# Supplementary material for: Spatially Estimating Disturbance of Harbor Seals (Phoca vitulina)
Source: PLoS One. 2015 Jul 1;10(7):e0129798. doi: 10.1371/journal.pone.0129798 (PMC4488586; doi:10.1371/journal.pone.0129798)
Supplement: S1 Dataset — Locations represent the centroids of regularly-spaced grid cells (0.45 km2). (ZIP) [file pone.0129798.s001.zip]

Archive with 5 entries (5 files):
- 20040622_nonpup_predict.csv
- 20040622_pup_predict.csv
- 20050531_nonpup_predict.csv
- 20050531_pup_predict.csv
- 20050825_nonpup_predict.csv
