# Supplementary material for: Spatially Estimating Disturbance of Harbor Seals (Phoca vitulina)
Source: PLoS One. 2015 Jul 1;10(7):e0129798. doi: 10.1371/journal.pone.0129798 (PMC4488586; doi:10.1371/journal.pone.0129798)
Supplement: S1 Dataset — Locations represent the centroids of regularly-spaced grid cells (0.45 km2). (ZIP) [file pone.0129798.s001.zip › 20040622_nonpup_predict.csv]

x	y	Predictions
793291.838858574	1186671.27575777	2.35926318928922e-06
793291.838858574	1186459.23773	2.45559065421574e-06
793344.844051347	1187837.4849105	1.12259983083239e-06
793344.844051347	1187572.43737579	1.56638774131856e-06
793344.844051347	1187466.4183619	1.75592464079043e-06
793344.844051347	1187413.40885496	1.85156792603272e-06
793344.844051347	1187201.37082719	2.22825021476028e-06
793344.844051347	1186830.3042786	2.78467077220451e-06
793344.844051347	1186724.28526471	2.90133261033069e-06
793344.844051347	1186671.27575777	2.95081984997111e-06
793397.84924412	1188208.55145909	7.43481750597434e-07
793397.84924412	1188102.53244521	8.93265303250602e-07
793397.84924412	1188049.52293827	9.75285317277381e-07
793397.84924412	1187943.50392438	1.15337232479292e-06
793397.84924412	1187837.4849105	1.34935351843395e-06
793397.84924412	1187572.43737579	1.90414349658323e-06
793397.84924412	1187466.4183619	2.14356575804278e-06
793397.84924412	1187413.40885496	2.2649371401691e-06
793397.84924412	1187201.37082719	2.74671785703849e-06
793397.84924412	1186724.28526471	3.62759898137791e-06
793397.84924412	1186671.27575777	3.6942711086422e-06
793397.84924412	1186512.24723694	3.84634163065534e-06
793397.84924412	1186459.23773	3.88043341325329e-06
793397.84924412	1186406.22822306	3.90608978292666e-06
793397.84924412	1186353.21871612	3.92333081590447e-06
793450.854436894	1188208.55145909	8.78826538609396e-07
793450.854436894	1188102.53244521	1.06128467099438e-06
793450.854436894	1188049.52293827	1.16164467182568e-06
793450.854436894	1187837.4849105	1.62288031746891e-06
793450.854436894	1187784.47540356	1.75229213148137e-06
793450.854436894	1187731.46589661	1.88677156828774e-06
793450.854436894	1187678.45638967	2.02590963956604e-06
793450.854436894	1187625.44688273	2.16922741253932e-06
793450.854436894	1187572.43737579	2.31617771527291e-06
793450.854436894	1187519.42786884	2.4661480914902e-06
793450.854436894	1187466.4183619	2.61846501391745e-06
793450.854436894	1187413.40885496	2.77239933377316e-06
793450.854436894	1187360.39934802	2.92717291175083e-06
793450.854436894	1187307.38984108	3.08196634376379e-06
793450.854436894	1187254.38033413	3.23592766393695e-06
793450.854436894	1187201.37082719	3.38818187897143e-06
793450.854436894	1187148.36132025	3.53784116309094e-06
793450.854436894	1187095.35181331	3.68401552224562e-06
793450.854436894	1187042.34230636	3.82582372088452e-06
793450.854436894	1186989.33279942	3.96240425503646e-06
793450.854436894	1186936.32329248	4.0929261519586e-06
793450.854436894	1186883.31378554	4.21659937949094e-06
793450.854436894	1186830.3042786	4.33268465728451e-06
793450.854436894	1186777.29477165	4.44050247698789e-06
793450.854436894	1186724.28526471	4.53944115873832e-06
793450.854436894	1186671.27575777	4.62896379611142e-06
793450.854436894	1186618.26625083	4.70861397022643e-06
793450.854436894	1186565.25674388	4.77802014490182e-06
793450.854436894	1186512.24723694	4.83689868758277e-06
793450.854436894	1186459.23773	4.88505549405674e-06
793450.854436894	1186406.22822306	4.92238622774963e-06
793450.854436894	1186353.21871612	4.94887521555033e-06
793503.859629667	1188844.6655424	2.64087503893546e-07
793503.859629667	1188208.55145909	1.03934305983024e-06
793503.859629667	1188155.54195215	1.1465854545665e-06
793503.859629667	1188102.53244521	1.26154364831051e-06
793503.859629667	1188049.52293827	1.38430779173134e-06
793503.859629667	1187996.51343132	1.51490340339257e-06
793503.859629667	1187943.50392438	1.65328480302442e-06
793503.859629667	1187890.49441744	1.79932915551785e-06
793503.859629667	1187837.4849105	1.95283131104674e-06
793503.859629667	1187784.47540356	2.11349962276038e-06
793503.859629667	1187731.46589661	2.28095291355835e-06
793503.859629667	1187678.45638967	2.4547187474548e-06
793503.859629667	1187625.44688273	2.63423313899811e-06
793503.859629667	1187572.43737579	2.81884180648734e-06
793503.859629667	1187519.42786884	3.00780304189061e-06
793503.859629667	1187466.4183619	3.20029223326936e-06
793503.859629667	1187413.40885496	3.39540803515379e-06
793503.859629667	1187360.39934802	3.59218014001742e-06
793503.859629667	1187307.38984108	3.78957856105292e-06
793503.859629667	1187254.38033413	3.98652429441042e-06
793503.859629667	1187201.37082719	4.18190118936525e-06
793503.859629667	1187148.36132025	4.3745688189982e-06
793503.859629667	1187095.35181331	4.56337611326369e-06
793503.859629667	1187042.34230636	4.74717549191468e-06
793503.859629667	1186989.33279942	4.92483721766314e-06
793503.859629667	1186936.32329248	5.09526368077017e-06
793503.859629667	1186883.31378554	5.25740332543664e-06
793503.859629667	1186830.3042786	5.41026393589867e-06
793503.859629667	1186777.29477165	5.5529250157763e-06
793503.859629667	1186724.28526471	5.68454901739483e-06
793503.859629667	1186671.27575777	5.80439120766754e-06
793503.859629667	1186618.26625083	5.91180799251657e-06
793503.859629667	1186565.25674388	6.00626356160006e-06
793503.859629667	1186512.24723694	6.08733475769794e-06
793503.859629667	1186459.23773	6.154714119213e-06
793503.859629667	1186406.22822306	6.20821108826241e-06
793503.859629667	1186353.21871612	6.24775141944949e-06
793503.859629667	1186300.20920917	6.27337486428075e-06
793556.86482244	1188526.60850075	6.3648900167972e-07
793556.86482244	1188473.5989938	7.14754413806147e-07
793556.86482244	1188420.58948686	8.00702225016467e-07
793556.86482244	1188367.57997992	8.94771493346364e-07
793556.86482244	1188314.57047298	9.9737831574174e-07
793556.86482244	1188261.56096603	1.10890735515375e-06
793556.86482244	1188208.55145909	1.22970286251646e-06
793556.86482244	1188155.54195215	1.36005932846087e-06
793556.86482244	1188102.53244521	1.50021192618655e-06
793556.86482244	1188049.52293827	1.65032693166697e-06
793556.86482244	1187996.51343132	1.81049232919089e-06
793556.86482244	1187943.50392438	1.98070882799247e-06
793556.86482244	1187890.49441744	2.16088152831478e-06
793556.86482244	1187837.4849105	2.35081248167369e-06
793556.86482244	1187784.47540356	2.55019438950206e-06
793556.86482244	1187731.46589661	2.75860567609828e-06
793556.86482244	1187678.45638967	2.97550715550847e-06
793556.86482244	1187625.44688273	3.2002404875298e-06
793556.86482244	1187572.43737579	3.43202858568969e-06
793556.86482244	1187519.42786884	3.66997810038033e-06
793556.86482244	1187466.4183619	3.91308405426583e-06
793556.86482244	1187413.40885496	4.16023665582883e-06
793556.86482244	1187360.39934802	4.41023026203791e-06
793556.86482244	1187307.38984108	4.66177440432544e-06
793556.86482244	1187254.38033413	4.91350673530307e-06
793556.86482244	1187201.37082719	5.16400769887484e-06
793556.86482244	1187148.36132025	5.41181667565835e-06
793556.86482244	1187095.35181331	5.6554493107444e-06
793556.86482244	1187042.34230636	5.89341569358369e-06
793556.86482244	1186989.33279942	6.12423903155539e-06
793556.86482244	1186936.32329248	6.34647444073006e-06
793556.86482244	1186883.31378554	6.55872747016454e-06
793556.86482244	1186830.3042786	6.75967198009197e-06
793556.86482244	1186777.29477165	6.94806700945939e-06
793556.86482244	1186724.28526471	7.1227722938405e-06
793556.86482244	1186671.27575777	7.28276212991455e-06
793556.86482244	1186618.26625083	7.42713732606945e-06
793556.86482244	1186565.25674388	7.55513502875282e-06
793556.86482244	1186512.24723694	7.66613626907529e-06
793556.86482244	1186459.23773	7.75967113199803e-06
793556.86482244	1186406.22822306	7.83542150918208e-06
793556.86482244	1186353.21871612	7.893221454378e-06
793556.86482244	1186300.20920917	7.93305521515969e-06
793609.870015213	1188791.65603546	3.95841958097748e-07
793609.870015213	1188738.64652851	4.50783061237792e-07
793609.870015213	1188685.63702157	5.12248527094782e-07
793609.870015213	1188632.62751463	5.80810078153714e-07
793609.870015213	1188579.61800769	6.57055019457629e-07
793609.870015213	1188526.60850075	7.41580583928354e-07
793609.870015213	1188473.5989938	8.34987249181729e-07
793609.870015213	1188420.58948686	9.37871018863518e-07
793609.870015213	1188367.57997992	1.05081468842838e-06
793609.870015213	1188314.57047298	1.17437814562863e-06
793609.870015213	1188261.56096603	1.30908778919145e-06
793609.870015213	1188208.55145909	1.45542518441995e-06
793609.870015213	1188155.54195215	1.61381511075355e-06
793609.870015213	1188102.53244521	1.78461319246951e-06
793609.870015213	1188049.52293827	1.96809333835376e-06
793609.870015213	1187996.51343132	2.16443524783281e-06
793609.870015213	1187943.50392438	2.37371226826489e-06
793609.870015213	1187890.49441744	2.59587990926778e-06
793609.870015213	1187837.4849105	2.83076533374486e-06
793609.870015213	1187784.47540356	3.0780581503248e-06
793609.870015213	1187731.46589661	3.33730282728157e-06
793609.870015213	1187678.45638967	3.60789303283023e-06
793609.870015213	1187625.44688273	3.88906818072599e-06
793609.870015213	1187572.43737579	4.17991242329639e-06
793609.870015213	1187519.42786884	4.47935628697255e-06
793609.870015213	1187466.4183619	4.78618108898033e-06
793609.870015213	1187413.40885496	5.0990262095331e-06
793609.870015213	1187360.39934802	5.41639922346604e-06
793609.870015213	1187307.38984108	5.73668882095128e-06
793609.870015213	1187254.38033413	6.05818037114136e-06
793609.870015213	1187201.37082719	6.37907390802916e-06
793609.870015213	1187148.36132025	6.69750424703703e-06
793609.870015213	1187095.35181331	7.01156287663435e-06
793609.870015213	1187042.34230636	7.31932121390779e-06
793609.870015213	1186989.33279942	7.61885476877791e-06
793609.870015213	1186936.32329248	7.90826773007521e-06
793609.870015213	1186883.31378554	8.18571746934279e-06
793609.870015213	1186830.3042786	8.44943845560257e-06
793609.870015213	1186777.29477165	8.69776508670424e-06
793609.870015213	1186724.28526471	8.92915296965836e-06
793609.870015213	1186671.27575777	9.14219822266613e-06
793609.870015213	1186618.26625083	9.33565442381759e-06
793609.870015213	1186565.25674388	9.50844689369009e-06
793609.870015213	1186512.24723694	9.65968406909058e-06
793609.870015213	1186459.23773	9.78866580038884e-06
793609.870015213	1186406.22822306	9.89488848268715e-06
793609.870015213	1186353.21871612	9.97804700881923e-06
793609.870015213	1186300.20920917	1.00380336072927e-05
793609.870015213	1186247.19970223	1.00749336986359e-05
793662.875207987	1188579.61800769	7.63790312484762e-07
793662.875207987	1188526.60850075	8.64334704286375e-07
793662.875207987	1188473.5989938	9.75774992698433e-07
793662.875207987	1188420.58948686	1.0988882453536e-06
793662.875207987	1188367.57997992	1.23444210488604e-06
793662.875207987	1188314.57047298	1.38318290324037e-06
793662.875207987	1188261.56096603	1.54582253634582e-06
793662.875207987	1188208.55145909	1.72302422595353e-06
793662.875207987	1188155.54195215	1.9153873430173e-06
793662.875207987	1188102.53244521	2.12343151542392e-06
793662.875207987	1188049.52293827	2.34758029044463e-06
793662.875207987	1187996.51343132	2.58814466710125e-06
793662.875207987	1187943.50392438	2.8453068537578e-06
793662.875207987	1187890.49441744	3.11910463956717e-06
793662.875207987	1187837.4849105	3.40941679295645e-06
793662.875207987	1187784.47540356	3.71594991429306e-06
793662.875207987	1187731.46589661	4.03822717157434e-06
793662.875207987	1187678.45638967	4.37557933629644e-06
793662.875207987	1187625.44688273	4.72713851063266e-06
793662.875207987	1187572.43737579	5.09183489659708e-06
793662.875207987	1187519.42786884	5.46839690314135e-06
793662.875207987	1187466.4183619	5.85535481916949e-06
793662.875207987	1187413.40885496	6.25104820074765e-06
793662.875207987	1187360.39934802	6.65363703151609e-06
793662.875207987	1187307.38984108	7.06111661909284e-06
793662.875207987	1187254.38033413	7.47133609025789e-06
793662.875207987	1187201.37082719	7.88202024724423e-06
793662.875207987	1187148.36132025	8.29079445022076e-06
793662.875207987	1187095.35181331	8.69521210050462e-06
793662.875207987	1187042.34230636	9.09278421866794e-06
793662.875207987	1186989.33279942	9.48101054469467e-06
793662.875207987	1186936.32329248	9.85741153611958e-06
793662.875207987	1186883.31378554	1.02195606069752e-05
793662.875207987	1186830.3042786	1.05651159364843e-05
793662.875207987	1186777.29477165	1.0891851182579e-05
793662.875207987	1186724.28526471	1.11976844610896e-05
793662.875207987	1186671.27575777	1.1480704996089e-05
793662.875207987	1186618.26625083	1.17391969085152e-05
793662.875207987	1186565.25674388	1.19716596866454e-05
793662.875207987	1186512.24723694	1.21768249702967e-05
793662.875207987	1186459.23773	1.23536693776107e-05
793662.875207987	1186406.22822306	1.25014232054604e-05
793662.875207987	1186353.21871612	1.26195749383322e-05
793662.875207987	1186300.20920917	1.27078716024549e-05
793662.875207987	1186247.19970223	1.27663150989167e-05
793715.88040076	1188420.58948686	1.28786684336425e-06
793715.88040076	1188367.57997992	1.45048513904939e-06
793715.88040076	1188314.57047298	1.62944988615626e-06
793715.88040076	1188261.56096603	1.82571433397636e-06
793715.88040076	1188208.55145909	2.04018037852151e-06
793715.88040076	1188155.54195215	2.27367942070503e-06
793715.88040076	1188102.53244521	2.52695208913322e-06
793715.88040076	1188049.52293827	2.80062714655241e-06
793715.88040076	1187996.51343132	3.09519996118665e-06
793715.88040076	1187943.50392438	3.41101098168725e-06
793715.88040076	1187890.49441744	3.74822470452483e-06
793715.88040076	1187837.4849105	4.10680966264678e-06
793715.88040076	1187784.47540356	4.48651999145654e-06
793715.88040076	1187731.46589661	4.88687914036003e-06
793715.88040076	1187678.45638967	5.30716629321623e-06
793715.88040076	1187625.44688273	5.74640603765696e-06
793715.88040076	1187572.43737579	6.20336178064317e-06
793715.88040076	1187519.42786884	6.67653334562155e-06
793715.88040076	1187466.4183619	7.1641591062611e-06
793715.88040076	1187413.40885496	7.66422291427612e-06
793715.88040076	1187360.39934802	8.17446596701204e-06
793715.88040076	1187307.38984108	8.69240363725754e-06
793715.88040076	1187254.38033413	9.21534715707778e-06
793715.88040076	1187201.37082719	9.7404299137512e-06
793715.88040076	1187148.36132025	1.02646379836967e-05
793715.88040076	1187095.35181331	1.07848444045759e-05
793715.88040076	1187042.34230636	1.12978465711647e-05
793715.88040076	1186989.33279942	1.18004060415787e-05
793715.88040076	1186724.28526471	1.40459610199852e-05
793715.88040076	1186618.26625083	1.47655740025378e-05
793715.88040076	1186406.22822306	1.57999330674241e-05
793715.88040076	1186353.21871612	1.59661017603514e-05
793768.885593533	1188208.55145909	2.41593898933421e-06
793768.885593533	1188155.54195215	2.69919995876199e-06
793768.885593533	1188102.53244521	3.00734148910306e-06
793768.885593533	1188049.52293827	3.34127058686808e-06
793768.885593533	1187996.51343132	3.70173754978007e-06
793768.885593533	1187943.50392438	4.0893076805601e-06
793768.885593533	1187890.49441744	4.50433325594372e-06
793768.885593533	1187837.4849105	4.9469264211432e-06
793768.885593533	1187784.47540356	5.41693372656705e-06
793768.885593533	1187731.46589661	5.91391305186551e-06
793768.885593533	1187678.45638967	6.43711366930102e-06
793768.885593533	1187625.44688273	6.98546018175355e-06
793768.885593533	1187572.43737579	7.55754102868489e-06
793768.885593533	1187307.38984108	1.07007250089796e-05
793768.885593533	1187201.37082719	1.20373506515219e-05
793768.885593533	1187095.35181331	1.33772451071071e-05
793768.885593533	1187042.34230636	1.4038397539577e-05
793768.885593533	1186724.28526471	1.76209138533885e-05
793768.885593533	1186618.26625083	1.85749889917766e-05
793768.885593533	1186406.22822306	1.99730964355046e-05
793768.885593533	1186353.21871612	2.02048206625238e-05
793821.890786307	1187890.49441744	5.41257427827422e-06
793821.890786307	1187837.4849105	5.95842077175646e-06
793821.890786307	1187784.47540356	6.53972216622021e-06
793821.890786307	1187572.43737579	9.20639556496493e-06
793821.890786307	1187466.4183619	1.07237961956923e-05
793821.890786307	1187201.37082719	1.48746761131218e-05
793821.890786307	1187095.35181331	1.65916424076539e-05
793821.890786307	1187042.34230636	1.74426670559684e-05
793821.890786307	1186724.28526471	2.21058691174288e-05
793821.890786307	1186618.26625083	2.33679715866454e-05
793821.890786307	1186565.25674388	2.39238402019376e-05
793821.890786307	1186512.24723694	2.44248301739795e-05
793821.890786307	1186459.23773	2.48679911286025e-05
793821.890786307	1186406.22822306	2.52509072129807e-05
793821.890786307	1186353.21871612	2.55717202129368e-05
793821.890786307	1186300.20920917	2.58291431097338e-05
793821.890786307	1186247.19970223	2.60224640721906e-05
793821.890786307	1186194.19019529	2.61515411132765e-05
793874.89597908	1187837.4849105	7.1754731006264e-06
793874.89597908	1187784.47540356	7.89377897724108e-06
793874.89597908	1187572.43737579	1.12126892190156e-05
793874.89597908	1187466.4183619	1.31168044643409e-05
793874.89597908	1187360.39934802	1.51530697287768e-05
793874.89597908	1187307.38984108	1.62102775935121e-05
793874.89597908	1187254.38033413	1.72868641514524e-05
793874.89597908	1187201.37082719	1.83772141616044e-05
793874.89597908	1187148.36132025	1.94752848312057e-05
793874.89597908	1187095.35181331	2.05746692908226e-05
793874.89597908	1187042.34230636	2.16686692661342e-05
793874.89597908	1186989.33279942	2.27503756669966e-05
793874.89597908	1186936.32329248	2.38127555610443e-05
793874.89597908	1186883.31378554	2.48487437872445e-05
793874.89597908	1186830.3042786	2.58513373029319e-05
793874.89597908	1186777.29477165	2.68136902528185e-05
793874.89597908	1186724.28526471	2.77292077046516e-05
793874.89597908	1186671.27575777	2.85916360154865e-05
793874.89597908	1186618.26625083	2.93951478745486e-05
793874.89597908	1186565.25674388	3.01344202099533e-05
793874.89597908	1186512.24723694	3.08047033418784e-05
793874.89597908	1186459.23773	3.1401880006332e-05
793874.89597908	1186406.22822306	3.19225131522591e-05
793874.89597908	1186353.21871612	3.23638817198509e-05
793874.89597908	1186300.20920917	3.27240039281186e-05
793874.89597908	1186247.19970223	3.30016479239372e-05
793874.89597908	1186194.19019529	3.31963299614871e-05
793927.901171853	1188155.54195215	4.51436577222097e-06
793927.901171853	1188102.53244521	5.06681699278913e-06
793927.901171853	1188049.52293827	5.67064343141738e-06
793927.901171853	1187996.51343132	6.32804262229579e-06
793927.901171853	1187943.50392438	7.0409131020246e-06
793927.901171853	1187890.49441744	7.81079127977023e-06
793927.901171853	1187837.4849105	8.63878784487024e-06
793927.901171853	1187784.47540356	9.5255251615384e-06
793927.901171853	1187731.46589661	1.04710772353254e-05
793927.901171853	1187678.45638967	1.14749139329758e-05
793927.901171853	1187625.44688273	1.25358511886123e-05
793927.901171853	1187572.43737579	1.36520089280043e-05
793927.901171853	1187519.42786884	1.48207783839708e-05
793927.901171853	1187466.4183619	1.60388003567678e-05
793927.901171853	1187413.40885496	1.73019557928401e-05
793927.901171853	1187360.39934802	1.86053698155844e-05
793927.901171853	1187307.38984108	1.99434300474261e-05
793927.901171853	1187254.38033413	2.13098197208162e-05
793927.901171853	1187201.37082719	2.26975656967783e-05
793927.901171853	1187148.36132025	2.40991011052792e-05
793927.901171853	1187095.35181331	2.5506341905891e-05
793927.901171853	1187042.34230636	2.69107762550768e-05
793927.901171853	1186989.33279942	2.8303565173197e-05
793927.901171853	1186936.32329248	2.96756526456381e-05
793927.901171853	1186883.31378554	3.10178829823424e-05
793927.901171853	1186830.3042786	3.2321123011104e-05
793927.901171853	1186777.29477165	3.35763865030626e-05
793927.901171853	1186724.28526471	3.47749581304865e-05
793927.901171853	1186671.27575777	3.59085142425595e-05
793927.901171853	1186618.26625083	3.69692378143696e-05
793927.901171853	1186565.25674388	3.79499250755592e-05
793927.901171853	1186512.24723694	3.88440815521454e-05
793927.901171853	1186459.23773	3.96460055487839e-05
793927.901171853	1186406.22822306	4.03508574478314e-05
793927.901171853	1186353.21871612	4.09547135927117e-05
793927.901171853	1186300.20920917	4.14546039412143e-05
793927.901171853	1186247.19970223	4.18485331046043e-05
793980.906364627	1188314.57047298	3.69893525287247e-06
793980.906364627	1188261.56096603	4.1963059498889e-06
793980.906364627	1188208.55145909	4.74763871112307e-06
793980.906364627	1188155.54195215	5.3565448122741e-06
793980.906364627	1188102.53244521	6.02651286989258e-06
793980.906364627	1188049.52293827	6.7608404035322e-06
793980.906364627	1187996.51343132	7.56255989807107e-06
793980.906364627	1187943.50392438	8.43436040894457e-06
793980.906364627	1187890.49441744	9.37850601834051e-06
793980.906364627	1187837.4849105	1.03967527059727e-05
793980.906364627	1187784.47540356	1.14902654325371e-05
793980.906364627	1187731.46589661	1.26595374359403e-05
793980.906364627	1187678.45638967	1.39043138979689e-05
793980.906364627	1187625.44688273	1.52235222412839e-05
793980.906364627	1187572.43737579	1.66152113537335e-05
793980.906364627	1187519.42786884	1.80765020007739e-05
793980.906364627	1187466.4183619	1.96035505717847e-05
793980.906364627	1187413.40885496	2.11915281097965e-05
793980.906364627	1187360.39934802	2.28346162968778e-05
793980.906364627	1187307.38984108	2.45260217139837e-05
793980.906364627	1187254.38033413	2.62580092719461e-05
793980.906364627	1187201.37082719	2.80219552313305e-05
793980.906364627	1187148.36132025	2.98084197074831e-05
793980.906364627	1187095.35181331	3.16072380109239e-05
793980.906364627	1187042.34230636	3.34076296217282e-05
793980.906364627	1186989.33279942	3.51983230595669e-05
793980.906364627	1186936.32329248	3.69676944105504e-05
793980.906364627	1186883.31378554	3.87039168264526e-05
793980.906364627	1186830.3042786	4.03951179405655e-05
793980.906364627	1186777.29477165	4.20295418621353e-05
793980.906364627	1186724.28526471	4.35957122300286e-05
793980.906364627	1186671.27575777	4.50825927341738e-05
793980.906364627	1186618.26625083	4.64797415532917e-05
793980.906364627	1186565.25674388	4.77774563085576e-05
793980.906364627	1186512.24723694	4.89669063889457e-05
793980.906364627	1186459.23773	5.00402498551122e-05
793980.906364627	1186406.22822306	5.09907325610496e-05
793980.906364627	1186353.21871612	5.18127676289467e-05
793980.906364627	1186300.20920917	5.25019939546178e-05
793980.906364627	1186247.19970223	5.30553129874687e-05
794033.9115574	1188420.58948686	3.34221721417927e-06
794033.9115574	1188367.57997992	3.82070198633875e-06
794033.9115574	1188314.57047298	4.35636179582872e-06
794033.9115574	1188261.56096603	4.95393121346942e-06
794033.9115574	1188208.55145909	5.61817637468345e-06
794033.9115574	1188155.54195215	6.35382790159672e-06
794033.9115574	1188102.53244521	7.16550463038641e-06
794033.9115574	1188049.52293827	8.05762865146892e-06
794033.9115574	1187996.51343132	9.03433249702748e-06
794033.9115574	1187943.50392438	1.00993596557017e-05
794033.9115574	1187890.49441744	1.12559599470134e-05
794033.9115574	1187837.4849105	1.25067816355975e-05
794033.9115574	1187784.47540356	1.38537624931143e-05
794033.9115574	1187731.46589661	1.52980223087267e-05
794033.9115574	1187678.45638967	1.68397595913931e-05
794033.9115574	1187625.44688273	1.84781553838669e-05
794033.9115574	1187572.43737579	2.0211287204872e-05
794033.9115574	1187519.42786884	2.20360561406329e-05
794033.9115574	1187466.4183619	2.39481300101543e-05
794033.9115574	1187413.40885496	2.59419053250563e-05
794033.9115574	1187360.39934802	2.80104904526623e-05
794033.9115574	1187307.38984108	3.01457119736849e-05
794033.9115574	1187254.38033413	3.23381457114213e-05
794033.9115574	1187201.37082719	3.45771733106981e-05
794033.9115574	1187148.36132025	3.68510645795079e-05
794033.9115574	1187095.35181331	3.91470850958294e-05
794033.9115574	1187042.34230636	4.14516278512918e-05
794033.9115574	1186989.33279942	4.37503669788505e-05
794033.9115574	1186936.32329248	4.60284309211326e-05
794033.9115574	1186883.31378554	4.82705917672604e-05
794033.9115574	1186830.3042786	5.04614669435738e-05
794033.9115574	1186777.29477165	5.25857290111775e-05
794033.9115574	1186724.28526471	5.46283190179189e-05
794033.9115574	1186671.27575777	5.65746586883906e-05
794033.9115574	1186618.26625083	5.84108567193899e-05
794033.9115574	1186565.25674388	6.01239045816007e-05
794033.9115574	1186512.24723694	6.1701857505808e-05
794033.9115574	1186459.23773	6.31339967429386e-05
794033.9115574	1186406.22822306	6.44109697147005e-05
794033.9115574	1186353.21871612	6.55249052957041e-05
794033.9115574	1186300.20920917	6.64695021631024e-05
794086.916750173	1188579.61800769	2.5653197417304e-06
794086.916750173	1188526.60850075	2.96109686966268e-06
794086.916750173	1188473.5989938	3.40981185884293e-06
794086.916750173	1188420.58948686	3.91691144676143e-06
794086.916750173	1188367.57997992	4.48809785796844e-06
794086.916750173	1188314.57047298	5.12928415402859e-06
794086.916750173	1188261.56096603	5.84653800929177e-06
794086.916750173	1188208.55145909	6.64601338699974e-06
794086.916750173	1188155.54195215	7.53386986177864e-06
794086.916750173	1188102.53244521	8.51617965890731e-06
794086.916750173	1188049.52293827	9.59882285357204e-06
794086.916750173	1187996.51343132	1.07873715874444e-05
794086.916750173	1187943.50392438	1.20869646052064e-05
794086.916750173	1187890.49441744	1.3502173877075e-05
794086.916750173	1187837.4849105	1.50368655393089e-05
794086.916750173	1187784.47540356	1.66940578349209e-05
794086.916750173	1187731.46589661	1.84757791518963e-05
794086.916750173	1187678.45638967	2.03829296152048e-05
794086.916750173	1187625.44688273	2.24151499710764e-05
794086.916750173	1187572.43737579	2.45707016879417e-05
794086.916750173	1187519.42786884	2.68463622697128e-05
794086.916750173	1187466.4183619	2.92373397202054e-05
794086.916750173	1187413.40885496	3.17372099014063e-05
794086.916750173	1187360.39934802	3.43378801885302e-05
794086.916750173	1187307.38984108	3.70295823423654e-05
794086.916750173	1187254.38033413	3.98008969013731e-05
794086.916750173	1187201.37082719	4.26388106568481e-05
794086.916750173	1187148.36132025	4.55288079342704e-05
794086.916750173	1187095.35181331	4.84549954888909e-05
794086.916750173	1187042.34230636	5.14002598649403e-05
794086.916750173	1186989.33279942	5.43464550998879e-05
794086.916750173	1186936.32329248	5.72746177144258e-05
794086.916750173	1186883.31378554	6.01652050529506e-05
794086.916750173	1186830.3042786	6.29983522623026e-05
794086.916750173	1186777.29477165	6.575414255251e-05
794086.916750173	1186724.28526471	6.84128848972355e-05
794086.916750173	1186671.27575777	7.09553930267177e-05
794086.916750173	1186618.26625083	7.33632594538471e-05
794086.916750173	1186406.22822306	8.13216179654536e-05
794139.921942947	1188738.64652851	1.90305624507459e-06
794139.921942947	1188685.63702157	2.21610232829485e-06
794139.921942947	1188632.62751463	2.5751663935116e-06
794139.921942947	1188579.61800769	2.98582344247336e-06
794139.921942947	1188526.60850075	3.45408235009823e-06
794139.921942947	1188473.5989938	3.98637260021684e-06
794139.921942947	1188420.58948686	4.58952014378104e-06
794139.921942947	1188367.57997992	5.27071098025792e-06
794139.921942947	1188314.57047298	6.03744117477097e-06
794139.921942947	1188261.56096603	6.89745220075082e-06
794139.921942947	1188208.55145909	7.85865074491657e-06
794139.921942947	1188155.54195215	8.92901243074645e-06
794139.921942947	1188102.53244521	1.01164693075412e-05
794139.921942947	1188049.52293827	1.14287814110263e-05
794139.921942947	1187996.51343132	1.28733932206637e-05
794139.921942947	1187943.50392438	1.44572764070645e-05
794139.921942947	1187890.49441744	1.61867608649781e-05
794139.921942947	1187837.4849105	1.8067356644197e-05
794139.921942947	1187784.47540356	2.01035699998858e-05
794139.921942947	1187731.46589661	2.22987173604296e-05
794139.921942947	1187678.45638967	2.46547415277129e-05
794139.921942947	1187625.44688273	2.71720348540316e-05
794139.921942947	1187572.43737579	2.9849274454763e-05
794139.921942947	1187466.4183619	3.56688621691368e-05
794139.921942947	1187413.40885496	3.87987783428977e-05
794139.921942947	1187042.34230636	6.36895891656058e-05
794139.921942947	1186671.27575777	8.89300100467935e-05
794139.921942947	1186618.26625083	9.20804820896228e-05
794139.921942947	1186406.22822306	0.000102607113716471
794192.92713572	1188844.6655424	1.60739213179928e-06
794192.92713572	1188791.65603546	1.88295046179163e-06
794192.92713572	1188738.64652851	2.20150545727084e-06
794192.92713572	1188685.63702157	2.56879595532967e-06
794192.92713572	1188632.62751463	2.99111702000848e-06
794192.92713572	1188579.61800769	3.47533077036007e-06
794192.92713572	1188526.60850075	4.02886784533258e-06
794192.92713572	1188473.5989938	4.65971761281985e-06
794192.92713572	1188420.58948686	5.37640519878467e-06
794192.92713572	1188367.57997992	6.18795344300455e-06
794192.92713572	1188314.57047298	7.10382799139733e-06
794192.92713572	1188261.56096603	8.13386392056372e-06
794192.92713572	1188208.55145909	9.28817256545202e-06
794192.92713572	1188155.54195215	1.05770275907441e-05
794192.92713572	1188102.53244521	1.20107298120614e-05
794192.92713572	1188049.52293827	1.35994508316252e-05
794192.92713572	1187996.51343132	1.53530561973884e-05
794192.92713572	1187466.4183619	4.34792506891983e-05
794192.92713572	1187413.40885496	4.7392037994788e-05
794192.92713572	1187042.34230636	7.88502278241088e-05
794192.92713572	1186671.27575777	0.000111367914990302
794192.92713572	1186618.26625083	0.000115480729309021
794192.92713572	1186459.23773	0.000126332692454458
794192.92713572	1186406.22822306	0.000129366604848011
794192.92713572	1186353.21871612	0.000132071546036484
794192.92713572	1186300.20920917	0.000134429815217754
794245.932328493	1188632.62751463	3.47474780661064e-06
794245.932328493	1188526.60850075	4.69897004138526e-06
794245.932328493	1188473.5989938	5.44590224178983e-06
794245.932328493	1188261.56096603	9.58744179527191e-06
794245.932328493	1188155.54195215	1.25219707104345e-05
794245.932328493	1188049.52293827	1.61715594978032e-05
794245.932328493	1187996.51343132	1.82973755785969e-05
794245.932328493	1187466.4183619	5.29508560312876e-05
794245.932328493	1187413.40885496	5.78344785051384e-05
794245.932328493	1187148.36132025	8.54422872283722e-05
794245.932328493	1187042.34230636	9.75261740093989e-05
794245.932328493	1186989.33279942	0.000103665026470928
794245.932328493	1186936.32329248	0.000109817946693695
794245.932328493	1186883.31378554	0.000115944462705324
794245.932328493	1186830.3042786	0.00012200265224934
794245.932328493	1186777.29477165	0.000127949701666488
794245.932328493	1186724.28526471	0.000133742498976753
794245.932328493	1186671.27575777	0.000139338248169168
794245.932328493	1186618.26625083	0.000144695090852618
794245.932328493	1186565.25674388	0.000149772721011189
794245.932328493	1186512.24723694	0.000154532978659868
794245.932328493	1186459.23773	0.000158940408712461
794245.932328493	1186406.22822306	0.000162962772330876
794245.932328493	1186353.21871612	0.000166571499385621
794245.932328493	1186300.20920917	0.000169742072366907
794298.937521266	1188632.62751463	4.03729640686412e-06
794298.937521266	1188526.60850075	5.48018425094864e-06
794298.937521266	1188473.5989938	6.3636581030123e-06
794298.937521266	1188261.56096603	1.12950435124171e-05
794298.937521266	1188155.54195215	1.48151589807829e-05
794298.937521266	1188049.52293827	1.92159793796273e-05
794298.937521266	1187996.51343132	2.17893325546647e-05
794298.937521266	1187943.50392438	2.46334343494455e-05
794298.937521266	1187890.49441744	2.77639229651415e-05
794298.937521266	1187837.4849105	3.11952488152206e-05
794298.937521266	1187784.47540356	3.4940290540515e-05
794298.937521266	1187731.46589661	3.90099537367129e-05
794298.937521266	1187678.45638967	4.34127603200767e-05
794298.937521266	1187625.44688273	4.81544377196301e-05
794298.937521266	1187572.43737579	5.32375181785413e-05
794298.937521266	1187519.42786884	5.86609593088053e-05
794298.937521266	1187466.4183619	6.4419797610984e-05
794298.937521266	1187413.40885496	7.0504846888458e-05
794298.937521266	1187360.39934802	7.69024533088222e-05
794298.937521266	1187307.38984108	8.35943182614826e-05
794298.937521266	1187254.38033413	9.0557399114916e-05
794298.937521266	1187201.37082719	9.77638964924382e-05
794298.937521266	1187148.36132025	0.000105181334786373
794298.937521266	1187095.35181331	0.000112772740360725
794298.937521266	1187042.34230636	0.000120496919318001
794298.937521266	1186989.33279942	0.000128308833908018
794298.937521266	1186936.32329248	0.000136160073735857
794298.937521266	1186883.31378554	0.000143999414989286
794298.937521266	1186830.3042786	0.000151773458069838
794298.937521266	1186777.29477165	0.000159427331390741
794298.937521266	1186724.28526471	0.000166905446809126
794298.937521266	1186671.27575777	0.000174152290288588
794298.937521266	1186618.26625083	0.000181113230021522
794298.937521266	1186565.25674388	0.00018773532344374
794298.937521266	1186512.24723694	0.000193968104378764
794298.937521266	1186459.23773	0.00019976433197226
794298.937521266	1186406.22822306	0.000205080684098269
794298.937521266	1186353.21871612	0.000209878379500052
794351.94271404	1188632.62751463	4.69199041118637e-06
794351.94271404	1188526.60850075	6.39099791184197e-06
794351.94271404	1188473.5989938	7.43486262775306e-06
794351.94271404	1188367.57997992	9.99268508662722e-06
794351.94271404	1188314.57047298	1.15427696498757e-05
794351.94271404	1188261.56096603	1.32995385012173e-05
794351.94271404	1188208.55145909	1.52835978890434e-05
794351.94271404	1188155.54195215	1.75162927926133e-05
794351.94271404	1188102.53244521	2.00194836702999e-05
794351.94271404	1188049.52293827	2.28152761591251e-05
794351.94271404	1187996.51343132	2.59257031281449e-05
794351.94271404	1187943.50392438	2.93723598521219e-05
794351.94271404	1187890.49441744	3.31759946208498e-05
794351.94271404	1187837.4849105	3.73560587996389e-05
794351.94271404	1187784.47540356	4.19302221616787e-05
794351.94271404	1187731.46589661	4.69138611664841e-05
794351.94271404	1187678.45638967	5.23195296913773e-05
794351.94271404	1187625.44688273	5.8156423459012e-05
794351.94271404	1187572.43737579	6.44298509602191e-05
794351.94271404	1187519.42786884	7.1140724962767e-05
794351.94271404	1187466.4183619	7.82850896389853e-05
794351.94271404	1187413.40885496	8.58536988614134e-05
794351.94271404	1187360.39934802	9.38316612376732e-05
794351.94271404	1187307.38984108	0.00010219816693378
794351.94271404	1187254.38033413	0.000110926310236167
794351.94271404	1187201.37082719	0.000119983020120167
794351.94271404	1187148.36132025	0.000129329108844265
794351.94271404	1187095.35181331	0.000138919445821947
794351.94271404	1187042.34230636	0.000148703260808828
794351.94271404	1186989.33279942	0.00015862457688312
794351.94271404	1186936.32329248	0.000168622769910533
794351.94271404	1186883.31378554	0.000178633247313494
794351.94271404	1186830.3042786	0.000188588235154788
794351.94271404	1186777.29477165	0.000198417658953197
794351.94271404	1186724.28526471	0.000208050100423079
794351.94271404	1186671.27575777	0.000217413809609327
794351.94271404	1186618.26625083	0.000226437749791946
794351.94271404	1186565.25674388	0.000235052651156479
794351.94271404	1186512.24723694	0.000243192048630411
794351.94271404	1186459.23773	0.000250793279499879
794351.94271404	1186406.22822306	0.000257798417443564
794351.94271404	1186353.21871612	0.000264155121404533
794404.947906813	1197273.17714621	0.00046646907673898
794404.947906813	1197061.13911844	0.000486711051531518
794404.947906813	1197008.1296115	0.000478474501311493
794404.947906813	1196955.12010456	0.000463507202151902
794404.947906813	1188897.67504934	2.42031591016709e-06
794404.947906813	1188844.6655424	2.85682844615329e-06
794404.947906813	1188791.65603546	3.36677870729243e-06
794404.947906813	1188738.64652851	3.96120861002811e-06
794404.947906813	1188685.63702157	4.65249685330879e-06
794404.947906813	1188632.62751463	5.45444569728813e-06
794404.947906813	1188579.61800769	6.38235639227069e-06
794404.947906813	1188526.60850075	7.45308877114547e-06
794404.947906813	1188473.5989938	8.68510004867268e-06
794404.947906813	1188420.58948686	1.00984574845523e-05
794404.947906813	1188367.57997992	1.17148192976018e-05
794404.947906813	1188314.57047298	1.35573781002827e-05
794404.947906813	1188261.56096603	1.56507611906018e-05
794404.947906813	1188208.55145909	1.80208823245903e-05
794404.947906813	1188155.54195215	2.06947401256463e-05
794404.947906813	1188102.53244521	2.37001590896639e-05
794404.947906813	1188049.52293827	2.70654702315277e-05
794404.947906813	1187996.51343132	3.08191297937757e-05
794404.947906813	1187943.50392438	3.49892760939696e-05
794404.947906813	1187890.49441744	3.96032265021025e-05
794404.947906813	1187837.4849105	4.46869186767576e-05
794404.947906813	1187784.47540356	5.02643024953816e-05
794404.947906813	1187731.46589661	5.63566915232005e-05
794404.947906813	1187678.45638967	6.29820852925091e-05
794404.947906813	1187625.44688273	7.01544760145021e-05
794404.947906813	1187572.43737579	7.78831555141356e-05
794404.947906813	1187519.42786884	8.61720400519977e-05
794404.947906813	1187466.4183619	9.5019032165677e-05
794404.947906813	1187413.40885496	0.000104415439617109
794404.947906813	1187360.39934802	0.000114345471878242
794404.947906813	1187307.38984108	0.000124785834244066
794404.947906813	1187254.38033413	0.000135705438577718
794404.947906813	1187201.37082719	0.000147065247837939
794404.947906813	1187148.36132025	0.000158818268926137
794404.947906813	1187095.35181331	0.00017090970505877
794404.947906813	1187042.34230636	0.000183277274904289
794404.947906813	1186989.33279942	0.000195851701235864
794404.947906813	1186936.32329248	0.000208557366991665
794404.947906813	1186883.31378554	0.000221313131575732
794404.947906813	1186830.3042786	0.000234033295167695
794404.947906813	1186777.29477165	0.00024662869394262
794404.947906813	1186724.28526471	0.0002590079046306
794404.947906813	1186671.27575777	0.000271078532966388
794404.947906813	1186618.26625083	0.000282748557456184
794404.947906813	1186565.25674388	0.000293927697665751
794404.947906813	1186512.24723694	0.000304528775011981
794404.947906813	1186459.23773	0.00031446903387723
794404.947906813	1186406.22822306	0.000323671391774309
794457.953099586	1197273.17714621	0.000761338918870081
794457.953099586	1197061.13911844	0.00084259395113848
794457.953099586	1197008.1296115	0.000839622564831588
794457.953099586	1196955.12010456	0.000823887064792191
794457.953099586	1188791.65603546	3.90161412424843e-06
794457.953099586	1188738.64652851	4.59538671260271e-06
794457.953099586	1188685.63702157	5.40367456539186e-06
794457.953099586	1188632.62751463	6.34315589858279e-06
794457.953099586	1188579.61800769	7.43239395475938e-06
794457.953099586	1188526.60850075	8.69192676169165e-06
794457.953099586	1188473.5989938	1.01443333490804e-05
794457.953099586	1188420.58948686	1.18142696774714e-05
794457.953099586	1188367.57997992	1.37284670953975e-05
794457.953099586	1188314.57047298	1.59156858793773e-05
794457.953099586	1188261.56096603	1.84066163720921e-05
794457.953099586	1188208.55145909	2.1233720461098e-05
794457.953099586	1188155.54195215	2.44310066735423e-05
794457.953099586	1188102.53244521	2.80337330359358e-05
794457.953099586	1188049.52293827	3.20780330856227e-05
794457.953099586	1187996.51343132	3.6600462035435e-05
794457.953099586	1187943.50392438	4.16374620824041e-05
794457.953099586	1187890.49441744	4.72247481958595e-05
794457.953099586	1187837.4849105	5.33966183824017e-05
794457.953099586	1187784.47540356	6.01851953448253e-05
794457.953099586	1187731.46589661	6.76196095513684e-05
794457.953099586	1187678.45638967	7.57251369098066e-05
794457.953099586	1187625.44688273	8.45223073803238e-05
794457.953099586	1187572.43737579	9.4026003829395e-05
794457.953099586	1187519.42786884	0.000104244573079163
794457.953099586	1187466.4183619	0.000115178973297198
794457.953099586	1187413.40885496	0.000126821983452416
794457.953099586	1187360.39934802	0.000139157501401671
794457.953099586	1187307.38984108	0.000152159957151734
794457.953099586	1187254.38033413	0.000165793866875505
794457.953099586	1187201.37082719	0.000180013551295786
794457.953099586	1187148.36132025	0.000194763039075648
794457.953099586	1187095.35181331	0.000209976171904942
794457.953099586	1187042.34230636	0.000225576923132263
794457.953099586	1186989.33279942	0.000241479936194046
794457.953099586	1186936.32329248	0.000257591282911361
794457.953099586	1186883.31378554	0.000273809435179639
794457.953099586	1186830.3042786	0.000290026436907662
794457.953099586	1186777.29477165	0.000306129256535488
794457.953099586	1186724.28526471	0.000322001294344166
794457.953099586	1186671.27575777	0.000337524013322346
794457.953099586	1186618.26625083	0.000352578657814751
794457.953099586	1186565.25674388	0.000367048020749877
794457.953099586	1186512.24723694	0.000380818218081504
794457.953099586	1186459.23773	0.000393780428289157
794457.953099586	1186406.22822306	0.000405832555403133
794510.95829236	1197432.20566704	0.00104321503716132
794510.95829236	1197379.19616009	0.00111154249939447
794510.95829236	1197326.18665315	0.00118277651179755
794510.95829236	1197273.17714621	0.0012543660484596
794510.95829236	1197220.16763927	0.00132301986841103
794510.95829236	1197167.15813232	0.00138477365827261
794510.95829236	1197114.14862538	0.00143518277661004
794510.95829236	1197061.13911844	0.00146965599742855
794510.95829236	1197008.1296115	0.00148391803603996
794510.95829236	1196955.12010456	0.00147455217756825
794510.95829236	1196902.11059761	0.0014395379448264
794510.95829236	1196849.10109067	0.00137867544055617
794510.95829236	1196796.09158373	0.00129379049424969
794510.95829236	1196743.08207679	0.00118864932373923
794510.95829236	1196690.07256984	0.00106857296545478
794510.95829236	1196637.0630629	0.000939813245471521
794510.95829236	1196584.05355596	0.000808810275891621
794510.95829236	1196531.04404902	0.000681476445542102
794510.95829236	1196478.03454208	0.000562635934326634
794510.95829236	1196425.02503513	0.000455699649108524
794510.95829236	1188685.63702157	6.2804159508871e-06
794510.95829236	1188632.62751463	7.38009530931371e-06
794510.95829236	1188579.61800769	8.65747629964397e-06
794510.95829236	1188526.60850075	1.01375027818749e-05
794510.95829236	1188473.5989938	1.18477107920408e-05
794510.95829236	1188420.58948686	1.38182974783757e-05
794510.95829236	1188367.57997992	1.60821462180591e-05
794510.95829236	1188314.57047298	1.8674798332272e-05
794510.95829236	1188261.56096603	2.1634361614877e-05
794510.95829236	1188208.55145909	2.50013460092761e-05
794510.95829236	1188155.54195215	2.88184172637019e-05
794510.95829236	1188102.53244521	3.31300603162038e-05
794510.95829236	1188049.52293827	3.79821455442359e-05
794510.95829236	1187996.51343132	4.34213928847314e-05
794510.95829236	1187943.50392438	4.94947311946566e-05
794510.95829236	1187890.49441744	5.6248553065459e-05
794510.95829236	1187837.4849105	6.37278685895351e-05
794510.95829236	1187784.47540356	7.19753652386783e-05
794510.95829236	1187731.46589661	8.1030384963057e-05
794510.95829236	1187678.45638967	9.09278337364768e-05
794510.95829236	1187625.44688273	0.000101697042915954
794510.95829236	1187572.43737579	0.000113360605786268
794510.95829236	1187519.42786884	0.00012593321633968
794510.95829236	1187466.4183619	0.000139420540506267
794510.95829236	1187413.40885496	0.000153818152506123
794510.95829236	1187360.39934802	0.00016911057055807
794510.95829236	1187307.38984108	0.000185270426683397
794510.95829236	1187254.38033413	0.000202257804656229
794510.95829236	1187201.37082719	0.000220019778178476
794510.95829236	1187148.36132025	0.000238490178061961
794510.95829236	1187095.35181331	0.000257589612594396
794510.95829236	1187042.34230636	0.000277225759436837
794510.95829236	1186989.33279942	0.000297293940490318
794510.95829236	1186936.32329248	0.000317677983384833
794510.95829236	1186883.31378554	0.000338251364852537
794510.95829236	1186830.3042786	0.000358878622547251
794510.95829236	1186777.29477165	0.00037941701321189
794510.95829236	1186724.28526471	0.000399718386817916
794510.95829236	1186671.27575777	0.000419631238762685
794510.95829236	1186618.26625083	0.000439002895737253
794510.95829236	1186565.25674388	0.00045768178575666
794510.95829236	1186512.24723694	0.000475519739313186
794510.95829236	1186459.23773	0.00049237426683756
794563.963485133	1197432.20566704	0.0016569316951804
794563.963485133	1197379.19616009	0.00179031018250851
794563.963485133	1197326.18665315	0.00193199400826163
794563.963485133	1197273.17714621	0.00207789626828035
794563.963485133	1197220.16763927	0.00222239604173571
794563.963485133	1197167.15813232	0.00235835996615848
794563.963485133	1197114.14862538	0.0024774020462712
794563.963485133	1197061.13911844	0.0025704337364021
794563.963485133	1197008.1296115	0.00262850695652877
794563.963485133	1196955.12010456	0.00264387931168107
794563.963485133	1196902.11059761	0.00261114892370572
794563.963485133	1196849.10109067	0.00252824253007088
794563.963485133	1196796.09158373	0.00239702458175214
794563.963485133	1196743.08207679	0.00222334660387187
794563.963485133	1196690.07256984	0.00201647181064892
794563.963485133	1196637.0630629	0.00178795941018601
794563.963485133	1196584.05355596	0.00155022759309162
794563.963485133	1196531.04404902	0.00131508718143846
794563.963485133	1196478.03454208	0.00109252553826887
794563.963485133	1196425.02503513	0.00088993203091495
794563.963485133	1196372.01552819	0.000711828723880072
794563.963485133	1196319.00602125	0.000560048649318543
794563.963485133	1196265.99651431	0.00043422386286383
794563.963485133	1196212.98700736	0.000332419553009661
794563.963485133	1196159.97750042	0.000251770637750043
794563.963485133	1196106.96799348	0.000189023530208777
794563.963485133	1196053.95848654	0.000140937050803854
794563.963485133	1188579.61800769	1.00880142821685e-05
794563.963485133	1188526.60850075	1.18252125958816e-05
794563.963485133	1188473.5989938	1.38365354428814e-05
794563.963485133	1188420.58948686	1.61588485065297e-05
794563.963485133	1188367.57997992	1.88324694517768e-05
794563.963485133	1188314.57047298	2.19011688369731e-05
794563.963485133	1188261.56096603	2.5412095405883e-05
794563.963485133	1188208.55145909	2.94156130388058e-05
794563.963485133	1188155.54195215	3.3965037045253e-05
794563.963485133	1188102.53244521	3.91162584104519e-05
794563.963485133	1188049.52293827	4.49272461205583e-05
794563.963485133	1187996.51343132	5.1457419826946e-05
794563.963485133	1187943.50392438	5.87668878871058e-05
794563.963485133	1187890.49441744	6.69155492340946e-05
794563.963485133	1187837.4849105	7.59620615424905e-05
794563.963485133	1187784.47540356	8.59626827095521e-05
794563.963485133	1187731.46589661	9.69699976551521e-05
794563.963485133	1187678.45638967	0.000109031547723871
794563.963485133	1187625.44688273	0.000122188385377451
794563.963485133	1187572.43737579	0.000136473582191641
794563.963485133	1187519.42786884	0.000151910723189047
794563.963485133	1187466.4183619	0.000168512425002752
794563.963485133	1187413.40885496	0.000186278919019006
794563.963485133	1187360.39934802	0.000205196743242403
794563.963485133	1187148.36132025	0.000291574092525903
794563.963485133	1186989.33279942	0.000365424329899283
794563.963485133	1186936.32329248	0.000391154237556181
794563.963485133	1186883.31378554	0.000417190903355077
794563.963485133	1186512.24723694	0.000592833100971213
794616.968677906	1197485.21517398	0.00241639205017915
794616.968677906	1197432.20566704	0.00264272705688511
794616.968677906	1197379.19616009	0.00289268838549777
794616.968677906	1197326.18665315	0.0031625860392123
794616.968677906	1197273.17714621	0.00344613294722652
794616.968677906	1197220.16763927	0.0037340294026417
794616.968677906	1197167.15813232	0.00401381556349265
794616.968677906	1197114.14862538	0.00427015405821938
794616.968677906	1197061.13911844	0.0044856790440001
794616.968677906	1197008.1296115	0.00464246562701288
794616.968677906	1196955.12010456	0.00472403400004231
794616.968677906	1196902.11059761	0.00471763059954485
794616.968677906	1196849.10109067	0.00461637506027609
794616.968677906	1196796.09158373	0.00442079123267545
794616.968677906	1196743.08207679	0.00413930421985776
794616.968677906	1196690.07256984	0.00378749137937694
794616.968677906	1196637.0630629	0.00338617308975931
794616.968677906	1196584.05355596	0.00295872250682129
794616.968677906	1196531.04404902	0.00252815960639396
794616.968677906	1196478.03454208	0.00211461063651902
794616.968677906	1196425.02503513	0.00173356483392202
794616.968677906	1196372.01552819	0.00139511282564224
794616.968677906	1196319.00602125	0.00110409904291381
794616.968677906	1196265.99651431	0.00086094135307999
794616.968677906	1196212.98700736	0.000662799618834278
794616.968677906	1196159.97750042	0.000504800676218155
794616.968677906	1196106.96799348	0.000381112196721982
794616.968677906	1196000.9489796	0.000213160729441298
794616.968677906	1188420.58948686	1.88925468191711e-05
794616.968677906	1188102.53244521	4.61392060132238e-05
794616.968677906	1187466.4183619	0.000203352782392452
794616.968677906	1187148.36132025	0.000355876361473987
794616.968677906	1186936.32329248	0.000480805278774625
794616.968677906	1186883.31378554	0.000513675772450145
794616.968677906	1186512.24723694	0.000737839032385393
794669.97387068	1197485.21517398	0.00381088794206916
794669.97387068	1197432.20566704	0.00421640658034717
794669.97387068	1197379.19616009	0.00466970524331593
794669.97387068	1197326.18665315	0.00516622730998283
794669.97387068	1197273.17714621	0.0056967648599856
794669.97387068	1197220.16763927	0.00624646490054723
794669.97387068	1197167.15813232	0.00679424535506516
794669.97387068	1197114.14862538	0.00731295007053822
794669.97387068	1197061.13911844	0.00777055489818272
794669.97387068	1197008.1296115	0.00813260966462999
794669.97387068	1196955.12010456	0.00836585001482429
794669.97387068	1196902.11059761	0.00844257309371407
794669.97387068	1196849.10109067	0.00834503383687837
794669.97387068	1196796.09158373	0.00806891499967633
794669.97387068	1196743.08207679	0.00762497296074336
794669.97387068	1196690.07256984	0.00703830583765839
794669.97387068	1196637.0630629	0.00634525542416279
794669.97387068	1196584.05355596	0.00558855934590093
794669.97387068	1196531.04404902	0.00481180087915971
794669.97387068	1196000.9489796	0.000435447209231935
794669.97387068	1188420.58948686	2.20858523387495e-05
794669.97387068	1188102.53244521	5.43683665808884e-05
794669.97387068	1188049.52293827	6.26570125874398e-05
794669.97387068	1187466.4183619	0.000244987284106598
794669.97387068	1187413.40885496	0.000271861852385319
794669.97387068	1187148.36132025	0.000433589881711249
794669.97387068	1187042.34230636	0.000509479417111365
794669.97387068	1186989.33279942	0.000549241314746141
794669.97387068	1186936.32329248	0.000589938410927733
794669.97387068	1186883.31378554	0.000631332085037651
794669.97387068	1186830.3042786	0.000673161212082566
794669.97387068	1186777.29477165	0.000715145071651705
794669.97387068	1186724.28526471	0.000756986803221586
794669.97387068	1186671.27575777	0.000798377345192667
794669.97387068	1186618.26625083	0.000838999777906028
794669.97387068	1186565.25674388	0.000878533975974742
794669.97387068	1186512.24723694	0.000916661463242011
794669.97387068	1186459.23773	0.000953070355116503
794722.979063453	1197326.18665315	0.00838521364399003
794722.979063453	1197273.17714621	0.00934439826245873
794722.979063453	1197167.15813232	0.0113828430699383
794722.979063453	1197061.13911844	0.0132930644440121
794722.979063453	1196849.10109067	0.014849146162505
794722.979063453	1196796.09158373	0.0144900127443077
794722.979063453	1196000.9489796	0.00088559285055906
794722.979063453	1195947.93947265	0.000669400379961504
794722.979063453	1195894.92996571	0.000504869407684067
794722.979063453	1195788.91095183	0.000286095091649559
794722.979063453	1188420.58948686	2.58168710158056e-05
794722.979063453	1188208.55145909	4.76888658906559e-05
794722.979063453	1188155.54195215	5.53101152610434e-05
794722.979063453	1188102.53244521	6.39989697571719e-05
794722.979063453	1188049.52293827	7.38694362500791e-05
794722.979063453	1187996.51343132	8.50404064450666e-05
794722.979063453	1187943.50392438	9.76344362792619e-05
794722.979063453	1187890.49441744	0.000111776238990447
794722.979063453	1187837.4849105	0.000127590885612324
794722.979063453	1187784.47540356	0.000145201714931959
794722.979063453	1187731.46589661	0.000164727964449188
794722.979063453	1187678.45638967	0.000186282144414167
794722.979063453	1187625.44688273	0.00020996718831637
794722.979063453	1187572.43737579	0.000235873424912365
794722.979063453	1187519.42786884	0.000264075428586846
794722.979063453	1187466.4183619	0.000294628816061587
794722.979063453	1187413.40885496	0.000327567067664776
794722.979063453	1187360.39934802	0.000362898459992145
794722.979063453	1187307.38984108	0.000400603203267202
794722.979063453	1187254.38033413	0.000440630880513392
794722.979063453	1187201.37082719	0.000482898286313842
794722.979063453	1187148.36132025	0.000527287760088956
794722.979063453	1187095.35181331	0.000573646102218323
794722.979063453	1187042.34230636	0.000621784150900081
794722.979063453	1186989.33279942	0.000671477083457657
794722.979063453	1186936.32329248	0.00072246548816665
794722.979063453	1186883.31378554	0.000774457232055217
794722.979063453	1186830.3042786	0.00082713012718567
794722.979063453	1186777.29477165	0.000880135373468738
794722.979063453	1186724.28526471	0.000933101731029094
794722.979063453	1186671.27575777	0.000985640350550388
794722.979063453	1186618.26625083	0.00103735016692066
794722.979063453	1186565.25674388	0.00108782374089008
794722.979063453	1186512.24723694	0.00113665341628023
794722.979063453	1186459.23773	0.00118343764734081
794775.984256226	1197326.18665315	0.0134638274483319
794775.984256226	1197273.17714621	0.015140384700952
794775.984256226	1197167.15813232	0.0187839134256054
794775.984256226	1197061.13911844	0.0223417319795915
794775.984256226	1196849.10109067	0.0258617414302205
794775.984256226	1196796.09158373	0.0254534848003304
794775.984256226	1196372.01552819	0.00976293619217823
794775.984256226	1196319.00602125	0.0079104759527674
794775.984256226	1196265.99651431	0.00631790664512403
794775.984256226	1196212.98700736	0.00498466971815194
794775.984256226	1196159.97750042	0.0038934104154079
794775.984256226	1196106.96799348	0.00301684283855243
794775.984256226	1196053.95848654	0.00232343289414797
794775.984256226	1196000.9489796	0.00178150964810003
794775.984256226	1195947.93947265	0.00136184410320881
794775.984256226	1195894.92996571	0.00103897243351432
794775.984256226	1195841.92045877	0.000791619891213347
794775.984256226	1195788.91095183	0.000602559037980379
794775.984256226	1195735.90144488	0.000458165468662795
794775.984256226	1188526.60850075	2.19614199129801e-05
794775.984256226	1188473.5989938	2.57601387488944e-05
794775.984256226	1188420.58948686	3.01775080662263e-05
794775.984256226	1188367.57997992	3.53016823609275e-05
794775.984256226	1188314.57047298	4.12299727370281e-05
794775.984256226	1188261.56096603	4.80690225555864e-05
794775.984256226	1188208.55145909	5.59348057188383e-05
794775.984256226	1188155.54195215	6.49524118725763e-05
794775.984256226	1188102.53244521	7.52555828764432e-05
794775.984256226	1188049.52293827	8.69859663012802e-05
794775.984256226	1187996.51343132	0.000100292054645745
794775.984256226	1187943.50392438	0.00011532778356136
794775.984256226	1187890.49441744	0.000132250768736194
794775.984256226	1187837.4849105	0.000151220169247286
794775.984256226	1187784.47540356	0.000172394175121074
794775.984256226	1187731.46589661	0.000195927128424111
794775.984256226	1187678.45638967	0.000221966300238554
794775.984256226	1187625.44688273	0.000250648360057751
794775.984256226	1187572.43737579	0.000282095589061741
794775.984256226	1187519.42786884	0.000316411903901441
794775.984256226	1187466.4183619	0.000353678772443468
794775.984256226	1187413.40885496	0.000393951116738865
794775.984256226	1187360.39934802	0.000437253310570574
794775.984256226	1187307.38984108	0.000483575388568001
794775.984256226	1187254.38033413	0.000532869590348683
794775.984256226	1187201.37082719	0.000585047365797079
794775.984256226	1187148.36132025	0.00063997696588802
794775.984256226	1187095.35181331	0.000697481737002222
794775.984256226	1187042.34230636	0.000757339225269153
794775.984256226	1186989.33279942	0.000819281181130869
794775.984256226	1186936.32329248	0.000882994533300658
794775.984256226	1186883.31378554	0.000948123376123697
794775.984256226	1186830.3042786	0.00101427198578225
794775.984256226	1186777.29477165	0.00108100884980277
794775.984256226	1186724.28526471	0.00114787166208745
794775.984256226	1186671.27575777	0.00121437320348149
794775.984256226	1186618.26625083	0.00128000799706409
794775.984256226	1186565.25674388	0.00134425959926067
794775.984256226	1186512.24723694	0.0014066083637703
794775.984256226	1186459.23773	0.00146653949632843
794775.984256226	1186406.22822306	0.00152355120535271
794828.989449	1197644.2436948	0.0101882087500347
794828.989449	1197591.23418786	0.0113975401861634
794828.989449	1197538.22468092	0.0128317479825698
794828.989449	1197485.21517398	0.0145188899260201
794828.989449	1197432.20566704	0.0164833015494609
794828.989449	1197379.19616009	0.0187411467757904
794828.989449	1197326.18665315	0.0212945370586277
794828.989449	1197273.17714621	0.0241244652042118
794828.989449	1197220.16763927	0.0271832777627336
794828.989449	1197167.15813232	0.0303880109906157
794828.989449	1197114.14862538	0.0336165017813692
794828.989449	1197061.13911844	0.0367085137087395
794828.989449	1197008.1296115	0.0394738861614189
794828.989449	1196955.12010456	0.0417086769105651
794828.989449	1196902.11059761	0.0432184123963004
794828.989449	1196849.10109067	0.0438452511588693
794828.989449	1196796.09158373	0.0434938503520789
794828.989449	1196743.08207679	0.0421499018715533
794828.989449	1196690.07256984	0.0398863077530151
794828.989449	1196637.0630629	0.0368547590975559
794828.989449	1196584.05355596	0.0332642376457105
794828.989449	1196531.04404902	0.0293513448654488
794828.989449	1196478.03454208	0.0253491577379643
794828.989449	1196425.02503513	0.0214609722838205
794828.989449	1196372.01552819	0.0178431738782714
794828.989449	1196319.00602125	0.0145985511459621
794828.989449	1196265.99651431	0.0117787414674955
794828.989449	1196212.98700736	0.00939289249724259
794828.989449	1196159.97750042	0.00741922198600694
794828.989449	1196106.96799348	0.00581668171319903
794828.989449	1196053.95848654	0.00453490829499768
794828.989449	1196000.9489796	0.00352164488297909
794828.989449	1195947.93947265	0.00272758339631766
794828.989449	1195894.92996571	0.00210902595554981
794828.989449	1195841.92045877	0.00162893713972876
794828.989449	1195788.91095183	0.00125694724919834
794828.989449	1195735.90144488	0.000968762428565554
794828.989449	1195682.89193794	0.000745307120842003
794828.989449	1188579.61800769	2.18663431420221e-05
794828.989449	1188526.60850075	2.56693650374301e-05
794828.989449	1188473.5989938	3.010749348835e-05
794828.989449	1188420.58948686	3.52760231685037e-05
794828.989449	1188367.57997992	4.12812699779111e-05
794828.989449	1188314.57047298	4.82410520096571e-05
794828.989449	1188261.56096603	5.62850072060187e-05
794828.989449	1188208.55145909	6.5554704121321e-05
794828.989449	1188155.54195215	7.62035002740512e-05
794828.989449	1188102.53244521	8.83961019927204e-05
794828.989449	1188049.52293827	0.000102307780704559
794828.989449	1187996.51343132	0.000118123203527262
794828.989449	1187943.50392438	0.000136034841002896
794828.989449	1187890.49441744	0.000156240922010117
794828.989449	1187837.4849105	0.000178942915388633
794828.989449	1187784.47540356	0.000204342529604547
794828.989449	1187731.46589661	0.000232638235780652
794828.989449	1187678.45638967	0.000264021335401286
794828.989449	1187625.44688273	0.000298671611642368
794828.989449	1187572.43737579	0.00033675262212134
794828.989449	1187519.42786884	0.000378406710310453
794828.989449	1187466.4183619	0.000423749832207466
794828.989449	1187413.40885496	0.000472866313288159
794828.989449	1187360.39934802	0.000525803667380261
794828.989449	1187307.38984108	0.000582567622956098
794828.989449	1187254.38033413	0.000643117512504025
794828.989449	1187201.37082719	0.000707362186220848
794828.989449	1187148.36132025	0.000775156611496674
794828.989449	1187095.35181331	0.000846299313944727
794828.989449	1187042.34230636	0.000920530803679258
794828.989449	1186989.33279942	0.000997533112069764
794828.989449	1186936.32329248	0.00107693053950744
794828.989449	1186883.31378554	0.00115829168433497
794828.989449	1186830.3042786	0.00124113278787333
794828.989449	1186777.29477165	0.0013249223915966
794828.989449	1186724.28526471	0.00140908726135519
794828.989449	1186671.27575777	0.00149301949176511
794828.989449	1186618.26625083	0.0015760846631861
794828.989449	1186565.25674388	0.00165763088587498
794828.989449	1186512.24723694	0.00173699853261558
794828.989449	1186459.23773	0.00181353043393357
794828.989449	1186406.22822306	0.00188658229020007
794881.994641773	1198015.3102434	0.00852786577580424
794881.994641773	1197962.30073646	0.00903975807573042
794881.994641773	1197909.29122951	0.00965991208774578
794881.994641773	1197856.28172257	0.0104109419432488
794881.994641773	1197803.27221563	0.0113195406370453
794881.994641773	1197750.26270869	0.0124170181289122
794881.994641773	1197697.25320175	0.0137396888381825
794881.994641773	1197644.2436948	0.0153289328367875
794881.994641773	1197591.23418786	0.0172306742097692
794881.994641773	1197538.22468092	0.0194939278472451
794881.994641773	1197485.21517398	0.0221679799091378
794881.994641773	1197432.20566704	0.0252977220768382
794881.994641773	1197379.19616009	0.0289167114027831
794881.994641773	1197326.18665315	0.033037750652087
794881.994641773	1197273.17714621	0.0376412553654462
794881.994641773	1197220.16763927	0.0426624358324189
794881.994641773	1197167.15813232	0.0479793252470962
794881.994641773	1197114.14862538	0.05340472576694
794881.994641773	1197061.13911844	0.0586858345005949
794881.994641773	1197008.1296115	0.06351513763073
794881.994641773	1196955.12010456	0.0675546669811427
794881.994641773	1196902.11059761	0.0704727909653123
794881.994641773	1196849.10109067	0.0719888713762949
794881.994641773	1196796.09158373	0.0719175396391622
794881.994641773	1196743.08207679	0.0702025505235427
794881.994641773	1196690.07256984	0.0669313376090114
794881.994641773	1196637.0630629	0.0623256489302664
794881.994641773	1196584.05355596	0.0567097615433548
794881.994641773	1196531.04404902	0.050463604760918
794881.994641773	1196478.03454208	0.0439715504330651
794881.994641773	1196425.02503513	0.0375775802019481
794881.994641773	1196372.01552819	0.0315544110761397
794881.994641773	1196319.00602125	0.0260894772363667
794881.994641773	1196265.99651431	0.0212862406648255
794881.994641773	1196212.98700736	0.0171764286687998
794881.994641773	1196159.97750042	0.0137378717751011
794881.994641773	1196106.96799348	0.0109132690274322
794881.994641773	1196053.95848654	0.00862669833762828
794881.994641773	1196000.9489796	0.00679630614636015
794881.994641773	1195947.93947265	0.0053428982470959
794881.994641773	1195894.92996571	0.00419494744946372
794881.994641773	1195841.92045877	0.00329087608765381
794881.994641773	1195788.91095183	0.00257949935423872
794881.994641773	1195735.90144488	0.002019375133073
794881.994641773	1195682.89193794	0.00157760867390974
794881.994641773	1195629.882431	0.00122847250103311
794881.994641773	1195576.87292406	0.000952052942188511
794881.994641773	1188685.63702157	1.8575163907887e-05
794881.994641773	1188632.62751463	2.18063590394436e-05
794881.994641773	1188579.61800769	2.55930288115977e-05
794881.994641773	1188526.60850075	3.0024537716385e-05
794881.994641773	1188473.5989938	3.52021705789152e-05
794881.994641773	1188420.58948686	4.12400525231583e-05
794881.994641773	1188367.57997992	4.8265979111312e-05
794881.994641773	1188314.57047298	5.64221118289993e-05
794881.994641773	1188261.56096603	6.5865488851116e-05
794881.994641773	1188208.55145909	7.67682966683678e-05
794881.994641773	1188155.54195215	8.93178450386928e-05
794881.994641773	1188102.53244521	0.000103716186210024
794881.994641773	1188049.52293827	0.000120179319789716
794881.994641773	1187996.51343132	0.000138935927335042
794881.994641773	1187943.50392438	0.000160225585986927
794881.994641773	1187890.49441744	0.000184296418484844
794881.994641773	1187837.4849105	0.000211402147828132
794881.994641773	1187784.47540356	0.000241798538727309
794881.994641773	1187731.46589661	0.000275739224753794
794881.994641773	1187678.45638967	0.000313470939536767
794881.994641773	1187625.44688273	0.000355228192121474
794881.994641773	1187572.43737579	0.000401227450177569
794881.994641773	1187519.42786884	0.000451660919445154
794881.994641773	1187466.4183619	0.000506690032788577
794881.994641773	1187413.40885496	0.000566438786494932
794881.994641773	1187360.39934802	0.000630987083895099
794881.994641773	1187307.38984108	0.000700364265802647
794881.994641773	1187254.38033413	0.000774543022441464
794881.994641773	1187201.37082719	0.000853433891278554
794881.994641773	1187148.36132025	0.000936880548436323
794881.994641773	1187095.35181331	0.00102465609723297
794881.994641773	1187042.34230636	0.0011164605452903
794881.994641773	1186989.33279942	0.00121191964125277
794881.994641773	1186936.32329248	0.00131058521359104
794881.994641773	1186883.31378554	0.00141193711771918
794881.994641773	1186830.3042786	0.00151538685467998
794881.994641773	1186777.29477165	0.00162028287629806
794881.994641773	1186724.28526471	0.00172591753965745
794881.994641773	1186671.27575777	0.00183153562005234
794881.994641773	1186618.26625083	0.0019363442383604
794881.994641773	1186565.25674388	0.00203952400840309
794881.994641773	1186512.24723694	0.00214024116450903
794881.994641773	1186459.23773	0.00223766039130057
794881.994641773	1186406.22822306	0.00233095804846555
794934.999834546	1198439.38629894	0.00908204461152288
794934.999834546	1198386.37679199	0.00934215774344381
794934.999834546	1198333.36728505	0.00962356842981217
794934.999834546	1198280.35777811	0.00993485526580883
794934.999834546	1198227.34827117	0.0102864549753482
794934.999834546	1198174.33876423	0.0106908836988889
794934.999834546	1198121.32925728	0.011163028753686
794934.999834546	1198068.31975034	0.011720533835155
794934.999834546	1198015.3102434	0.0123842980442656
794934.999834546	1197962.30073646	0.0131791030051446
794934.999834546	1197909.29122951	0.0141343711160717
794934.999834546	1197856.28172257	0.0152850390876636
794934.999834546	1197803.27221563	0.0166725005191678
794934.999834546	1197750.26270869	0.0183455241908064
794934.999834546	1197697.25320175	0.0203609850243554
794934.999834546	1197644.2436948	0.0227841469419703
794934.999834546	1197591.23418786	0.0256881095078415
794934.999834546	1197538.22468092	0.0291518807245259
794934.999834546	1197485.21517398	0.0332563911579042
794934.999834546	1197432.20566704	0.0380776707470613
794934.999834546	1197379.19616009	0.0436764545048759
794934.999834546	1197326.18665315	0.0500837846366438
794934.999834546	1197273.17714621	0.057282862373226
794934.999834546	1197220.16763927	0.0651885565571161
794934.999834546	1197167.15813232	0.0736275473705231
794934.999834546	1197114.14862538	0.0823237851744193
794934.999834546	1197061.13911844	0.0908951919739961
794934.999834546	1197008.1296115	0.098867514840889
794934.999834546	1196955.12010456	0.105709188275149
794934.999834546	1196902.11059761	0.110886702771811
794934.999834546	1196849.10109067	0.113933985167046
794934.999834546	1196796.09158373	0.114523435424546
794934.999834546	1196743.08207679	0.112522928407811
794934.999834546	1196690.07256984	0.108024268073116
794934.999834546	1196637.0630629	0.101334704414853
794934.999834546	1196584.05355596	0.0929324976788714
794934.999834546	1196531.04404902	0.0833968625542915
794934.999834546	1196478.03454208	0.0733285596444264
794934.999834546	1196425.02503513	0.0632780215800968
794934.999834546	1196372.01552819	0.0536935779455841
794934.999834546	1196319.00602125	0.0448952951692377
794934.999834546	1196265.99651431	0.0370729812821451
794934.999834546	1196212.98700736	0.0303021336259501
794934.999834546	1196159.97750042	0.0245697988283036
794934.999834546	1196106.96799348	0.019803015526967
794934.999834546	1196053.95848654	0.0158946342905675
794934.999834546	1196000.9489796	0.012723755421557
794934.999834546	1195947.93947265	0.0101700534267714
794934.999834546	1195894.92996571	0.00812256595149692
794934.999834546	1195841.92045877	0.00648414268327085
794934.999834546	1195788.91095183	0.00517286596780677
794934.999834546	1195735.90144488	0.00412158741251519
794934.999834546	1195682.89193794	0.00327644688775066
794934.999834546	1195629.882431	0.00259496047620674
794934.999834546	1195576.87292406	0.00204403444208628
794934.999834546	1195523.86341712	0.00159809817664282
794934.999834546	1188738.64652851	1.86334620847943e-05
794934.999834546	1188685.63702157	2.18328384391914e-05
794934.999834546	1188632.62751463	2.55875736059286e-05
794934.999834546	1188579.61800769	2.99903331504881e-05
794934.999834546	1188526.60850075	3.51470675120056e-05
794934.999834546	1188473.5989938	4.11782660902864e-05
794934.999834546	1188420.58948686	4.82201673844881e-05
794934.999834546	1188367.57997992	5.64258785235363e-05
794934.999834546	1188314.57047298	6.59663499163687e-05
794934.999834546	1188261.56096603	7.70311436768692e-05
794934.999834546	1188208.55145909	8.98289283643826e-05
794934.999834546	1188155.54195215	0.000104587627873627
794934.999834546	1188102.53244521	0.000121554149467438
794934.999834546	1188049.52293827	0.00014099361542227
794934.999834546	1187996.51343132	0.000163188024973406
794934.999834546	1187943.50392438	0.000188434278583929
794934.999834546	1187890.49441744	0.000217041505324863
794934.999834546	1187837.4849105	0.000249327646567875
794934.999834546	1187784.47540356	0.000285615265361653
794934.999834546	1187731.46589661	0.000326226570766432
794934.999834546	1187678.45638967	0.000371477669868193
794934.999834546	1187625.44688273	0.000421672086821656
794934.999834546	1187572.43737579	0.000477093617511519
794934.999834546	1187519.42786884	0.00053799861949825
794934.999834546	1187466.4183619	0.000604607868833553
794934.999834546	1187413.40885496	0.000677098146902424
794934.999834546	1187360.39934802	0.00075559375030106
794934.999834546	1187307.38984108	0.000840158143400296
794934.999834546	1187254.38033413	0.000930785995093603
794934.999834546	1187201.37082719	0.00102739585675566
794934.999834546	1187148.36132025	0.00112982374616163
794934.999834546	1187095.35181331	0.00123781790081025
794934.999834546	1187042.34230636	0.00135103495279399
794934.999834546	1186989.33279942	0.00146903775551602
794934.999834546	1186883.31378554	0.00171718319641243
794934.999834546	1186671.27575777	0.00224160812526573
794934.999834546	1186618.26625083	0.00237344522476125
794934.999834546	1186565.25674388	0.00250358999014004
794934.999834546	1186512.24723694	0.00263099307253848
794934.999834546	1186459.23773	0.00275459732643985
794934.999834546	1186406.22822306	0.00287335450978979
794988.005027319	1198810.45284753	0.00973989205742482
794988.005027319	1198757.44334059	0.0101430284979762
794988.005027319	1198704.43383365	0.0105493487917877
794988.005027319	1198651.42432671	0.0109578121394956
794988.005027319	1198598.41481976	0.011368410569001
794988.005027319	1198545.40531282	0.0117824640013684
794988.005027319	1198492.39580588	0.0122029079676613
794988.005027319	1198439.38629894	0.0126345657799453
794988.005027319	1198386.37679199	0.0130844031089184
794988.005027319	1198333.36728505	0.0135617709501147
794988.005027319	1198280.35777811	0.0140786519118813
794988.005027319	1198227.34827117	0.0146499334722499
794988.005027319	1198174.33876423	0.0152937391639449
794988.005027319	1198121.32925728	0.0160318535280715
794988.005027319	1198068.31975034	0.0168902782432244
794988.005027319	1198015.3102434	0.0178999541793721
794988.005027319	1197962.30073646	0.0190976759609269
794988.005027319	1197909.29122951	0.020527209790786
794988.005027319	1197856.28172257	0.0222405981935284
794988.005027319	1197803.27221563	0.0242995914742939
794988.005027319	1197750.26270869	0.0267770774881636
794988.005027319	1197697.25320175	0.0297582797235658
794988.005027319	1197644.2436948	0.033341350192901
794988.005027319	1197591.23418786	0.0376367945357023
794988.005027319	1197538.22468092	0.0427649410383389
794988.005027319	1197485.21517398	0.048850436254669
794988.005027319	1197432.20566704	0.0560125896912259
794988.005027319	1197379.19616009	0.0643504219363772
794988.005027319	1197326.18665315	0.0739216688986824
794988.005027319	1197273.17714621	0.0847159548389862
794988.005027319	1197220.16763927	0.0966240078854747
794988.005027319	1197167.15813232	0.109407106180195
794988.005027319	1197114.14862538	0.122673520093236
794988.005027319	1197061.13911844	0.135870721329795
794988.005027319	1197008.1296115	0.148302366058916
794988.005027319	1196955.12010456	0.159176344533343
794988.005027319	1196902.11059761	0.167684016802923
794988.005027319	1196849.10109067	0.17310198228274
794988.005027319	1196796.09158373	0.174898848388327
794988.005027319	1196743.08207679	0.172823987783495
794988.005027319	1196690.07256984	0.166956270895263
794988.005027319	1196637.0630629	0.15769911399701
794988.005027319	1196584.05355596	0.145721668352074
794988.005027319	1196531.04404902	0.131859919239704
794988.005027319	1196478.03454208	0.11700082945596
794988.005027319	1196425.02503513	0.101974419831871
794988.005027319	1196372.01552819	0.0874730715460042
794988.005027319	1196319.00602125	0.0740073896647474
794988.005027319	1196265.99651431	0.0618977359409909
794988.005027319	1196212.98700736	0.0512932116028974
794988.005027319	1196159.97750042	0.0422067507312402
794988.005027319	1196106.96799348	0.0345555783145149
794988.005027319	1196053.95848654	0.0281991062294224
794988.005027319	1196000.9489796	0.0229697987105576
794988.005027319	1195947.93947265	0.0186955196839919
794988.005027319	1195894.92996571	0.0152138803727197
794988.005027319	1195841.92045877	0.012380124158969
794988.005027319	1195788.91095183	0.0100703585640816
794988.005027319	1195735.90144488	0.00818177325561056
794988.005027319	1195682.89193794	0.00663111961404571
794988.005027319	1195629.882431	0.00535233635433277
794988.005027319	1195576.87292406	0.0042938730049071
794988.005027319	1195523.86341712	0.00341601994631692
794988.005027319	1195470.85391017	0.00268839995506227
794988.005027319	1188791.65603546	1.88433758668195e-05
794988.005027319	1188738.64652851	2.20059003229878e-05
794988.005027319	1188685.63702157	2.57187936053305e-05
794988.005027319	1188632.62751463	3.00767937275426e-05
794988.005027319	1188579.61800769	3.51890949040085e-05
794988.005027319	1188526.60850075	4.11809380131507e-05
794988.005027319	1188473.5989938	4.81952148752495e-05
794988.005027319	1188420.58948686	5.63940409367605e-05
794988.005027319	1188367.57997992	6.59602410234674e-05
794988.005027319	1188314.57047298	7.70986829265592e-05
794988.005027319	1188261.56096603	9.00373841820892e-05
794988.005027319	1188155.54195215	0.00012234776559652
794988.005027319	1187784.47540356	0.000336757053465895
794988.005027319	1187678.45638967	0.000439356328452298
794988.005027319	1187625.44688273	0.000499535676992262
794988.005027319	1187572.43737579	0.000566133713152531
794988.005027319	1187519.42786884	0.000639488675412027
794988.005027319	1187466.4183619	0.0007198980430543
794988.005027319	1187413.40885496	0.000807607982834852
794988.005027319	1187360.39934802	0.000902802595004053
794988.005027319	1186565.25674388	0.00306583620691387
794988.005027319	1186512.24723694	0.00322647295713777
794988.005027319	1186459.23773	0.00338278145964597
794988.005027319	1186406.22822306	0.00353343356794521
794988.005027319	1186353.21871612	0.00367712646590765
795041.010220093	1199181.51939613	0.00872373876886655
795041.010220093	1199128.50988919	0.00922162833804417
795041.010220093	1199075.50038224	0.00975177132862562
795041.010220093	1199022.4908753	0.0103121621716545
795041.010220093	1198969.48136836	0.0109001385965336
795041.010220093	1198916.47186142	0.0115124489332486
795041.010220093	1198863.46235447	0.0121453867779724
795041.010220093	1198810.45284753	0.0127950008847448
795041.010220093	1198757.44334059	0.013457382796371
795041.010220093	1198704.43383365	0.014129028020013
795041.010220093	1198651.42432671	0.0148072593681209
795041.010220093	1198598.41481976	0.0154906946685766
795041.010220093	1198545.40531282	0.0161797368207362
795041.010220093	1198492.39580588	0.0168770634455354
795041.010220093	1198439.38629894	0.0175880970187238
795041.010220093	1198386.37679199	0.018321444546847
795041.010220093	1198333.36728505	0.0190893078675346
795041.010220093	1198280.35777811	0.0199078800832572
795041.010220093	1198227.34827117	0.0207977585140327
795041.010220093	1198174.33876423	0.0217844177677415
795041.010220093	1198121.32925728	0.0228987961289226
795041.010220093	1198068.31975034	0.0241780528131253
795041.010220093	1198015.3102434	0.025666551234097
795041.010220093	1197962.30073646	0.0274171124896567
795041.010220093	1197909.29122951	0.0294925609614042
795041.010220093	1197856.28172257	0.0319675455277661
795041.010220093	1197803.27221563	0.0349305580418568
795041.010220093	1197750.26270869	0.0384859750926506
795041.010220093	1197697.25320175	0.0427558070695762
795041.010220093	1197644.2436948	0.0478806380364201
795041.010220093	1197591.23418786	0.054018975104348
795041.010220093	1197538.22468092	0.0613439081139194
795041.010220093	1197485.21517398	0.070035653970595
795041.010220093	1197432.20566704	0.0802683229258132
795041.010220093	1197379.19616009	0.0921892657928895
795041.010220093	1197326.18665315	0.105889883103781
795041.010220093	1197273.17714621	0.121368074282182
795041.010220093	1197220.16763927	0.138484780543471
795041.010220093	1197167.15813232	0.15692028244365
795041.010220093	1197114.14862538	0.176139536155246
795041.010220093	1197061.13911844	0.195378739521383
795041.010220093	1197008.1296115	0.213665858587931
795041.010220093	1196955.12010456	0.229884351102456
795041.010220093	1196902.11059761	0.242881013708715
795041.010220093	1196849.10109067	0.251606824945749
795041.010220093	1196796.09158373	0.255267185496811
795041.010220093	1196743.08207679	0.253449894053847
795041.010220093	1196690.07256984	0.246199868722555
795041.010220093	1196637.0630629	0.234020471241112
795041.010220093	1196584.05355596	0.217799514517899
795041.010220093	1196531.04404902	0.198677377196482
795041.010220093	1196478.03454208	0.177888170893349
795041.010220093	1196425.02503513	0.15660822657839
795041.010220093	1196372.01552819	0.135839303049118
795041.010220093	1196319.00602125	0.116340761561802
795041.010220093	1196265.99651431	0.098610947664063
795041.010220093	1196212.98700736	0.0829076222779404
795041.010220093	1195947.93947265	0.0330007049460567
795041.010220093	1195894.92996571	0.0274024329136914
795041.010220093	1195788.91095183	0.0189122554162911
795041.010220093	1195682.89193794	0.012992065638843
795041.010220093	1188844.6655424	1.92718757059828e-05
795041.010220093	1188526.60850075	4.82988212993969e-05
795041.010220093	1188314.57047298	9.00807229850972e-05
795041.010220093	1188261.56096603	0.000105179457717516
795041.010220093	1188155.54195215	0.000142981401419093
795041.010220093	1186459.23773	0.00414380962056558
795041.010220093	1186406.22822306	0.00433426470277858
795041.010220093	1186353.21871612	0.00451652255236186
795094.015412866	1199552.58594472	0.00694838726171097
795094.015412866	1199499.57643778	0.00733087733520195
795094.015412866	1199446.56693084	0.00775825150535659
795094.015412866	1199393.5574239	0.00823327892097008
795094.015412866	1199340.54791695	0.0087584759371824
795094.015412866	1199287.53841001	0.00933597356228251
795094.015412866	1199234.52890307	0.00996736771562602
795094.015412866	1199181.51939613	0.0106535592960188
795094.015412866	1199128.50988919	0.0113945949289089
795094.015412866	1199075.50038224	0.0121895234449196
795094.015412866	1199022.4908753	0.0130362871478751
795094.015412866	1198969.48136836	0.0139316700643786
795094.015412866	1198916.47186142	0.0148713267968437
795094.015412866	1198863.46235447	0.0158499144826599
795094.015412866	1198810.45284753	0.0168613460328436
795094.015412866	1198757.44334059	0.0178991750451477
795094.015412866	1198704.43383365	0.018957111968882
795094.015412866	1198651.42432671	0.0200296584381088
795094.015412866	1198598.41481976	0.0211128341388345
795094.015412866	1198545.40531282	0.0222049605906806
795094.015412866	1198492.39580588	0.0233074613019622
795094.015412866	1198439.38629894	0.0244256398480496
795094.015412866	1198386.37679199	0.0255694073694329
795094.015412866	1198333.36728505	0.0267539481743458
795094.015412866	1198280.35777811	0.0280003344817945
795094.015412866	1198227.34827117	0.0293361256659383
795094.015412866	1198174.33876423	0.0307960099747224
795094.015412866	1198121.32925728	0.0324225640497774
795094.015412866	1198068.31975034	0.034267214681537
795094.015412866	1198015.3102434	0.0363914856367458
795094.015412866	1197962.30073646	0.0388685976266046
795094.015412866	1197909.29122951	0.0417854580661431
795094.015412866	1197856.28172257	0.0452450234801673
795094.015412866	1197803.27221563	0.0493689321215857
795094.015412866	1197750.26270869	0.0543001745608397
795094.015412866	1197697.25320175	0.0602053796562705
795094.015412866	1197644.2436948	0.0672760269225082
795094.015412866	1197591.23418786	0.0757275467138143
795094.015412866	1197538.22468092	0.0857948519652828
795094.015412866	1197485.21517398	0.0977224180188694
795094.015412866	1197432.20566704	0.111746718472077
795094.015412866	1197379.19616009	0.128068855687615
795094.015412866	1197326.18665315	0.146815908549517
795094.015412866	1197273.17714621	0.167991213615963
795094.015412866	1197220.16763927	0.191416762812312
795094.015412866	1197114.14862538	0.243062680211864
795094.015412866	1197061.13911844	0.269570996139881
795094.015412866	1196849.10109067	0.348947959819613
795094.015412866	1196743.08207679	0.353920266677952
795094.015412866	1196425.02503513	0.228425578846766
795094.015412866	1196372.01552819	0.200368708941133
795094.015412866	1196265.99651431	0.149317577499897
795094.015412866	1195947.93947265	0.0556451044369482
795094.015412866	1195894.92996571	0.0472050804715313
795094.015412866	1195788.91095183	0.034062954513033
795094.015412866	1195682.89193794	0.0244881757286491
795094.015412866	1188526.60850075	5.67078034413623e-05
795094.015412866	1188314.57047298	0.000105216366340207
795094.015412866	1188261.56096603	0.000122798098364927
795094.015412866	1188155.54195215	0.00016692583650105
795094.015412866	1188049.52293827	0.000225875962048886
795094.015412866	1187996.51343132	0.000262128743301537
795094.015412866	1187943.50392438	0.000303622497423976
795094.015412866	1187890.49441744	0.000350938924657528
795147.020605639	1199923.65249332	0.00555385313293405
795147.020605639	1199870.64298638	0.00576348835401987
795147.020605639	1199817.63347943	0.00600622249831508
795147.020605639	1199764.62397249	0.00628578194883841
795147.020605639	1199711.61446555	0.0066061708619625
795147.020605639	1199658.60495861	0.00697167294557197
795147.020605639	1199605.59545167	0.00738683698884301
795147.020605639	1199552.58594472	0.00785644139890722
795147.020605639	1199499.57643778	0.00838543267422996
795147.020605639	1199446.56693084	0.00897883275975681
795147.020605639	1199393.5574239	0.00964161079189313
795147.020605639	1199340.54791695	0.0103785160933127
795147.020605639	1199287.53841001	0.0111938716689967
795147.020605639	1199234.52890307	0.0120913311008808
795147.020605639	1199181.51939613	0.0130736067531161
795147.020605639	1199128.50988919	0.0141421835115251
795147.020605639	1199075.50038224	0.015297039540131
795147.020605639	1199022.4908753	0.0165364030401039
795147.020605639	1198969.48136836	0.0178565806524939
795147.020605639	1198916.47186142	0.0192518975361311
795147.020605639	1198863.46235447	0.0207147897041711
795147.020605639	1198810.45284753	0.0222360845005075
795147.020605639	1198757.44334059	0.0238054942963713
795147.020605639	1198704.43383365	0.0254123317531081
795147.020605639	1198651.42432671	0.0270464338400242
795147.020605639	1198598.41481976	0.0286992591445753
795147.020605639	1198545.40531282	0.0303651029112058
795147.020605639	1198492.39580588	0.0320423611422376
795147.020605639	1198439.38629894	0.0337347728373985
795147.020605639	1198386.37679199	0.0354525802328704
795147.020605639	1198333.36728505	0.0372135705018519
795147.020605639	1198280.35777811	0.0390439959370837
795147.020605639	1198227.34827117	0.0409794081155803
795147.020605639	1198174.33876423	0.043065478731868
795147.020605639	1198121.32925728	0.0453589094733911
795147.020605639	1198068.31975034	0.0479285502411298
795147.020605639	1197856.28172257	0.0628647093709768
795147.020605639	1197803.27221563	0.0683994031828396
795147.020605639	1197697.25320175	0.082853537071277
795147.020605639	1197220.16763927	0.25465138538994
795147.020605639	1197114.14862538	0.321745742636781
795147.020605639	1197061.13911844	0.356212852668178
795147.020605639	1196849.10109067	0.460925998818898
795147.020605639	1196743.08207679	0.469708998394398
795147.020605639	1196425.02503513	0.315644092738608
795147.020605639	1196372.01552819	0.279982990815707
795147.020605639	1196265.99651431	0.214244694378088
795147.020605639	1196159.97750042	0.160376865581304
795147.020605639	1195947.93947265	0.0892269783757166
795147.020605639	1195894.92996571	0.077405464208008
795147.020605639	1195841.92045877	0.0672760136895678
795147.020605639	1195788.91095183	0.0585286493388858
795147.020605639	1195735.90144488	0.0508942926937141
795147.020605639	1195682.89193794	0.0441485065309013
795147.020605639	1195629.882431	0.0381125734286262
795147.020605639	1195576.87292406	0.0326528557616955
795147.020605639	1195523.86341712	0.0276786161382887
795147.020605639	1195470.85391017	0.0231379632258207
795147.020605639	1195417.84440323	0.0190114431549612
795147.020605639	1195364.83489629	0.0153030866246027
795147.020605639	1188791.65603546	3.20033732421042e-05
795147.020605639	1188632.62751463	4.94224309238983e-05
795147.020605639	1188579.61800769	5.73506593550508e-05
795147.020605639	1188526.60850075	6.66561081202678e-05
795147.020605639	1188473.5989938	7.75727302342733e-05
795147.020605639	1188420.58948686	9.03684542822601e-05
795147.020605639	1188367.57997992	0.000105348405567868
795147.020605639	1188314.57047298	0.000122857988991779
795147.020605639	1188261.56096603	0.000143285704849021
795147.020605639	1188208.55145909	0.000167065549151868
795147.020605639	1188155.54195215	0.000194678832459455
795147.020605639	1188102.53244521	0.000226655236669423
795147.020605639	1188049.52293827	0.000263572918971142
795147.020605639	1187996.51343132	0.000306057467333621
795147.020605639	1187943.50392438	0.000354779513587346
795200.025798413	1200347.72854886	0.00468206022200468
795200.025798413	1200294.71904191	0.00475990965050921
795200.025798413	1200241.70953497	0.00485172964057756
795200.025798413	1200188.70002803	0.00496028479151675
795200.025798413	1200135.69052109	0.00508850822986204
795200.025798413	1200082.68101415	0.00523953794211501
795200.025798413	1200029.6715072	0.00541675880106711
795200.025798413	1199976.66200026	0.00562384895606165
795200.025798413	1199923.65249332	0.00586482890768629
795200.025798413	1199870.64298638	0.00614411113889455
795200.025798413	1199817.63347943	0.00646654759442839
795200.025798413	1199764.62397249	0.00683747156374299
795200.025798413	1199711.61446555	0.0072627296205051
795200.025798413	1199658.60495861	0.00774869821996053
795200.025798413	1199605.59545167	0.00830227840697482
795200.025798413	1199552.58594472	0.00893086094623499
795200.025798413	1199499.57643778	0.00964225322181682
795200.025798413	1199446.56693084	0.0104445587148384
795200.025798413	1199393.5574239	0.0113460000887326
795200.025798413	1199340.54791695	0.0123546783016788
795200.025798413	1199287.53841001	0.0134782631801694
795200.025798413	1199234.52890307	0.0147236159627629
795200.025798413	1199181.51939613	0.016096351773351
795200.025798413	1199128.50988919	0.0176003598597587
795200.025798413	1199075.50038224	0.0192373113577673
795200.025798413	1199022.4908753	0.0210061973459013
795200.025798413	1198916.47186142	0.0249202283505552
795200.025798413	1198598.41481976	0.0387921772426351
795200.025798413	1198545.40531282	0.0412486203485918
795200.025798413	1197856.28172257	0.0855020652258951
795200.025798413	1197803.27221563	0.0926420544827348
795200.025798413	1197697.25320175	0.111156616610411
795200.025798413	1197220.16763927	0.32562509701203
795200.025798413	1197114.14862538	0.40807686459584
795200.025798413	1197061.13911844	0.450321028170732
795200.025798413	1197008.1296115	0.490801219624736
795200.025798413	1196955.12010456	0.527300863267497
795200.025798413	1196902.11059761	0.557522215148559
795200.025798413	1196849.10109067	0.579349191420441
795200.025798413	1196796.09158373	0.591128530584806
795200.025798413	1196743.08207679	0.591912861732998
795200.025798413	1196690.07256984	0.581610226172381
795200.025798413	1196637.0630629	0.561003038676257
795200.025798413	1196584.05355596	0.531630688025696
795200.025798413	1196531.04404902	0.495563541742211
795200.025798413	1196478.03454208	0.455120405289677
795200.025798413	1196425.02503513	0.412588933580955
795200.025798413	1196372.01552819	0.369998663434759
795200.025798413	1196319.00602125	0.328975206662149
795200.025798413	1196265.99651431	0.290680517743531
795200.025798413	1196212.98700736	0.255825546628931
795200.025798413	1196159.97750042	0.224731744864298
795200.025798413	1196106.96799348	0.197416596690894
795200.025798413	1196053.95848654	0.17368288628637
795200.025798413	1196000.9489796	0.153198443635623
795200.025798413	1195947.93947265	0.135559984137884
795200.025798413	1195894.92996571	0.120339915251817
795200.025798413	1195841.92045877	0.107118231229699
795200.025798413	1195788.91095183	0.0955031040417986
795200.025798413	1195735.90144488	0.0851439934689883
795200.025798413	1195682.89193794	0.0757405059363531
795200.025798413	1195629.882431	0.0670491675491399
795200.025798413	1195576.87292406	0.0588889728675947
795200.025798413	1195523.86341712	0.0511452345051972
795200.025798413	1195470.85391017	0.0437701579151298
795200.025798413	1195417.84440323	0.0367780524257756
795200.025798413	1195364.83489629	0.0302335083257016
795200.025798413	1195311.82538935	0.0242323551423805
795200.025798413	1195258.81588241	0.0188774697917328
795200.025798413	1188897.67504934	2.95013112298679e-05
795200.025798413	1188844.6655424	3.36439203094324e-05
795200.025798413	1188791.65603546	3.8481983342127e-05
795200.025798413	1188738.64652851	4.41438486600999e-05
795200.025798413	1188685.63702157	5.07799963610816e-05
795200.025798413	1188632.62751463	5.85662794795416e-05
795200.025798413	1188579.61800769	6.77074465321752e-05
795200.025798413	1188526.60850075	7.84409095390236e-05
795200.025798413	1188473.5989938	9.1040702471722e-05
795200.025798413	1188420.58948686	0.000105821553274245
795200.025798413	1188367.57997992	0.000123142968617981
795200.025798413	1188314.57047298	0.00014341320511514
795200.025798413	1188261.56096603	0.000167092974774595
795200.025798413	1188208.55145909	0.000194698707194933
795200.025798413	1188155.54195215	0.000226805167669617
795200.025798413	1188102.53244521	0.000264047210444628
795200.025798413	1188049.52293827	0.000307120431292884
795200.025798413	1187996.51343132	0.000356780474807421
795200.025798413	1187943.50392438	0.00041384075075631
795253.030991186	1200718.79509745	0.00421216762256232
795253.030991186	1200665.78559051	0.00426785285771564
795253.030991186	1200612.77608357	0.00432345181498213
795253.030991186	1200559.76657662	0.00438107273138434
795253.030991186	1200506.75706968	0.00444297111813554
795253.030991186	1200453.74756274	0.00451154229290455
795253.030991186	1200400.7380558	0.00458932202695381
795253.030991186	1200347.72854886	0.00467899618888771
795253.030991186	1200294.71904191	0.00478341992096901
795253.030991186	1200241.70953497	0.00490564656969228
795253.030991186	1200188.70002803	0.00504896631245557
795253.030991186	1200135.69052109	0.0052169541663026
795253.030991186	1200082.68101415	0.00541352680957765
795253.030991186	1200029.6715072	0.00564300735813948
795253.030991186	1199976.66200026	0.00591019687032489
795253.030991186	1199923.65249332	0.00622045085821136
795253.030991186	1199870.64298638	0.00657975840250035
795253.030991186	1199658.60495861	0.00865367455953872
795253.030991186	1199605.59545167	0.00937527273818533
795253.030991186	1199552.58594472	0.0101987986675283
795253.030991186	1199287.53841001	0.0162750378481997
795253.030991186	1199181.51939613	0.019850541927441
795253.030991186	1198916.47186142	0.0321779970722974
795253.030991186	1198598.41481976	0.0519811300616841
795253.030991186	1198545.40531282	0.0554881683420194
795253.030991186	1197856.28172257	0.113538656728377
795253.030991186	1197803.27221563	0.122362241905445
795253.030991186	1197750.26270869	0.132766624140819
795253.030991186	1197697.25320175	0.145067719752751
795253.030991186	1197644.2436948	0.159618563761122
795253.030991186	1197591.23418786	0.176805148602786
795253.030991186	1197538.22468092	0.197035733763008
795253.030991186	1197485.21517398	0.220720625960551
795253.030991186	1197432.20566704	0.248239160077042
795253.030991186	1197379.19616009	0.279890971253393
795253.030991186	1197326.18665315	0.315830097389754
795253.030991186	1197273.17714621	0.355983456748331
795253.030991186	1197220.16763927	0.399960065809602
795253.030991186	1197167.15813232	0.446963711119206
795253.030991186	1197114.14862538	0.495728471887466
795253.030991186	1197061.13911844	0.544501232097262
795253.030991186	1197008.1296115	0.591095075684425
795253.030991186	1196955.12010456	0.633029431336695
795253.030991186	1196902.11059761	0.667756102741669
795253.030991186	1196849.10109067	0.692947402158975
795253.030991186	1196796.09158373	0.706799882943882
795253.030991186	1196743.08207679	0.708293268933874
795253.030991186	1196690.07256984	0.697346411910069
795253.030991186	1196637.0630629	0.67483248411889
795253.030991186	1196584.05355596	0.642448837327859
795253.030991186	1196531.04404902	0.602472034002684
795253.030991186	1196478.03454208	0.557453524496019
795253.030991186	1196425.02503513	0.509918746964794
795253.030991186	1196372.01552819	0.462121859100136
795253.030991186	1196319.00602125	0.41588616590039
795253.030991186	1196265.99651431	0.372535663888265
795253.030991186	1196212.98700736	0.332903680080091
795253.030991186	1196159.97750042	0.297394172573934
795253.030991186	1196106.96799348	0.266069684244237
795253.030991186	1196053.95848654	0.238744464920838
795253.030991186	1196000.9489796	0.215068499811906
795253.030991186	1195947.93947265	0.194595384048151
795253.030991186	1195894.92996571	0.176832644734659
795253.030991186	1195841.92045877	0.16127678309968
795253.030991186	1195788.91095183	0.147437192050512
795253.030991186	1195735.90144488	0.134853628587589
795253.030991186	1195682.89193794	0.123111461645499
795253.030991186	1195629.882431	0.111857688116717
795253.030991186	1195576.87292406	0.100818814174121
795253.030991186	1195523.86341712	0.0898192851077162
795253.030991186	1195470.85391017	0.0787966155934061
795253.030991186	1195417.84440323	0.0678074990279314
795253.030991186	1195364.83489629	0.057018996715383
795253.030991186	1195311.82538935	0.0466812765727016
795253.030991186	1195258.81588241	0.0370832762854202
795253.030991186	1195205.80637546	0.028498733511315
795253.030991186	1195152.79686852	0.0211347214148948
795253.030991186	1195099.78736158	0.0150955895083941
795253.030991186	1188897.67504934	3.61226697580722e-05
795253.030991186	1188844.6655424	4.08927823154844e-05
795253.030991186	1188791.65603546	4.64590903200166e-05
795253.030991186	1188738.64652851	5.2970062979467e-05
795253.030991186	1188685.63702157	6.05999622449469e-05
795253.030991186	1188632.62751463	6.95527487524285e-05
795253.030991186	1188579.61800769	8.006635539488e-05
795253.030991186	1188526.60850075	9.24172919329492e-05
795253.030991186	1188473.5989938	0.000106925521527733
795253.030991186	1188420.58948686	0.000123959523969098
795253.030991186	1188367.57997992	0.000143941431188565
795253.030991186	1188314.57047298	0.000167352089209661
795253.030991186	1188261.56096603	0.000194735868122433
795253.030991186	1188208.55145909	0.000226705009365219
795253.030991186	1188155.54195215	0.000263943269158334
795253.030991186	1188102.53244521	0.00030720859012373
795253.030991186	1188049.52293827	0.000357334511766478
795253.030991186	1187996.51343132	0.000415230016423018
795253.030991186	1187943.50392438	0.000481877502256148
795306.036183959	1201089.86164605	0.00356808247546534
795306.036183959	1201036.8521391	0.00366448963844908
795306.036183959	1200983.84263216	0.00375298420751188
795306.036183959	1200930.83312522	0.00383422874017169
795306.036183959	1200877.82361828	0.00390916593093632
795306.036183959	1200824.81411134	0.0039790046969613
795306.036183959	1200771.80460439	0.00404520235563673
795306.036183959	1200082.68101415	0.00561340373088025
795306.036183959	1200029.6715072	0.0059010214396465
795306.036183959	1199923.65249332	0.00662478829020918
795306.036183959	1199658.60495861	0.00970446857004769
795306.036183959	1199605.59545167	0.0106290984157038
795306.036183959	1199552.58594472	0.0116903257256429
795306.036183959	1199287.53841001	0.0196795397150677
795306.036183959	1199181.51939613	0.0244783092883603
795306.036183959	1198916.47186142	0.0413472133658094
795306.036183959	1198810.45284753	0.0499161566336805
795306.036183959	1198651.42432671	0.0639981238242947
795306.036183959	1198598.41481976	0.0688422166768265
795306.036183959	1198545.40531282	0.0736885618996022
795306.036183959	1198492.39580588	0.078503400399273
795306.036183959	1198439.38629894	0.0832654422088174
795306.036183959	1198386.37679199	0.0879697180429528
795306.036183959	1198333.36728505	0.0926308258629058
795306.036183959	1198280.35777811	0.0972854096928124
795306.036183959	1198227.34827117	0.101993840653708
795306.036183959	1198174.33876423	0.106841208588952
795306.036183959	1198121.32925728	0.111937850657611
795306.036183959	1198068.31975034	0.117419718663193
795306.036183959	1198015.3102434	0.123448904963269
795306.036183959	1197962.30073646	0.130214601007083
795306.036183959	1197909.29122951	0.137934652092714
795306.036183959	1197856.28172257	0.146857697575288
795306.036183959	1197803.27221563	0.157265645431184
795306.036183959	1197750.26270869	0.169475916558228
795306.036183959	1197697.25320175	0.183842496724706
795306.036183959	1197644.2436948	0.200754346089473
795306.036183959	1197591.23418786	0.220629150687267
795306.036183959	1197538.22468092	0.243899813928742
795306.036183959	1197485.21517398	0.270990610826743
795306.036183959	1197432.20566704	0.302279801767327
795306.036183959	1197379.19616009	0.338046085908926
795306.036183959	1197326.18665315	0.378398016156331
795306.036183959	1197273.17714621	0.423188821248785
795306.036183959	1197220.16763927	0.471924152294408
795306.036183959	1197167.15813232	0.523676670394387
795306.036183959	1197114.14862538	0.577027783695432
795306.036183959	1197061.13911844	0.630060870033588
795306.036183959	1197008.1296115	0.680429003103269
795306.036183959	1196955.12010456	0.725511003616406
795306.036183959	1196902.11059761	0.762652065360331
795306.036183959	1196849.10109067	0.789462206731565
795306.036183959	1196796.09158373	0.804123958405183
795306.036183959	1196743.08207679	0.80564844340865
795306.036183959	1196690.07256984	0.794023050472134
795306.036183959	1196637.0630629	0.770215532425018
795306.036183959	1196584.05355596	0.736032806020165
795306.036183959	1196531.04404902	0.693867013033758
795306.036183959	1196478.03454208	0.646385059417245
795306.036183959	1196425.02503513	0.596223970550066
795306.036183959	1196372.01552819	0.545743231912136
795306.036183959	1196319.00602125	0.496863183851752
795306.036183959	1196265.99651431	0.450994331435952
795306.036183959	1196212.98700736	0.409043465459926
795306.036183959	1196159.97750042	0.371472353628188
795306.036183959	1196106.96799348	0.33838320110536
795306.036183959	1196053.95848654	0.3096094517018
795306.036183959	1196000.9489796	0.284797550939572
795306.036183959	1195947.93947265	0.263472428285053
795306.036183959	1195894.92996571	0.245085232948943
795306.036183959	1195841.92045877	0.229045850610122
795306.036183959	1195788.91095183	0.214745118348287
795306.036183959	1195735.90144488	0.201572795309758
795306.036183959	1195682.89193794	0.188937449562489
795306.036183959	1195629.882431	0.176293420674685
795306.036183959	1195576.87292406	0.16317762960243
795306.036183959	1195523.86341712	0.149255010777575
795306.036183959	1195470.85391017	0.134366031037053
795306.036183959	1195417.84440323	0.118564401216932
795306.036183959	1195364.83489629	0.102130000612258
795306.036183959	1195311.82538935	0.08554391176616
795306.036183959	1195258.81588241	0.0694208161633706
795306.036183959	1195205.80637546	0.0544074279812617
795306.036183959	1195152.79686852	0.0410692487350794
795306.036183959	1195099.78736158	0.029795071675355
795306.036183959	1195046.77785464	0.0207446917672626
795306.036183959	1194993.76834769	0.0138509084871603
795306.036183959	1188897.67504934	4.44750904602927e-05
795306.036183959	1188844.6655424	4.9940062362454e-05
795306.036183959	1188791.65603546	5.63159940542356e-05
795306.036183959	1188738.64652851	6.37743132966659e-05
795306.036183959	1188685.63702157	7.25163486551038e-05
795306.036183959	1188632.62751463	8.27780218664536e-05
795306.036183959	1188579.61800769	9.48350117208909e-05
795306.036183959	1188526.60850075	0.000109008353485533
795306.036183959	1188473.5989938	0.000125670411766458
795306.036183959	1188420.58948686	0.000145251133772876
795306.036183959	1188367.57997992	0.000168244454753327
795306.036183959	1188314.57047298	0.00019521468885446
795306.036183959	1188261.56096603	0.000226802698125381
795306.036183959	1188208.55145909	0.000263731591521117
795306.036183959	1188155.54195215	0.000306811666504223
795306.036183959	1188102.53244521	0.000356944270362861
795306.036183959	1188049.52293827	0.000415124228930724
795306.036183959	1187996.51343132	0.0004824404692927
795359.041376733	1201248.89016687	0.00313138249508738
795359.041376733	1200824.81411134	0.00387067982802274
795359.041376733	1200771.80460439	0.00394187376890809
795359.041376733	1200665.78559051	0.00408599277085255
795359.041376733	1200082.68101415	0.00584054572780675
795359.041376733	1200029.6715072	0.00619288574926202
795359.041376733	1199923.65249332	0.00708214117604387
795359.041376733	1199605.59545167	0.0120889550169952
795359.041376733	1199552.58594472	0.0134380234772705
795359.041376733	1199499.57643778	0.0149918756790551
795359.041376733	1199446.56693084	0.0167766149129999
795359.041376733	1199393.5574239	0.0188197273808406
795359.041376733	1199340.54791695	0.0211494165935957
795359.041376733	1199287.53841001	0.0237936727746833
795359.041376733	1199234.52890307	0.0267790558938412
795359.041376733	1199181.51939613	0.0301291936558607
795359.041376733	1199128.50988919	0.0338630288192563
795359.041376733	1199075.50038224	0.0379928932124388
795359.041376733	1199022.4908753	0.0425225361501144
795359.041376733	1198969.48136836	0.0474452872634046
795359.041376733	1198916.47186142	0.0527425797609415
795359.041376733	1198863.46235447	0.0583830892122999
795359.041376733	1198810.45284753	0.0643227436733748
795359.041376733	1198757.44334059	0.0705058236543063
795359.041376733	1198704.43383365	0.0768672902261065
795359.041376733	1198651.42432671	0.0833363595196013
795359.041376733	1198598.41481976	0.0898411947755773
795359.041376733	1198545.40531282	0.0963144350867075
795359.041376733	1198492.39580588	0.102699151230108
795359.041376733	1198439.38629894	0.108954741877535
795359.041376733	1198386.37679199	0.11506227922713
795359.041376733	1198333.36728505	0.121028889339334
795359.041376733	1198280.35777811	0.12689089967968
795359.041376733	1198227.34827117	0.132715678968065
795359.041376733	1198174.33876423	0.138602296203837
795359.041376733	1198121.32925728	0.144681298218846
795359.041376733	1198068.31975034	0.151114016043151
795359.041376733	1198015.3102434	0.158091839468195
795359.041376733	1197962.30073646	0.165835839607524
795359.041376733	1197909.29122951	0.174596974597766
795359.041376733	1197856.28172257	0.184656892170721
795359.041376733	1197803.27221563	0.196329051610461
795359.041376733	1197750.26270869	0.209959528633107
795359.041376733	1197697.25320175	0.225926438462112
795359.041376733	1197644.2436948	0.244636417907273
795359.041376733	1197591.23418786	0.26651607040995
795359.041376733	1197538.22468092	0.291995767404078
795359.041376733	1197485.21517398	0.321482857424097
795359.041376733	1197432.20566704	0.355321403005483
795359.041376733	1197379.19616009	0.393736390279436
795359.041376733	1197326.18665315	0.436762342352437
795359.041376733	1197273.17714621	0.484159753329411
795359.041376733	1197220.16763927	0.535327789078647
795359.041376733	1197167.15813232	0.589227721177172
795359.041376733	1197114.14862538	0.644337158383432
795359.041376733	1197061.13911844	0.698658019980092
795359.041376733	1197008.1296115	0.749798645661185
795359.041376733	1196955.12010456	0.795140396821522
795359.041376733	1196902.11059761	0.832081608249343
795359.041376733	1196849.10109067	0.858330069216786
795359.041376733	1196796.09158373	0.87219577919606
795359.041376733	1196743.08207679	0.872826228191647
795359.041376733	1196690.07256984	0.860332524384882
795359.041376733	1196637.0630629	0.835776690412491
795359.041376733	1196584.05355596	0.801022344457965
795359.041376733	1196531.04404902	0.758482406338823
795359.041376733	1196478.03454208	0.710818139503931
795359.041376733	1196425.02503513	0.660647997428223
795359.041376733	1196372.01552819	0.61031319897138
795359.041376733	1196319.00602125	0.561725878000897
795359.041376733	1196265.99651431	0.516303154048264
795359.041376733	1196212.98700736	0.474973115221375
795359.041376733	1196159.97750042	0.438229565265483
795359.041376733	1196106.96799348	0.40621109486707
795359.041376733	1196053.95848654	0.378784131388334
795359.041376733	1196000.9489796	0.355616156709861
795359.041376733	1195947.93947265	0.336231959243472
795359.041376733	1195894.92996571	0.320051367948836
795359.041376733	1195841.92045877	0.306411105561334
795359.041376733	1195788.91095183	0.294576438449884
795359.041376733	1195735.90144488	0.283750529998316
795359.041376733	1195682.89193794	0.273090879470987
795359.041376733	1195629.882431	0.261742481278741
795359.041376733	1195523.86341712	0.233868768220946
795359.041376733	1195470.85391017	0.21621487332363
795359.041376733	1188950.68455628	4.97147437568329e-05
795359.041376733	1188897.67504934	5.5056964748404e-05
795359.041376733	1188844.6655424	6.12739624398828e-05
795359.041376733	1188791.65603546	6.8533784704247e-05
795359.041376733	1188738.64652851	7.70339272007538e-05
795359.041376733	1188685.63702157	8.70063563469251e-05
795359.041376733	1188632.62751463	9.87231354520205e-05
795359.041376733	1188579.61800769	0.000112502644153359
795359.041376733	1188526.60850075	0.000128716357923343
795359.041376733	1188473.5989938	0.000147796124510474
795359.041376733	1188420.58948686	0.000170241837877502
795359.041376733	1188367.57997992	0.000196629368086972
795359.041376733	1188314.57047298	0.000227618558727096
[truncated: 9,578 more rows]
