# Supplementary material for: Spatially Estimating Disturbance of Harbor Seals (Phoca vitulina)
Source: PLoS One. 2015 Jul 1;10(7):e0129798. doi: 10.1371/journal.pone.0129798 (PMC4488586; doi:10.1371/journal.pone.0129798)
Supplement: S1 Dataset — Locations represent the centroids of regularly-spaced grid cells (0.45 km2). (ZIP) [file pone.0129798.s001.zip › 20040622_pup_predict.csv]

x	y	Predictions
793291.838858574	1186671.27575777	8.47282593406641e-06
793291.838858574	1186459.23773	8.38442718037553e-06
793344.844051347	1187837.4849105	1.6057341767604e-05
793344.844051347	1187572.43737579	1.31233699167172e-05
793344.844051347	1187466.4183619	1.21920967935821e-05
793344.844051347	1187413.40885496	1.1774117305987e-05
793344.844051347	1187201.37082719	1.03938949720569e-05
793344.844051347	1186830.3042786	8.94897216036214e-06
793344.844051347	1186724.28526471	8.73253266468497e-06
793344.844051347	1186671.27575777	8.65442359471055e-06
793397.84924412	1188208.55145909	2.25923508658199e-05
793397.84924412	1188102.53244521	2.0707659230181e-05
793397.84924412	1188049.52293827	1.98216611929423e-05
793397.84924412	1187943.50392438	1.81668784139519e-05
793397.84924412	1187837.4849105	1.66701382559443e-05
793397.84924412	1187572.43737579	1.35995257436395e-05
793397.84924412	1187466.4183619	1.26220330830472e-05
793397.84924412	1187413.40885496	1.21827303462009e-05
793397.84924412	1187201.37082719	1.07284147463794e-05
793397.84924412	1186724.28526471	8.95413914910968e-06
793397.84924412	1186671.27575777	8.86702577173695e-06
793397.84924412	1186512.24723694	8.72620893624318e-06
793397.84924412	1186459.23773	8.71897631388393e-06
793397.84924412	1186406.22822306	8.73159281807769e-06
793397.84924412	1186353.21871612	8.76419840775149e-06
793450.854436894	1188208.55145909	2.35337833023947e-05
793450.854436894	1188102.53244521	2.15735799865101e-05
793450.854436894	1188049.52293827	2.06502773043263e-05
793450.854436894	1187837.4849105	1.7357279841894e-05
793450.854436894	1187784.47540356	1.66350034837182e-05
793450.854436894	1187731.46589661	1.59524846492757e-05
793450.854436894	1187678.45638967	1.53090281593446e-05
793450.854436894	1187625.44688273	1.47037838523821e-05
793450.854436894	1187572.43737579	1.41357803590193e-05
793450.854436894	1187519.42786884	1.36039555678406e-05
793450.854436894	1187466.4183619	1.31071838401165e-05
793450.854436894	1187413.40885496	1.26443000925139e-05
793450.854436894	1187360.39934802	1.22141209133247e-05
793450.854436894	1187307.38984108	1.18154629111836e-05
793450.854436894	1187254.38033413	1.14471585173798e-05
793450.854436894	1187201.37082719	1.11080694755005e-05
793450.854436894	1187148.36132025	1.07970982569536e-05
793450.854436894	1187095.35181331	1.05131976394869e-05
793450.854436894	1187042.34230636	1.02553786795456e-05
793450.854436894	1186989.33279942	1.00227172994498e-05
793450.854436894	1186936.32329248	9.81435969797396e-06
793450.854436894	1186883.31378554	9.62952677889052e-06
793450.854436894	1186830.3042786	9.46751777712802e-06
793450.854436894	1186777.29477165	9.32771324697587e-06
793450.854436894	1186724.28526471	9.20957756171876e-06
793450.854436894	1186671.27575777	9.11266105953208e-06
793450.854436894	1186618.26625083	9.03660195667096e-06
793450.854436894	1186565.25674388	8.98112813609581e-06
793450.854436894	1186512.24723694	8.9460589077917e-06
793450.854436894	1186459.23773	8.93130682619139e-06
793450.854436894	1186406.22822306	8.93687964029279e-06
793450.854436894	1186353.21871612	8.96288244322748e-06
793503.859629667	1188844.6655424	3.83851811278513e-05
793503.859629667	1188208.55145909	2.45811160357976e-05
793503.859629667	1188155.54195215	2.35412313923228e-05
793503.859629667	1188102.53244521	2.25382451564797e-05
793503.859629667	1188049.52293827	2.15740236954982e-05
793503.859629667	1187996.51343132	2.06499262645085e-05
793503.859629667	1187943.50392438	1.97668566192738e-05
793503.859629667	1187890.49441744	1.89253145103866e-05
793503.859629667	1187837.4849105	1.81254460768221e-05
793503.859629667	1187784.47540356	1.73670923516816e-05
793503.859629667	1187731.46589661	1.66498352749059e-05
793503.859629667	1187678.45638967	1.59730407732019e-05
793503.859629667	1187625.44688273	1.5335898614294e-05
793503.859629667	1187572.43737579	1.47374588698584e-05
793503.859629667	1187519.42786884	1.41766649290793e-05
793503.859629667	1187466.4183619	1.36523830933227e-05
793503.859629667	1187413.40885496	1.31634288531526e-05
793503.859629667	1187360.39934802	1.27085900033977e-05
793503.859629667	1187307.38984108	1.22866467919783e-05
793503.859629667	1187254.38033413	1.18963893256334e-05
793503.859629667	1187201.37082719	1.15366324724336e-05
793503.859629667	1187148.36132025	1.12062285088453e-05
793503.859629667	1187095.35181331	1.09040777598479e-05
793503.859629667	1187042.34230636	1.0629137475727e-05
793503.859629667	1186989.33279942	1.03804291800644e-05
793503.859629667	1186936.32329248	1.01570447112964e-05
793503.859629667	1186883.31378554	9.95815116603444e-06
793503.859629667	1186830.3042786	9.78299493696433e-06
793503.859629667	1186777.29477165	9.63090502224488e-06
793503.859629667	1186724.28526471	9.50129576743561e-06
793503.859629667	1186671.27575777	9.39366918550799e-06
793503.859629667	1186618.26625083	9.3076169857195e-06
793503.859629667	1186565.25674388	9.24282242826011e-06
793503.859629667	1186512.24723694	9.19906210873094e-06
793503.859629667	1186459.23773	9.17620776474621e-06
793503.859629667	1186406.22822306	9.17422818626463e-06
793503.859629667	1186353.21871612	9.19319130161971e-06
793503.859629667	1186300.20920917	9.23326650256538e-06
793556.86482244	1188526.60850075	3.28260775014554e-05
793556.86482244	1188473.5989938	3.16020775477482e-05
793556.86482244	1188420.58948686	3.0387781013211e-05
793556.86482244	1188367.57997992	2.91895790265133e-05
793556.86482244	1188314.57047298	2.80130887290251e-05
793556.86482244	1188261.56096603	2.68631697417814e-05
793556.86482244	1188208.55145909	2.57439517811893e-05
793556.86482244	1188155.54195215	2.4658871257372e-05
793556.86482244	1188102.53244521	2.36107147849066e-05
793556.86482244	1188049.52293827	2.26016676803653e-05
793556.86482244	1187996.51343132	2.16333657007219e-05
793556.86482244	1187943.50392438	2.07069484787089e-05
793556.86482244	1187890.49441744	1.98231133244314e-05
793556.86482244	1187837.4849105	1.89821682775197e-05
793556.86482244	1187784.47540356	1.81840835031511e-05
793556.86482244	1187731.46589661	1.74285403224861e-05
793556.86482244	1187678.45638967	1.67149773491721e-05
793556.86482244	1187625.44688273	1.60426333657933e-05
793556.86482244	1187572.43737579	1.5410586715989e-05
793556.86482244	1187519.42786884	1.48177911090039e-05
793556.86482244	1187466.4183619	1.42631078340922e-05
793556.86482244	1187413.40885496	1.37453344635445e-05
793556.86482244	1187360.39934802	1.3263230186666e-05
793556.86482244	1187307.38984108	1.28155379646281e-05
793556.86482244	1187254.38033413	1.24010037296999e-05
793556.86482244	1187201.37082719	1.20183928739614e-05
793556.86482244	1187148.36132025	1.16665042841636e-05
793556.86482244	1187095.35181331	1.13441821827774e-05
793556.86482244	1187042.34230636	1.10503260321762e-05
793556.86482244	1186989.33279942	1.07838987508256e-05
793556.86482244	1186936.32329248	1.05439334786527e-05
793556.86482244	1186883.31378554	1.03295391145512e-05
793556.86482244	1186830.3042786	1.0139904833211e-05
793556.86482244	1186777.29477165	9.97430377189604e-06
793556.86482244	1186724.28526471	9.83209606105254e-06
793556.86482244	1186671.27575777	9.71273135618376e-06
793556.86482244	1186618.26625083	9.6157510126129e-06
793556.86482244	1186565.25674388	9.54079002982717e-06
793556.86482244	1186512.24723694	9.48757887819928e-06
793556.86482244	1186459.23773	9.45594530810277e-06
793556.86482244	1186406.22822306	9.4458162297946e-06
793556.86482244	1186353.21871612	9.45721974191457e-06
793556.86482244	1186300.20920917	9.49028737697993e-06
793609.870015213	1188791.65603546	4.04969300957071e-05
793609.870015213	1188738.64652851	3.93334049011266e-05
793609.870015213	1188685.63702157	3.81300301934198e-05
793609.870015213	1188632.62751463	3.68974327736522e-05
793609.870015213	1188579.61800769	3.56456390478785e-05
793609.870015213	1188526.60850075	3.43839917473868e-05
793609.870015213	1188473.5989938	3.31210889187392e-05
793609.870015213	1188420.58948686	3.18647438695113e-05
793609.870015213	1188367.57997992	3.06219643379633e-05
793609.870015213	1188314.57047298	2.93989488563365e-05
793609.870015213	1188261.56096603	2.82010980909181e-05
793609.870015213	1188208.55145909	2.70330388566065e-05
793609.870015213	1188155.54195215	2.58986585060547e-05
793609.870015213	1188102.53244521	2.480114746876e-05
793609.870015213	1188049.52293827	2.37430478484287e-05
793609.870015213	1187996.51343132	2.27263061626745e-05
793609.870015213	1187943.50392438	2.17523285136901e-05
793609.870015213	1187890.49441744	2.08220366995042e-05
793609.870015213	1187837.4849105	1.99359240020378e-05
793609.870015213	1187784.47540356	1.90941096115717e-05
793609.870015213	1187731.46589661	1.82963908604074e-05
793609.870015213	1187678.45638967	1.75422926362969e-05
793609.870015213	1187625.44688273	1.68311135250697e-05
793609.870015213	1187572.43737579	1.61619683897275e-05
793609.870015213	1187519.42786884	1.55338272292353e-05
793609.870015213	1187466.4183619	1.49455502744355e-05
793609.870015213	1187413.40885496	1.4395919371844e-05
793609.870015213	1187360.39934802	1.38836657800015e-05
793609.870015213	1187307.38984108	1.34074945593642e-05
793609.870015213	1187254.38033413	1.29661057774634e-05
793609.870015213	1187201.37082719	1.25582127783644e-05
793609.870015213	1187148.36132025	1.21825577813968e-05
793609.870015213	1187095.35181331	1.18379250807406e-05
793609.870015213	1187042.34230636	1.15231521165702e-05
793609.870015213	1186989.33279942	1.1237138681769e-05
793609.870015213	1186936.32329248	1.09788545172113e-05
793609.870015213	1186883.31378554	1.07473455345234e-05
793609.870015213	1186830.3042786	1.05417388891617e-05
793609.870015213	1186777.29477165	1.03612471094583e-05
793609.870015213	1186724.28526471	1.0205171469686e-05
793609.870015213	1186671.27575777	1.00729047777351e-05
793609.870015213	1186618.26625083	9.96393373108558e-06
793609.870015213	1186565.25674388	9.87784097868547e-06
793609.870015213	1186512.24723694	9.81430701131734e-06
793609.870015213	1186459.23773	9.7731119891436e-06
793609.870015213	1186406.22822306	9.75413760242818e-06
793609.870015213	1186353.21871612	9.75736904991957e-06
793609.870015213	1186300.20920917	9.78289720899997e-06
793609.870015213	1186247.19970223	9.83092106238006e-06
793662.875207987	1188579.61800769	3.74007567072935e-05
793662.875207987	1188526.60850075	3.61017243094094e-05
793662.875207987	1188473.5989938	3.47971781392241e-05
793662.875207987	1188420.58948686	3.3495630691016e-05
793662.875207987	1188367.57997992	3.22047613627523e-05
793662.875207987	1188314.57047298	3.09314049494731e-05
793662.875207987	1188261.56096603	2.96815568826378e-05
793662.875207987	1188208.55145909	2.84603928186912e-05
793662.875207987	1188155.54195215	2.72723001457093e-05
793662.875207987	1188102.53244521	2.61209190262287e-05
793662.875207987	1188049.52293827	2.50091907111674e-05
793662.875207987	1187996.51343132	2.3939411028112e-05
793662.875207987	1187943.50392438	2.29132871519421e-05
793662.875207987	1187890.49441744	2.19319959929558e-05
793662.875207987	1187837.4849105	2.09962427751981e-05
793662.875207987	1187784.47540356	2.01063186154041e-05
793662.875207987	1187731.46589661	1.9262156142662e-05
793662.875207987	1187678.45638967	1.84633824143307e-05
793662.875207987	1187625.44688273	1.77093685805141e-05
793662.875207987	1187572.43737579	1.69992759246883e-05
793662.875207987	1187519.42786884	1.63320980605118e-05
793662.875207987	1187466.4183619	1.57066991941513e-05
793662.875207987	1187413.40885496	1.51218484682944e-05
793662.875207987	1187360.39934802	1.45762504897018e-05
793662.875207987	1187307.38984108	1.40685722084776e-05
793662.875207987	1187254.38033413	1.3597466366284e-05
793662.875207987	1187201.37082719	1.31615917647118e-05
793662.875207987	1187148.36132025	1.27596306261824e-05
793662.875207987	1187095.35181331	1.23903033302695e-05
793662.875207987	1187042.34230636	1.20523808102073e-05
793662.875207987	1186989.33279942	1.17446948894614e-05
793662.875207987	1186936.32329248	1.1466146828205e-05
793662.875207987	1186883.31378554	1.12157143357986e-05
793662.875207987	1186830.3042786	1.09924572891237e-05
793662.875207987	1186777.29477165	1.07955223788687e-05
793662.875207987	1186724.28526471	1.0624146887424e-05
793662.875207987	1186671.27575777	1.04776617835436e-05
793662.875207987	1186618.26625083	1.03554943008602e-05
793662.875207987	1186565.25674388	1.02571701500588e-05
793662.875207987	1186512.24723694	1.01823154982416e-05
793662.875207987	1186459.23773	1.01306588339278e-05
793662.875207987	1186406.22822306	1.01020328222739e-05
793662.875207987	1186353.21871612	1.00963762424945e-05
793662.875207987	1186300.20920917	1.01137360880781e-05
793662.875207987	1186247.19970223	1.01542699001332e-05
793715.88040076	1188420.58948686	3.52948280368096e-05
793715.88040076	1188367.57997992	3.39521793693125e-05
793715.88040076	1188314.57047298	3.26244423703289e-05
793715.88040076	1188261.56096603	3.13182659411728e-05
793715.88040076	1188208.55145909	3.003943146352e-05
793715.88040076	1188155.54195215	2.87928806355294e-05
793715.88040076	1188102.53244521	2.75827543915441e-05
793715.88040076	1188049.52293827	2.64124404610528e-05
793715.88040076	1187996.51343132	2.52846272793943e-05
793715.88040076	1187943.50392438	2.42013621643975e-05
793715.88040076	1187890.49441744	2.31641119044757e-05
793715.88040076	1187837.4849105	2.21738241510136e-05
793715.88040076	1187784.47540356	2.12309882595788e-05
793715.88040076	1187731.46589661	2.03356944710114e-05
793715.88040076	1187678.45638967	1.94876905573833e-05
793715.88040076	1187625.44688273	1.86864352737208e-05
793715.88040076	1187572.43737579	1.79311481506423e-05
793715.88040076	1187519.42786884	1.72208553336008e-05
793715.88040076	1187466.4183619	1.6554431320534e-05
793715.88040076	1187413.40885496	1.59306365717265e-05
793715.88040076	1187360.39934802	1.53481510647271e-05
793715.88040076	1187307.38984108	1.48056039449575e-05
793715.88040076	1187254.38033413	1.43015994813045e-05
793715.88040076	1187201.37082719	1.38347395777973e-05
793715.88040076	1187148.36132025	1.34036431198205e-05
793715.88040076	1187095.35181331	1.30069624485297e-05
793715.88040076	1187042.34230636	1.26433972624246e-05
793715.88040076	1186989.33279942	1.23117062424336e-05
793715.88040076	1186724.28526471	1.10931255443943e-05
793715.88040076	1186618.26625083	1.07942034193465e-05
793715.88040076	1186406.22822306	1.04927237284928e-05
793715.88040076	1186353.21871612	1.04773470961688e-05
793768.885593533	1188208.55145909	3.17851244150852e-05
793768.885593533	1188155.54195215	3.04750100495194e-05
793768.885593533	1188102.53244521	2.92008739279286e-05
793768.885593533	1188049.52293827	2.79666030272416e-05
793768.885593533	1187996.51343132	2.67753269202391e-05
793768.885593533	1187943.50392438	2.56294770934976e-05
793768.885593533	1187890.49441744	2.45308496036002e-05
793768.885593533	1187837.4849105	2.34806692675437e-05
793768.885593533	1187784.47540356	2.24796538481605e-05
793768.885593533	1187731.46589661	2.15280769587686e-05
793768.885593533	1187678.45638967	2.06258286643494e-05
793768.885593533	1187625.44688273	1.97724729927638e-05
793768.885593533	1187572.43737579	1.8967301784213e-05
793768.885593533	1187307.38984108	1.56262899261469e-05
793768.885593533	1187201.37082719	1.45846578302235e-05
793768.885593533	1187095.35181331	1.36942707675658e-05
793768.885593533	1187042.34230636	1.33022773079208e-05
793768.885593533	1186724.28526471	1.16167413591653e-05
793768.885593533	1186618.26625083	1.12843207275804e-05
793768.885593533	1186406.22822306	1.0929852511804e-05
793768.885593533	1186353.21871612	1.09037933681338e-05
793821.890786307	1187890.49441744	2.60461688254789e-05
793821.890786307	1187837.4849105	2.4930227111689e-05
793821.890786307	1187784.47540356	2.3865250415768e-05
793821.890786307	1187572.43737579	2.01186554942275e-05
793821.890786307	1187466.4183619	1.85462185437576e-05
793821.890786307	1187201.37082719	1.54192316402134e-05
793821.890786307	1187095.35181331	1.44594026908034e-05
793821.890786307	1187042.34230636	1.40358667544045e-05
793821.890786307	1186724.28526471	1.22002177709593e-05
793821.890786307	1186618.26625083	1.18306480844784e-05
793821.890786307	1186565.25674388	1.16874254287448e-05
793821.890786307	1186512.24723694	1.15711162020942e-05
793821.890786307	1186459.23773	1.14812638070818e-05
793821.890786307	1186406.22822306	1.14175255649537e-05
793821.890786307	1186353.21871612	1.13796746090949e-05
793821.890786307	1186300.20920917	1.13676018250943e-05
793821.890786307	1186247.19970223	1.13813179294435e-05
793821.890786307	1186194.19019529	1.14209557665047e-05
793874.89597908	1187837.4849105	2.65375567638035e-05
793874.89597908	1187784.47540356	2.54022705792259e-05
793874.89597908	1187572.43737579	2.13974681426861e-05
793874.89597908	1187466.4183619	1.97114505112702e-05
793874.89597908	1187360.39934802	1.82256626414134e-05
793874.89597908	1187307.38984108	1.75543759775589e-05
793874.89597908	1187254.38033413	1.69287925799383e-05
793874.89597908	1187201.37082719	1.63473321886127e-05
793874.89597908	1187148.36132025	1.58084044199354e-05
793874.89597908	1187095.35181331	1.53104319386963e-05
793874.89597908	1187042.34230636	1.4851870208618e-05
793874.89597908	1186989.33279942	1.44312241688918e-05
793874.89597908	1186936.32329248	1.40470621830537e-05
793874.89597908	1186883.31378554	1.36980275975134e-05
793874.89597908	1186830.3042786	1.33828482324153e-05
793874.89597908	1186777.29477165	1.31003441089016e-05
793874.89597908	1186724.28526471	1.28494336956681e-05
793874.89597908	1186671.27575777	1.26291389351066e-05
793874.89597908	1186618.26625083	1.24385892862212e-05
793874.89597908	1186565.25674388	1.22770249986143e-05
793874.89597908	1186512.24723694	1.21437998096723e-05
793874.89597908	1186459.23773	1.20383832360287e-05
793874.89597908	1186406.22822306	1.19603626106786e-05
793874.89597908	1186353.21871612	1.1909444998904e-05
793874.89597908	1186300.20920917	1.18854591094919e-05
793874.89597908	1186247.19970223	1.18883573025773e-05
793874.89597908	1186194.19019529	1.19182177817396e-05
793927.901171853	1188155.54195215	3.66632414514547e-05
793927.901171853	1188102.53244521	3.51610949491253e-05
793927.901171853	1188049.52293827	3.36980239293769e-05
793927.901171853	1187996.51343132	3.22788324553696e-05
793927.901171853	1187943.50392438	3.0907426090269e-05
793927.901171853	1187890.49441744	2.95868792135318e-05
793927.901171853	1187837.4849105	2.83195069307138e-05
793927.901171853	1187784.47540356	2.71069393713854e-05
793927.901171853	1187731.46589661	2.59501964790354e-05
793927.901171853	1187678.45638967	2.48497617080433e-05
793927.901171853	1187625.44688273	2.38056533447605e-05
793927.901171853	1187572.43737579	2.28174924538827e-05
793927.901171853	1187519.42786884	2.18845667114763e-05
793927.901171853	1187466.4183619	2.10058896182733e-05
793927.901171853	1187413.40885496	2.01802547891123e-05
793927.901171853	1187360.39934802	1.9406285186174e-05
793927.901171853	1187307.38984108	1.86824773056795e-05
793927.901171853	1187254.38033413	1.8007240441684e-05
793927.901171853	1187201.37082719	1.73789312388276e-05
793927.901171853	1187148.36132025	1.67958838111497e-05
793927.901171853	1187095.35181331	1.62564357492804e-05
793927.901171853	1187042.34230636	1.57589503664634e-05
793927.901171853	1186989.33279942	1.53018355478428e-05
793927.901171853	1186936.32329248	1.48835595699592e-05
793927.901171853	1186883.31378554	1.45026642509254e-05
793927.901171853	1186830.3042786	1.41577757784634e-05
793927.901171853	1186777.29477165	1.38476135448017e-05
793927.901171853	1186724.28526471	1.35709972959319e-05
793927.901171853	1186671.27575777	1.33268528792603e-05
793927.901171853	1186618.26625083	1.31142168493193e-05
793927.901171853	1186565.25674388	1.29322401667641e-05
793927.901171853	1186512.24723694	1.27801912020153e-05
793927.901171853	1186459.23773	1.26574582320651e-05
793927.901171853	1186406.22822306	1.25635515974644e-05
793927.901171853	1186353.21871612	1.24981056665299e-05
793927.901171853	1186300.20920917	1.24608807354486e-05
793927.901171853	1186247.19970223	1.24517649762158e-05
793980.906364627	1188314.57047298	4.41090575172548e-05
793980.906364627	1188261.56096603	4.24457442341852e-05
793980.906364627	1188208.55145909	4.07979097017046e-05
793980.906364627	1188155.54195215	3.91742885245733e-05
793980.906364627	1188102.53244521	3.75825001206167e-05
793980.906364627	1188049.52293827	3.60290813004282e-05
793980.906364627	1187996.51343132	3.45195338063116e-05
793980.906364627	1187943.50392438	3.30583836007258e-05
793980.906364627	1187890.49441744	3.16492488865538e-05
793980.906364627	1187837.4849105	3.02949140959483e-05
793980.906364627	1187784.47540356	2.89974073811206e-05
793980.906364627	1187731.46589661	2.77580794610842e-05
793980.906364627	1187678.45638967	2.65776820073324e-05
793980.906364627	1187625.44688273	2.54564440756697e-05
793980.906364627	1187572.43737579	2.43941454006693e-05
793980.906364627	1187519.42786884	2.33901856558289e-05
793980.906364627	1187466.4183619	2.24436490412253e-05
793980.906364627	1187413.40885496	2.1553363788288e-05
793980.906364627	1187360.39934802	2.07179563669331e-05
793980.906364627	1187307.38984108	1.99359003439969e-05
793980.906364627	1187254.38033413	1.92055599750162e-05
793980.906364627	1187201.37082719	1.852522871614e-05
793980.906364627	1187148.36132025	1.78931629220481e-05
793980.906364627	1187095.35181331	1.73076110522591e-05
793980.906364627	1187042.34230636	1.67668387452828e-05
793980.906364627	1186989.33279942	1.62691501408422e-05
793980.906364627	1186936.32329248	1.581290583781e-05
793980.906364627	1186883.31378554	1.53965378723255e-05
793980.906364627	1186830.3042786	1.50185620892115e-05
793980.906364627	1186777.29477165	1.4677588262459e-05
793980.906364627	1186724.28526471	1.43723282990146e-05
793980.906364627	1186671.27575777	1.41016028359217e-05
793980.906364627	1186618.26625083	1.38643465152868e-05
793980.906364627	1186565.25674388	1.36596121955459e-05
793980.906364627	1186512.24723694	1.34865743318567e-05
793980.906364627	1186459.23773	1.3344531733699e-05
793980.906364627	1186406.22822306	1.32329098843236e-05
793980.906364627	1186353.21871612	1.31512629847851e-05
793980.906364627	1186300.20920917	1.30992758650778e-05
793980.906364627	1186247.19970223	1.30767658863927e-05
794033.9115574	1188420.58948686	5.06556341834261e-05
794033.9115574	1188367.57997992	4.89140529197676e-05
794033.9115574	1188314.57047298	4.71610991966078e-05
794033.9115574	1188261.56096603	4.5408879665601e-05
794033.9115574	1188208.55145909	4.36683285321318e-05
794033.9115574	1188155.54195215	4.1949188717689e-05
794033.9115574	1188102.53244521	4.02600173106307e-05
794033.9115574	1188049.52293827	3.86082118503302e-05
794033.9115574	1187996.51343132	3.7000053934114e-05
794033.9115574	1187943.50392438	3.54407667020233e-05
794033.9115574	1187890.49441744	3.39345829186944e-05
794033.9115574	1187837.4849105	3.2484820611858e-05
794033.9115574	1187784.47540356	3.10939635212734e-05
794033.9115574	1187731.46589661	2.97637439402197e-05
794033.9115574	1187678.45638967	2.84952258762059e-05
794033.9115574	1187625.44688273	2.72888868032522e-05
794033.9115574	1187572.43737579	2.61446966127223e-05
794033.9115574	1187519.42786884	2.50621926838882e-05
794033.9115574	1187466.4183619	2.40405502824595e-05
794033.9115574	1187413.40885496	2.30786477509685e-05
794033.9115574	1187360.39934802	2.21751261769432e-05
794033.9115574	1187307.38984108	2.13284434128106e-05
794033.9115574	1187254.38033413	2.05369224763491e-05
794033.9115574	1187201.37082719	1.97987944842272e-05
794033.9115574	1187148.36132025	1.9112236366386e-05
794033.9115574	1187095.35181331	1.84754036788481e-05
794033.9115574	1187042.34230636	1.78864588803031e-05
794033.9115574	1186989.33279942	1.73435954668536e-05
794033.9115574	1186936.32329248	1.68450583728536e-05
794033.9115574	1186883.31378554	1.63891610468385e-05
794033.9115574	1186830.3042786	1.59742996028847e-05
794033.9115574	1186777.29477165	1.5598964431752e-05
794033.9115574	1186724.28526471	1.52617496349541e-05
794033.9115574	1186671.27575777	1.49613606202309e-05
794033.9115574	1186618.26625083	1.46966201702073e-05
794033.9115574	1186565.25674388	1.44664732684845e-05
794033.9115574	1186512.24723694	1.42699909399244e-05
794033.9115574	1186459.23773	1.41063733351344e-05
794033.9115574	1186406.22822306	1.39749522636249e-05
794033.9115574	1186353.21871612	1.38751933561242e-05
794033.9115574	1186300.20920917	1.38066980142736e-05
794086.916750173	1188579.61800769	5.94095796573981e-05
794086.916750173	1188526.60850075	5.77304643534032e-05
794086.916750173	1188473.5989938	5.59866400211469e-05
794086.916750173	1188420.58948686	5.4194579973169e-05
794086.916750173	1188367.57997992	5.23698271899373e-05
794086.916750173	1188314.57047298	5.05268628980894e-05
794086.916750173	1188261.56096603	4.86790105769195e-05
794086.916750173	1188208.55145909	4.68383732166245e-05
794086.916750173	1188155.54195215	4.50158010109464e-05
794086.916750173	1188102.53244521	4.3220886210272e-05
794086.916750173	1188049.52293827	4.14619815783229e-05
794086.916750173	1187996.51343132	3.97462387700835e-05
794086.916750173	1187943.50392438	3.80796629603369e-05
794086.916750173	1187890.49441744	3.6467180178521e-05
794086.916750173	1187837.4849105	3.49127140229874e-05
794086.916750173	1187784.47540356	3.34192687128326e-05
794086.916750173	1187731.46589661	3.19890157663345e-05
794086.916750173	1187678.45638967	3.0623381951738e-05
794086.916750173	1187625.44688273	2.93231365214646e-05
794086.916750173	1187572.43737579	2.80884761004173e-05
794086.916750173	1187519.42786884	2.69191059415415e-05
794086.916750173	1187466.4183619	2.58143165787909e-05
794086.916750173	1187413.40885496	2.47730551933454e-05
794086.916750173	1187360.39934802	2.37939912600259e-05
794086.916750173	1187307.38984108	2.28755762559841e-05
794086.916750173	1187254.38033413	2.20160973932626e-05
794086.916750173	1187201.37082719	2.12137254822842e-05
794086.916750173	1187148.36132025	2.04665571472624e-05
794086.916750173	1187095.35181331	1.97726517000164e-05
794086.916750173	1187042.34230636	1.91300630391724e-05
794086.916750173	1186989.33279942	1.85368669807975e-05
794086.916750173	1186936.32329248	1.79911844476298e-05
794086.916750173	1186883.31378554	1.74912009505669e-05
794086.916750173	1186830.3042786	1.70351827909976e-05
794086.916750173	1186777.29477165	1.66214903986327e-05
794086.916750173	1186724.28526471	1.6248589199086e-05
794086.916750173	1186671.27575777	1.59150583806043e-05
794086.916750173	1186618.26625083	1.56195979017215e-05
794086.916750173	1186406.22822306	1.47969663941196e-05
794139.921942947	1188738.64652851	6.80749054063145e-05
794139.921942947	1188685.63702157	6.6680838773306e-05
794139.921942947	1188632.62751463	6.51535377002568e-05
794139.921942947	1188579.61800769	6.35122175022261e-05
794139.921942947	1188526.60850075	6.17758804727497e-05
794139.921942947	1188473.5989938	5.99630454005564e-05
794139.921942947	1188420.58948686	5.80915144193033e-05
794139.921942947	1188367.57997992	5.61781786500779e-05
794139.921942947	1188314.57047298	5.42388628057073e-05
794139.921942947	1188261.56096603	5.22882077958948e-05
794139.921942947	1188208.55145909	5.03395894230861e-05
794139.921942947	1188155.54195215	4.8405070501026e-05
794139.921942947	1188102.53244521	4.64953831623154e-05
794139.921942947	1188049.52293827	4.46199377410188e-05
794139.921942947	1187996.51343132	4.27868544080365e-05
794139.921942947	1187943.50392438	4.10030136819977e-05
794139.921942947	1187890.49441744	3.92741220148677e-05
794139.921942947	1187837.4849105	3.76047888354071e-05
794139.921942947	1187784.47540356	3.59986117006648e-05
794139.921942947	1187731.46589661	3.44582665321884e-05
794139.921942947	1187678.45638967	3.29856002776092e-05
794139.921942947	1187625.44688273	3.15817237201608e-05
794139.921942947	1187572.43737579	3.0247102541849e-05
794139.921942947	1187466.4183619	2.77847858596097e-05
794139.921942947	1187413.40885496	2.66555632704865e-05
794139.921942947	1187042.34230636	2.05113835239425e-05
794139.921942947	1186671.27575777	1.6972695792333e-05
794139.921942947	1186618.26625083	1.66428599365852e-05
794139.921942947	1186406.22822306	1.5707096232823e-05
794192.92713572	1188844.6655424	7.49518770470643e-05
794192.92713572	1188791.65603546	7.39052159238965e-05
794192.92713572	1188738.64652851	7.26688890240477e-05
794192.92713572	1188685.63702157	7.12624036968661e-05
794192.92713572	1188632.62751463	6.97058724030097e-05
794192.92713572	1188579.61800769	6.80196484323414e-05
794192.92713572	1188526.60850075	6.62239908039768e-05
794192.92713572	1188473.5989938	6.43387635643542e-05
794192.92713572	1188420.58948686	6.23831731300819e-05
794192.92713572	1188367.57997992	6.03755458199795e-05
794192.92713572	1188314.57047298	5.8333146330189e-05
794192.92713572	1188261.56096603	5.62720366632837e-05
794192.92713572	1188208.55145909	5.42069739527595e-05
794192.92713572	1188155.54195215	5.21513447443447e-05
794192.92713572	1188102.53244521	5.01171326118133e-05
794192.92713572	1188049.52293827	4.81149154954615e-05
794192.92713572	1187996.51343132	4.61538888465401e-05
794192.92713572	1187466.4183619	2.9974144435554e-05
794192.92713572	1187413.40885496	2.87474030541514e-05
794192.92713572	1187042.34230636	2.20457996234845e-05
794192.92713572	1186671.27575777	1.81454584488572e-05
794192.92713572	1186618.26625083	1.77771192109137e-05
794192.92713572	1186459.23773	1.69208266273576e-05
794192.92713572	1186406.22822306	1.67144340620377e-05
794192.92713572	1186353.21871612	1.65459989982196e-05
794192.92713572	1186300.20920917	1.64148141373572e-05
794245.932328493	1188632.62751463	7.47049338118584e-05
794245.932328493	1188526.60850075	7.11159265839881e-05
794245.932328493	1188473.5989938	6.91547703505372e-05
794245.932328493	1188261.56096603	6.06699160429214e-05
794245.932328493	1188155.54195215	5.62927184045605e-05
794245.932328493	1188049.52293827	5.19833708568794e-05
794245.932328493	1187996.51343132	4.98828793997192e-05
794245.932328493	1187466.4183619	3.24071824816089e-05
794245.932328493	1187413.40885496	3.1072306068055e-05
794245.932328493	1187148.36132025	2.55010162200794e-05
794245.932328493	1187042.34230636	2.37505212449658e-05
794245.932328493	1186989.33279942	2.2968747306196e-05
794245.932328493	1186936.32329248	2.22462121172587e-05
794245.932328493	1186883.31378554	2.15806562516195e-05
794245.932328493	1186830.3042786	2.09698891067767e-05
794245.932328493	1186777.29477165	2.04118092150689e-05
794245.932328493	1186724.28526471	1.99044209685999e-05
794245.932328493	1186671.27575777	1.94458482358332e-05
794245.932328493	1186618.26625083	1.90343453189556e-05
794245.932328493	1186565.25674388	1.86683056686677e-05
794245.932328493	1186512.24723694	1.83462687384006e-05
794245.932328493	1186459.23773	1.80669253245117e-05
794245.932328493	1186406.22822306	1.78291217038532e-05
794245.932328493	1186353.21871612	1.76318628460514e-05
794245.932328493	1186300.20920917	1.74743149454501e-05
794298.937521266	1188632.62751463	8.01966528765599e-05
794298.937521266	1188526.60850075	7.64973919041689e-05
794298.937521266	1188473.5989938	7.4456539724203e-05
794298.937521266	1188261.56096603	6.55255116698494e-05
794298.937521266	1188155.54195215	6.08714078153015e-05
794298.937521266	1188049.52293827	5.62657409912363e-05
794298.937521266	1187996.51343132	5.40132666238419e-05
794298.937521266	1187943.50392438	5.18084175864886e-05
794298.937521266	1187890.49441744	4.9659854032123e-05
794298.937521266	1187837.4849105	4.75748143706951e-05
794298.937521266	1187784.47540356	4.55592017132105e-05
794298.937521266	1187731.46589661	4.361768140164e-05
794298.937521266	1187678.45638967	4.17537859289221e-05
794298.937521266	1187625.44688273	3.99700239478384e-05
794298.937521266	1187572.43737579	3.82679904979237e-05
794298.937521266	1187519.42786884	3.66484760241436e-05
794298.937521266	1187466.4183619	3.51115722014867e-05
794298.937521266	1187413.40885496	3.36567730010517e-05
794298.937521266	1187360.39934802	3.22830698244867e-05
794298.937521266	1187307.38984108	3.09890398869706e-05
794298.937521266	1187254.38033413	2.97729273396332e-05
794298.937521266	1187201.37082719	2.86327168883707e-05
794298.937521266	1187148.36132025	2.75661998875817e-05
794298.937521266	1187095.35181331	2.65710330662838e-05
794298.937521266	1187042.34230636	2.56447901834566e-05
794298.937521266	1186989.33279942	2.47850070131904e-05
794298.937521266	1186936.32329248	2.39892201326698e-05
794298.937521266	1186883.31378554	2.32550000316886e-05
794298.937521266	1186830.3042786	2.25799790857464e-05
794298.937521266	1186777.29477165	2.19618749400119e-05
794298.937521266	1186724.28526471	2.13985098424416e-05
794298.937521266	1186671.27575777	2.08878264445292e-05
794298.937521266	1186618.26625083	2.04279005605489e-05
794298.937521266	1186565.25674388	2.0016951343252e-05
794298.937521266	1186512.24723694	1.96533492979005e-05
794298.937521266	1186459.23773	1.93356225189306e-05
794298.937521266	1186406.22822306	1.90624614957841e-05
794298.937521266	1186353.21871612	1.8832722797484e-05
794351.94271404	1188632.62751463	8.62323495061524e-05
794351.94271404	1188526.60850075	8.24192160119076e-05
794351.94271404	1188473.5989938	8.0294562335751e-05
794351.94271404	1188367.57997992	7.5727900222593e-05
794351.94271404	1188314.57047298	7.33311664761029e-05
794351.94271404	1188261.56096603	7.08871665626082e-05
794351.94271404	1188208.55145909	6.84154754049094e-05
794351.94271404	1188155.54195215	6.59341569485269e-05
794351.94271404	1188102.53244521	6.34596731404324e-05
794351.94271404	1188049.52293827	6.10068326105258e-05
794351.94271404	1187996.51343132	5.85887753137305e-05
794351.94271404	1187943.50392438	5.62169889139504e-05
794351.94271404	1187890.49441744	5.39013524078075e-05
794351.94271404	1187837.4849105	5.16502023820807e-05
794351.94271404	1187784.47540356	4.94704173538775e-05
794351.94271404	1187731.46589661	4.73675158323494e-05
794351.94271404	1187678.45638967	4.53457640382261e-05
794351.94271404	1187625.44688273	4.34082895949506e-05
794351.94271404	1187572.43737579	4.15571979360085e-05
794351.94271404	1187519.42786884	3.97936886324661e-05
794351.94271404	1187466.4183619	3.8118169311209e-05
794351.94271404	1187413.40885496	3.65303652898261e-05
794351.94271404	1187360.39934802	3.50294234843619e-05
794351.94271404	1187307.38984108	3.36140095407971e-05
794351.94271404	1187254.38033413	3.22823974932739e-05
794351.94271404	1187201.37082719	3.10325515579399e-05
794351.94271404	1187148.36132025	2.98621999297976e-05
794351.94271404	1187095.35181331	2.87689006620486e-05
794351.94271404	1187042.34230636	2.77500998757766e-05
794351.94271404	1186989.33279942	2.68031826760883e-05
794351.94271404	1186936.32329248	2.59255172434906e-05
794351.94271404	1186883.31378554	2.51144926310377e-05
794351.94271404	1186830.3042786	2.43675508334613e-05
794351.94271404	1186777.29477165	2.36822137087281e-05
794351.94271404	1186724.28526471	2.30561053295775e-05
794351.94271404	1186671.27575777	2.24869703264735e-05
794351.94271404	1186618.26625083	2.19726887574944e-05
794351.94271404	1186565.25674388	2.15112880079219e-05
794351.94271404	1186512.24723694	2.11009521851268e-05
794351.94271404	1186459.23773	2.07400294347985e-05
794351.94271404	1186406.22822306	2.04270375641984e-05
794351.94271404	1186353.21871612	2.01606683181742e-05
794404.947906813	1197273.17714621	0.00179590293616942
794404.947906813	1197061.13911844	0.00102839199785997
794404.947906813	1197008.1296115	0.000874754675403721
794404.947906813	1196955.12010456	0.000737373039536632
794404.947906813	1188897.67504934	9.86449522095318e-05
794404.947906813	1188844.6655424	9.80467400897153e-05
794404.947906813	1188791.65603546	9.71485204672428e-05
794404.947906813	1188738.64652851	9.59709282928416e-05
794404.947906813	1188685.63702157	9.45365568132153e-05
794404.947906813	1188632.62751463	9.28694728226054e-05
794404.947906813	1188579.61800769	9.09947433552302e-05
794404.947906813	1188526.60850075	8.89379832049268e-05
794404.947906813	1188473.5989938	8.67249313360512e-05
794404.947906813	1188420.58948686	8.43810628455995e-05
794404.947906813	1188367.57997992	8.1931241678964e-05
794404.947906813	1188314.57047298	7.93994178238757e-05
794404.947906813	1188261.56096603	7.68083712464903e-05
794404.947906813	1188208.55145909	7.41795034301968e-05
794404.947906813	1188155.54195215	7.15326760713388e-05
794404.947906813	1188102.53244521	6.88860953130844e-05
794404.947906813	1188049.52293827	6.62562388895944e-05
794404.947906813	1187996.51343132	6.36578227296134e-05
794404.947906813	1187943.50392438	6.11038029442441e-05
794404.947906813	1187890.49441744	5.86054087006315e-05
794404.947906813	1187837.4849105	5.61722012547426e-05
794404.947906813	1187784.47540356	5.38121543672705e-05
794404.947906813	1187731.46589661	5.15317514353865e-05
794404.947906813	1187678.45638967	4.93360949134893e-05
794404.947906813	1187625.44688273	4.72290239398562e-05
794404.947906813	1187572.43737579	4.52132365043182e-05
794404.947906813	1187519.42786884	4.32904129570789e-05
794404.947906813	1187466.4183619	4.14613381455211e-05
794404.947906813	1187413.40885496	3.97260199525794e-05
794404.947906813	1187360.39934802	3.80838024793212e-05
794404.947906813	1187307.38984108	3.65334725521073e-05
794404.947906813	1187254.38033413	3.50733586315005e-05
794404.947906813	1187201.37082719	3.3701421549947e-05
794404.947906813	1187148.36132025	3.24153368053585e-05
794404.947906813	1187095.35181331	3.12125683878749e-05
794404.947906813	1187042.34230636	3.00904343191405e-05
794404.947906813	1186989.33279942	2.90461642407208e-05
794404.947906813	1186936.32329248	2.80769495051723e-05
794404.947906813	1186883.31378554	2.71799863046618e-05
794404.947906813	1186830.3042786	2.63525124230444e-05
794404.947906813	1186777.29477165	2.55918382230146e-05
794404.947906813	1186724.28526471	2.48953724851482e-05
794404.947906813	1186671.27575777	2.42606437047659e-05
794404.947906813	1186618.26625083	2.36853174294748e-05
794404.947906813	1186565.25674388	2.31672101884179e-05
794404.947906813	1186512.24723694	2.27043005265206e-05
794404.947906813	1186459.23773	2.22947376157778e-05
794404.947906813	1186406.22822306	2.19368478727516e-05
794457.953099586	1197273.17714621	0.00228330563104916
794457.953099586	1197061.13911844	0.00135210982039549
794457.953099586	1197008.1296115	0.00115879327846437
794457.953099586	1196955.12010456	0.000983772518030669
794457.953099586	1188791.65603546	0.000104459503882353
794457.953099586	1188738.64652851	0.000103304514258782
794457.953099586	1188685.63702157	0.000101867159020692
794457.953099586	1188632.62751463	0.00010017246125785
794457.953099586	1188579.61800769	9.82466634768686e-05
794457.953099586	1188526.60850075	9.6116751503676e-05
794457.953099586	1188473.5989938	9.38100043410087e-05
794457.953099586	1188420.58948686	9.13535771270668e-05
794457.953099586	1188367.57997992	8.87741230584642e-05
794457.953099586	1188314.57047298	8.60974587908952e-05
794457.953099586	1188261.56096603	8.33482764423308e-05
794457.953099586	1188208.55145909	8.05499039330593e-05
794457.953099586	1188155.54195215	7.77241140473404e-05
794457.953099586	1188102.53244521	7.48909813372025e-05
794457.953099586	1188049.52293827	7.20687848515394e-05
794457.953099586	1187996.51343132	6.92739536981952e-05
794457.953099586	1187943.50392438	6.65210516588344e-05
794457.953099586	1187890.49441744	6.38227964907606e-05
794457.953099586	1187837.4849105	6.1190109169809e-05
794457.953099586	1187784.47540356	5.86321881466184e-05
794457.953099586	1187731.46589661	5.61566036885401e-05
794457.953099586	1187678.45638967	5.37694075376474e-05
794457.953099586	1187625.44688273	5.14752534036845e-05
794457.953099586	1187572.43737579	4.92775241989604e-05
794457.953099586	1187519.42786884	4.71784623797192e-05
794457.953099586	1187466.4183619	4.51793002566132e-05
794457.953099586	1187413.40885496	4.32803876498634e-05
794457.953099586	1187360.39934802	4.1481314770713e-05
794457.953099586	1187307.38984108	3.97810286923734e-05
794457.953099586	1187254.38033413	3.8177942217862e-05
794457.953099586	1187201.37082719	3.66700343500543e-05
794457.953099586	1187148.36132025	3.52549419159279e-05
794457.953099586	1187095.35181331	3.39300421904711e-05
794457.953099586	1187042.34230636	3.26925266068468e-05
794457.953099586	1186989.33279942	3.1539465830819e-05
794457.953099586	1186936.32329248	3.04678666232854e-05
794457.953099586	1186883.31378554	2.94747210199528e-05
794457.953099586	1186830.3042786	2.85570484271555e-05
794457.953099586	1186777.29477165	2.77119312730179e-05
794457.953099586	1186724.28526471	2.69365448689251e-05
794457.953099586	1186671.27575777	2.62281821325282e-05
794457.953099586	1186618.26625083	2.5584273804753e-05
794457.953099586	1186565.25674388	2.50024047634271e-05
794457.953099586	1186512.24723694	2.44803269985396e-05
794457.953099586	1186459.23773	2.40159697716269e-05
794457.953099586	1186406.22822306	2.36074474365897e-05
794510.95829236	1197432.20566704	0.00388758923691681
794510.95829236	1197379.19616009	0.00357675578172086
794510.95829236	1197326.18665315	0.00326553002163073
794510.95829236	1197273.17714621	0.00295700017665328
794510.95829236	1197220.16763927	0.00265445007935588
794510.95829236	1197167.15813232	0.00236123456622255
794510.95829236	1197114.14862538	0.00208062384531523
794510.95829236	1197061.13911844	0.00181563232199055
794510.95829236	1197008.1296115	0.0015688512520745
794510.95829236	1196955.12010456	0.00134230550241284
794510.95829236	1196902.11059761	0.00113735213721304
794510.95829236	1196849.10109067	0.000954632810054113
794510.95829236	1196796.09158373	0.000794084107648243
794510.95829236	1196743.08207679	0.000655001673115237
794510.95829236	1196690.07256984	0.000536146834649685
794510.95829236	1196637.0630629	0.000435879903814785
794510.95829236	1196584.05355596	0.000352302902288439
794510.95829236	1196531.04404902	0.000283396047615652
794510.95829236	1196478.03454208	0.000227136063846525
794510.95829236	1196425.02503513	0.000181589153659407
794510.95829236	1188685.63702157	0.000109937730407857
794510.95829236	1188632.62751463	0.00010821374114877
794510.95829236	1188579.61800769	0.000106233674282628
794510.95829236	1188526.60850075	0.000104025872214896
794510.95829236	1188473.5989938	0.0001016191510286
794510.95829236	1188420.58948686	9.90423580598159e-05
794510.95829236	1188367.57997992	9.63239655535679e-05
794510.95829236	1188314.57047298	9.34917056365071e-05
794510.95829236	1188261.56096603	9.05722506151073e-05
794510.95829236	1188208.55145909	8.75909413039751e-05
794510.95829236	1188155.54195215	8.45715647512991e-05
794510.95829236	1188102.53244521	8.15361814085668e-05
794510.95829236	1188049.52293827	7.85050005430096e-05
794510.95829236	1187996.51343132	7.54963015636941e-05
794510.95829236	1187943.50392438	7.25263979675674e-05
794510.95829236	1187890.49441744	6.96096398402671e-05
794510.95829236	1187837.4849105	6.67584502852347e-05
794510.95829236	1187784.47540356	6.39833908072909e-05
794510.95829236	1187731.46589661	6.12932505349104e-05
794510.95829236	1187678.45638967	5.86951542102864e-05
794510.95829236	1187625.44688273	5.61946840817661e-05
794510.95829236	1187572.43737579	5.37960111685111e-05
794510.95829236	1187519.42786884	5.15020317994469e-05
794510.95829236	1187466.4183619	4.9314505825269e-05
794510.95829236	1187413.40885496	4.72341934333374e-05
794510.95829236	1187360.39934802	4.52609880342245e-05
794510.95829236	1187307.38984108	4.33940432134793e-05
794510.95829236	1187254.38033413	4.16318922356998e-05
794510.95829236	1187201.37082719	3.99725590378481e-05
794510.95829236	1187148.36132025	3.84136600470011e-05
794510.95829236	1187095.35181331	3.69524965003267e-05
794510.95829236	1187042.34230636	3.55861372312117e-05
794510.95829236	1186989.33279942	3.43114921168679e-05
794510.95829236	1186936.32329248	3.31253765629927e-05
794510.95829236	1186883.31378554	3.20245675350196e-05
794510.95829236	1186830.3042786	3.10058517387176e-05
794510.95829236	1186777.29477165	3.00660666112797e-05
794510.95829236	1186724.28526471	2.92021348133686e-05
794510.95829236	1186671.27575777	2.84110929184334e-05
794510.95829236	1186618.26625083	2.76901149830112e-05
794510.95829236	1186565.25674388	2.70365316552339e-05
794510.95829236	1186512.24723694	2.64478454422588e-05
794510.95829236	1186459.23773	2.5921742714154e-05
794563.963485133	1197432.20566704	0.00496304528189104
794563.963485133	1197379.19616009	0.00461394939079834
794563.963485133	1197326.18665315	0.00425629710131816
794563.963485133	1197273.17714621	0.00389382147263061
794563.963485133	1197220.16763927	0.00353077629209746
794563.963485133	1197167.15813232	0.00317178760820511
794563.963485133	1197114.14862538	0.0028216429874354
794563.963485133	1197061.13911844	0.00248503705005482
794563.963485133	1197008.1296115	0.00216630053296781
794563.963485133	1196955.12010456	0.0018691449033234
794563.963485133	1196902.11059761	0.00159645391669076
794563.963485133	1196849.10109067	0.00135014718784666
794563.963485133	1196796.09158373	0.00113112994702297
794563.963485133	1196743.08207679	0.00093932999740774
794563.963485133	1196690.07256984	0.000773810318100452
794563.963485133	1196637.0630629	0.000632936335228543
794563.963485133	1196584.05355596	0.000514572194647652
794563.963485133	1196531.04404902	0.000416280679919906
794563.963485133	1196478.03454208	0.000335505797216548
794563.963485133	1196425.02503513	0.000269723823148336
794563.963485133	1196372.01552819	0.000216555958464367
794563.963485133	1196319.00602125	0.000173842167486023
794563.963485133	1196265.99651431	0.000139680435618738
794563.963485133	1196212.98700736	0.000112438301430901
794563.963485133	1196159.97750042	9.07443509183634e-05
794563.963485133	1196106.96799348	7.34668930871859e-05
794563.963485133	1196053.95848654	5.96858168142413e-05
794563.963485133	1188579.61800769	0.000115035795014461
794563.963485133	1188526.60850075	0.000112743923160273
794563.963485133	1188473.5989938	0.000110229596164241
794563.963485133	1188420.58948686	0.00010752334053435
794563.963485133	1188367.57997992	0.000104655451437981
794563.963485133	1188314.57047298	0.000101655600177147
794563.963485133	1188261.56096603	9.85524842765934e-05
794563.963485133	1188208.55145909	9.53735239382063e-05
794563.963485133	1188155.54195215	9.21446073656604e-05
794563.963485133	1188102.53244521	8.88898861407586e-05
794563.963485133	1188049.52293827	8.56316205028992e-05
794563.963485133	1187996.51343132	8.23900731125263e-05
794563.963485133	1187943.50392438	7.91834487292457e-05
794563.963485133	1187890.49441744	7.60278762553933e-05
794563.963485133	1187837.4849105	7.2937428821202e-05
794563.963485133	1187784.47540356	6.99241770373034e-05
794563.963485133	1187731.46589661	6.69982702172992e-05
794563.963485133	1187678.45638967	6.41680402666827e-05
794563.963485133	1187625.44688273	6.14401230225938e-05
794563.963485133	1187572.43737579	5.88195920818251e-05
794563.963485133	1187519.42786884	5.63101005377287e-05
794563.963485133	1187466.4183619	5.39140265242579e-05
794563.963485133	1187413.40885496	5.16326190024837e-05
794563.963485133	1187360.39934802	4.94661407897885e-05
794563.963485133	1187148.36132025	4.19277722937937e-05
794563.963485133	1186989.33279942	3.73938236522597e-05
794563.963485133	1186936.32329248	3.60796185188408e-05
794563.963485133	1186883.31378554	3.48582881953116e-05
794563.963485133	1186512.24723694	2.86277353594339e-05
794616.968677906	1197485.21517398	0.00678215035062503
794616.968677906	1197432.20566704	0.00641940178688344
794616.968677906	1197379.19616009	0.00603290958009908
794616.968677906	1197326.18665315	0.00562577756201297
794616.968677906	1197273.17714621	0.00520216782131022
794616.968677906	1197220.16763927	0.00476726585471374
794616.968677906	1197167.15813232	0.00432713294913126
794616.968677906	1197114.14862538	0.00388844674586832
794616.968677906	1197061.13911844	0.00345814829748593
794616.968677906	1197008.1296115	0.00304303073308233
794616.968677906	1196955.12010456	0.00264931703643168
794616.968677906	1196902.11059761	0.00228227904976188
794616.968677906	1196849.10109067	0.00194594490688904
794616.968677906	1196796.09158373	0.00164292829557205
794616.968677906	1196743.08207679	0.00137439321968332
794616.968677906	1196690.07256984	0.00114014676809533
794616.968677906	1196637.0630629	0.000938834457791902
794616.968677906	1196584.05355596	0.000768201465465066
794616.968677906	1196531.04404902	0.00062537989382769
794616.968677906	1196478.03454208	0.000507166372767158
794616.968677906	1196425.02503513	0.000410263439878997
794616.968677906	1196372.01552819	0.000331469335682074
794616.968677906	1196319.00602125	0.000267811442558658
794616.968677906	1196265.99651431	0.000216626832169394
794616.968677906	1196212.98700736	0.000175598544844808
794616.968677906	1196159.97750042	0.000142758452855064
794616.968677906	1196106.96799348	0.000116467527137286
794616.968677906	1196000.9489796	7.8418865720512e-05
794616.968677906	1188420.58948686	0.000116880847752914
794616.968677906	1188102.53244521	9.70271716926988e-05
794616.968677906	1187466.4183619	5.90299676468312e-05
794616.968677906	1187148.36132025	4.58375384729414e-05
794616.968677906	1186936.32329248	3.93640537385916e-05
794616.968677906	1186883.31378554	3.80078150289111e-05
794616.968677906	1186512.24723694	3.10431391821565e-05
794669.97387068	1197485.21517398	0.0087693489358163
794669.97387068	1197432.20566704	0.00839307211298315
794669.97387068	1197379.19616009	0.00797640036424162
794669.97387068	1197326.18665315	0.00752170999175149
794669.97387068	1197273.17714621	0.00703305883899261
794669.97387068	1197220.16763927	0.00651626382395385
794669.97387068	1197167.15813232	0.00597880985122627
794669.97387068	1197114.14862538	0.00542957347718175
794669.97387068	1197061.13911844	0.00487837128471071
794669.97387068	1197008.1296115	0.00433537240038055
794669.97387068	1196955.12010456	0.00381044060190107
794669.97387068	1196902.11059761	0.00331248742092355
794669.97387068	1196849.10109067	0.00284891879109318
794669.97387068	1196796.09158373	0.00242524297713189
794669.97387068	1196743.08207679	0.00204487987465627
794669.97387068	1196690.07256984	0.00170917787336391
794669.97387068	1196637.0630629	0.00141761230745002
794669.97387068	1196584.05355596	0.00116811597147919
794669.97387068	1196531.04404902	0.000957481136609491
794669.97387068	1196000.9489796	0.0001296842340789
794669.97387068	1188420.58948686	0.000127208536819352
794669.97387068	1188102.53244521	0.000106030569122357
794669.97387068	1188049.52293827	0.000102257192949392
794669.97387068	1187466.4183619	6.47198963247592e-05
794669.97387068	1187413.40885496	6.19687670047086e-05
794669.97387068	1187148.36132025	5.01875573373499e-05
794669.97387068	1187042.34230636	4.63654798671064e-05
794669.97387068	1186989.33279942	4.46334434810503e-05
794669.97387068	1186936.32329248	4.30157731812151e-05
794669.97387068	1186883.31378554	4.15085442437127e-05
794669.97387068	1186830.3042786	4.01077616760007e-05
794669.97387068	1186777.29477165	3.88094221640566e-05
794669.97387068	1186724.28526471	3.76095669539666e-05
794669.97387068	1186671.27575777	3.65043264816679e-05
794669.97387068	1186618.26625083	3.54899575870887e-05
794669.97387068	1186565.25674388	3.45628741451976e-05
794669.97387068	1186512.24723694	3.37196719225903e-05
794669.97387068	1186459.23773	3.29571484295146e-05
794722.979063453	1197326.18665315	0.0101434284801582
794722.979063453	1197273.17714621	0.00959307560711891
794722.979063453	1197167.15813232	0.00833984486893038
794722.979063453	1197061.13911844	0.0069526993328908
794722.979063453	1196849.10109067	0.0042210012679923
794722.979063453	1196796.09158373	0.00362474734020664
794722.979063453	1196000.9489796	0.000219051389302605
794722.979063453	1195947.93947265	0.000184384271151547
794722.979063453	1195894.92996571	0.000155772786425116
794722.979063453	1195788.91095183	0.000111916672529714
794722.979063453	1188420.58948686	0.000138610441128794
794722.979063453	1188208.55145909	0.000123992319688935
794722.979063453	1188155.54195215	0.000120022597053977
794722.979063453	1188102.53244521	0.000115990652903747
794722.979063453	1188049.52293827	0.000111925439490529
794722.979063453	1187996.51343132	0.000107853835429839
794722.979063453	1187943.50392438	0.000103800488501618
794722.979063453	1187890.49441744	9.97877099749278e-05
794722.979063453	1187837.4849105	9.58354187229233e-05
794722.979063453	1187784.47540356	9.19611319670791e-05
794722.979063453	1187731.46589661	8.81799983214914e-05
794722.979063453	1187678.45638967	8.45048679396132e-05
794722.979063453	1187625.44688273	8.09463940093252e-05
794722.979063453	1187572.43737579	7.75131595866784e-05
794722.979063453	1187519.42786884	7.4211823774484e-05
794722.979063453	1187466.4183619	7.10472814973642e-05
794722.979063453	1187413.40885496	6.80228315512633e-05
794722.979063453	1187360.39934802	6.5140348162207e-05
794722.979063453	1187307.38984108	6.24004519278141e-05
794722.979063453	1187254.38033413	5.98026766921817e-05
794722.979063453	1187201.37082719	5.73456295834423e-05
794722.979063453	1187148.36132025	5.50271420942472e-05
794722.979063453	1187095.35181331	5.28444106870885e-05
794722.979063453	1187042.34230636	5.07941259442364e-05
794722.979063453	1186989.33279942	4.88725897480275e-05
794722.979063453	1186936.32329248	4.70758203683467e-05
794722.979063453	1186883.31378554	4.53996456516598e-05
794722.979063453	1186830.3042786	4.38397847540671e-05
794722.979063453	1186777.29477165	4.23919190458701e-05
794722.979063453	1186724.28526471	4.10517529445356e-05
794722.979063453	1186671.27575777	3.98150655147111e-05
794722.979063453	1186618.26625083	3.86777537160708e-05
794722.979063453	1186565.25674388	3.76358681898881e-05
794722.979063453	1186512.24723694	3.66856424602768e-05
794722.979063453	1186459.23773	3.5823516392247e-05
794775.984256226	1197326.18665315	0.0137529338167841
794775.984256226	1197273.17714621	0.0131577040794623
794775.984256226	1197167.15813232	0.0117026270812073
794775.984256226	1197061.13911844	0.00997331318403281
794775.984256226	1196849.10109067	0.00630282853823481
794775.984256226	1196796.09158373	0.00546196725248048
794775.984256226	1196372.01552819	0.00132256865850146
794775.984256226	1196319.00602125	0.00109332209414616
794775.984256226	1196265.99651431	0.000905625061238536
794775.984256226	1196212.98700736	0.000752549321642439
794775.984256226	1196159.97750042	0.000627943705442255
794775.984256226	1196106.96799348	0.000526496200046089
794775.984256226	1196053.95848654	0.000443718667014803
794775.984256226	1196000.9489796	0.000375884201683618
794775.984256226	1195947.93947265	0.000319940678480601
794775.984256226	1195894.92996571	0.000273417202833501
794775.984256226	1195841.92045877	0.000234334139874
794775.984256226	1195788.91095183	0.000201122562290234
794775.984256226	1195735.90144488	0.000172555384139314
794775.984256226	1188526.60850075	0.000157628254382787
794775.984256226	1188473.5989938	0.00015456012883846
794775.984256226	1188420.58948686	0.000151202110881504
794775.984256226	1188367.57997992	0.000147590996765399
794775.984256226	1188314.57047298	0.000143763618577452
794775.984256226	1188261.56096603	0.000139756428484543
794775.984256226	1188208.55145909	0.000135605100660356
794775.984256226	1188155.54195215	0.000131344159367122
794775.984256226	1188102.53244521	0.000127006641329454
794775.984256226	1188049.52293827	0.000122623799558373
794775.984256226	1187996.51343132	0.000118224854303781
794775.984256226	1187943.50392438	0.000113836795002321
794775.984256226	1187890.49441744	0.00010948423511884
794775.984256226	1187837.4849105	0.000105189319815802
794775.984256226	1187784.47540356	0.000100971684563931
794775.984256226	1187731.46589661	9.68484612342971e-05
794775.984256226	1187678.45638967	9.28343269567198e-05
794775.984256226	1187625.44688273	8.89415901263319e-05
794775.984256226	1187572.43737579	8.51803073927338e-05
794775.984256226	1187519.42786884	8.15584252525019e-05
794775.984256226	1187466.4183619	7.80819399453494e-05
794775.984256226	1187413.40885496	7.47550696750163e-05
794775.984256226	1187360.39934802	7.15804336806691e-05
794775.984256226	1187307.38984108	6.85592333160841e-05
794775.984256226	1187254.38033413	6.56914309989891e-05
794775.984256226	1187201.37082719	6.2975923625365e-05
794775.984256226	1187148.36132025	6.04107077652082e-05
794775.984256226	1187095.35181331	5.79930346379959e-05
794775.984256226	1187042.34230636	5.57195534871954e-05
794775.984256226	1186989.33279942	5.35864425206326e-05
794775.984256226	1186936.32329248	5.15895270509906e-05
794775.984256226	1186883.31378554	4.97243848570658e-05
794775.984256226	1186830.3042786	4.79864390946094e-05
794775.984256226	1186777.29477165	4.63710393214052e-05
794775.984256226	1186724.28526471	4.48735313722743e-05
794775.984256226	1186671.27575777	4.34893169344635e-05
794775.984256226	1186618.26625083	4.22139037411784e-05
794775.984256226	1186565.25674388	4.10429473294141e-05
794775.984256226	1186512.24723694	3.99722853056966e-05
794775.984256226	1186459.23773	3.89979650370857e-05
794775.984256226	1186406.22822306	3.81162656410616e-05
794828.989449	1197644.2436948	0.0196114669012172
794828.989449	1197591.23418786	0.019715253802567
794828.989449	1197538.22468092	0.019734391472548
794828.989449	1197485.21517398	0.019654326628517
794828.989449	1197432.20566704	0.0194606187333842
794828.989449	1197379.19616009	0.0191401619788391
794828.989449	1197326.18665315	0.018682607834131
794828.989449	1197273.17714621	0.0180818586524574
794828.989449	1197220.16763927	0.0173374489070972
794828.989449	1197167.15813232	0.0164555961269451
794828.989449	1197114.14862538	0.0154497047929287
794828.989449	1197061.13911844	0.0143401548270537
794828.989449	1197008.1296115	0.0131533025192916
794828.989449	1196955.12010456	0.0119197517783007
794828.989449	1196902.11059761	0.0106720897073673
794828.989449	1196849.10109067	0.00944238805358996
794828.989449	1196796.09158373	0.00825982063450267
794828.989449	1196743.08207679	0.0071487213626407
794828.989449	1196690.07256984	0.00612731446567836
794828.989449	1196637.0630629	0.00520721405731548
794828.989449	1196584.05355596	0.00439365068229189
794828.989449	1196531.04404902	0.00368627169562347
794828.989449	1196478.03454208	0.00308030128194289
794828.989449	1196425.02503513	0.00256783832000986
794828.989449	1196372.01552819	0.00213910519158128
794828.989449	1196319.00602125	0.0017835192084178
794828.989449	1196265.99651431	0.00149052146624912
794828.989449	1196212.98700736	0.00125015154877854
794828.989449	1196159.97750042	0.00105339356584194
794828.989449	1196106.96799348	0.000892338733843839
794828.989449	1196053.95848654	0.000760215293951729
794828.989449	1196000.9489796	0.000651332779024667
794828.989449	1195947.93947265	0.00056097903047259
794828.989449	1195894.92996571	0.000485298338082096
794828.989449	1195841.92045877	0.000421169685759143
794828.989449	1195788.91095183	0.000366096254889045
794828.989449	1195735.90144488	0.000318111232991394
794828.989449	1195682.89193794	0.000275700401288727
794828.989449	1188579.61800769	0.000174844182921464
794828.989449	1188526.60850075	0.000171939835281343
794828.989449	1188473.5989938	0.000168683302420955
794828.989449	1188420.58948686	0.000165111848847595
794828.989449	1188367.57997992	0.000161263379511362
794828.989449	1188314.57047298	0.00015717604239267
794828.989449	1188261.56096603	0.000152887824412051
794828.989449	1188208.55145909	0.000148436149616129
794828.989449	1188155.54195215	0.000143857489889571
794828.989449	1188102.53244521	0.000139186998740991
794828.989449	1188049.52293827	0.000134458178105733
794828.989449	1187996.51343132	0.000129702586760142
794828.989449	1187943.50392438	0.000124949597050622
794828.989449	1187890.49441744	0.000120226204422581
794828.989449	1187837.4849105	0.000115556891898553
794828.989449	1187784.47540356	0.000110963549387249
794828.989449	1187731.46589661	0.000106465445655525
794828.989449	1187678.45638967	0.000102079249070872
794828.989449	1187625.44688273	9.78190918872456e-05
794828.989449	1187572.43737579	9.36966719258892e-05
794828.989449	1187519.42786884	8.97213849853641e-05
794828.989449	1187466.4183619	8.59004811651654e-05
794828.989449	1187413.40885496	8.22392384511759e-05
794828.989449	1187360.39934802	7.87411473251446e-05
794828.989449	1187307.38984108	7.5408100757743e-05
794828.989449	1187254.38033413	7.22405846615807e-05
794828.989449	1187201.37082719	6.92378646593408e-05
794828.989449	1187148.36132025	6.63981658142636e-05
794828.989449	1187095.35181331	6.37188427369855e-05
794828.989449	1187042.34230636	6.11965381955942e-05
794828.989449	1186989.33279942	5.88273289955024e-05
794828.989449	1186936.32329248	5.66068584513393e-05
794828.989449	1186883.31378554	5.45304552402078e-05
794828.989449	1186830.3042786	5.25932388054112e-05
794828.989449	1186777.29477165	5.07902117769177e-05
794828.989449	1186724.28526471	4.9116340096875e-05
794828.989449	1186671.27575777	4.75666216943206e-05
794828.989449	1186618.26625083	4.61361446524546e-05
794828.989449	1186565.25674388	4.48201358640024e-05
794828.989449	1186512.24723694	4.36140011844127e-05
794828.989449	1186459.23773	4.2513358077204e-05
794828.989449	1186406.22822306	4.15140617080806e-05
794881.994641773	1198015.3102434	0.0208362057389778
794881.994641773	1197962.30073646	0.0214929917476493
794881.994641773	1197909.29122951	0.0221347309052814
794881.994641773	1197856.28172257	0.0227579317209778
794881.994641773	1197803.27221563	0.0233570060923042
794881.994641773	1197750.26270869	0.0239237768635656
794881.994641773	1197697.25320175	0.0244470659559069
794881.994641773	1197644.2436948	0.0249124302728477
794881.994641773	1197591.23418786	0.0253021257964182
794881.994641773	1197538.22468092	0.0255953881108952
794881.994641773	1197485.21517398	0.0257691141701285
794881.994641773	1197432.20566704	0.0257990087587006
794881.994641773	1197379.19616009	0.025661213999037
794881.994641773	1197326.18665315	0.0253343692650993
794881.994641773	1197273.17714621	0.0248019566066999
794881.994641773	1197220.16763927	0.0240546871459334
794881.994641773	1197167.15813232	0.0230926001136085
794881.994641773	1197114.14862538	0.0219265070269384
794881.994641773	1197061.13911844	0.0205784451214027
794881.994641773	1197008.1296115	0.0190809192222137
794881.994641773	1196955.12010456	0.0174748995022384
794881.994641773	1196902.11059761	0.0158067678055182
794881.994641773	1196849.10109067	0.0141246123929197
794881.994641773	1196796.09158373	0.0124744029157016
794881.994641773	1196743.08207679	0.0108965951985183
794881.994641773	1196690.07256984	0.0094236135133728
794881.994641773	1196637.0630629	0.0080784670440373
794881.994641773	1196584.05355596	0.00687453233541583
794881.994641773	1196531.04404902	0.00581633402643958
794881.994641773	1196478.03454208	0.00490102566194522
794881.994641773	1196425.02503513	0.00412022745513247
794881.994641773	1196372.01552819	0.00346190860012958
794881.994641773	1196319.00602125	0.00291208118300066
794881.994641773	1196265.99651431	0.00245616960116524
794881.994641773	1196212.98700736	0.00208000818349712
794881.994641773	1196159.97750042	0.00177048567048939
794881.994641773	1196106.96799348	0.0015158942706574
794881.994641773	1196053.95848654	0.00130605653219368
794881.994641773	1196000.9489796	0.00113230215631658
794881.994641773	1195947.93947265	0.000987356370741694
794881.994641773	1195894.92996571	0.00086518732909234
794881.994641773	1195841.92045877	0.000760845861257911
794881.994641773	1195788.91095183	0.000670318524900551
794881.994641773	1195735.90144488	0.000590404716244993
794881.994641773	1195682.89193794	0.000518620318571083
794881.994641773	1195629.882431	0.000453123627514674
794881.994641773	1195576.87292406	0.000392654059090397
794881.994641773	1188685.63702157	0.000195800025400123
794881.994641773	1188632.62751463	0.000193561472725908
794881.994641773	1188579.61800769	0.000190874441682066
794881.994641773	1188526.60850075	0.00018777421554611
794881.994641773	1188473.5989938	0.000184297477491077
794881.994641773	1188420.58948686	0.000180482032593947
794881.994641773	1188367.57997992	0.000176366495200081
794881.994641773	1188314.57047298	0.000171989942831932
794881.994641773	1188261.56096603	0.000167391542631316
794881.994641773	1188208.55145909	0.000162610160017184
794881.994641773	1188155.54195215	0.000157683961670257
794881.994641773	1188102.53244521	0.000152650026095472
794881.994641773	1188049.52293827	0.000147543974947303
794881.994641773	1187996.51343132	0.000142399637203375
794881.994641773	1187943.50392438	0.000137248756369119
794881.994641773	1187890.49441744	0.000132120748450581
794881.994641773	1187837.4849105	0.00012704251570608
794881.994641773	1187784.47540356	0.000122038318421365
794881.994641773	1187731.46589661	0.000117129704350293
794881.994641773	1187678.45638967	0.00011233549317848
794881.994641773	1187625.44688273	0.000107671811503595
794881.994641773	1187572.43737579	0.000103152172435015
794881.994641773	1187519.42786884	9.8787593005612e-05
794881.994641773	1187466.4183619	9.4586742131568e-05
794881.994641773	1187413.40885496	9.05561117991118e-05
794881.994641773	1187360.39934802	8.6700204430503e-05
794881.994641773	1187307.38984108	8.30217299091535e-05
794881.994641773	1187254.38033413	7.95218064493295e-05
794881.994641773	1187201.37082719	7.62001603088853e-05
794881.994641773	1187148.36132025	7.30553202027043e-05
794881.994641773	1187095.35181331	7.00848031297853e-05
794881.994641773	1187042.34230636	6.72852891398468e-05
794881.994641773	1186989.33279942	6.46527833086726e-05
794881.994641773	1186936.32329248	6.21827638481699e-05
794881.994641773	1186883.31378554	5.98703158385892e-05
794881.994641773	1186830.3042786	5.77102505348827e-05
794881.994641773	1186777.29477165	5.56972105700115e-05
794881.994641773	1186724.28526471	5.38257616621548e-05
794881.994641773	1186671.27575777	5.20904716393251e-05
794881.994641773	1186618.26625083	5.04859777341961e-05
794881.994641773	1186565.25674388	4.90070431846163e-05
794881.994641773	1186512.24723694	4.76486042116103e-05
794881.994641773	1186459.23773	4.64058084462667e-05
794881.994641773	1186406.22822306	4.5274045848347e-05
794934.999834546	1198439.38629894	0.017217887826749
794934.999834546	1198386.37679199	0.0181656716472237
794934.999834546	1198333.36728505	0.0191171707378728
794934.999834546	1198280.35777811	0.0200710383344691
794934.999834546	1198227.34827117	0.0210267199812441
794934.999834546	1198174.33876423	0.0219843803875164
794934.999834546	1198121.32925728	0.0229447278997066
794934.999834546	1198068.31975034	0.0239087278674127
794934.999834546	1198015.3102434	0.0248772009030212
794934.999834546	1197962.30073646	0.0258503073328041
794934.999834546	1197909.29122951	0.0268269254728314
794934.999834546	1197856.28172257	0.0278039396099238
794934.999834546	1197803.27221563	0.0287754649040298
794934.999834546	1197750.26270869	0.0297320520454877
794934.999834546	1197697.25320175	0.0306599351090945
794934.999834546	1197644.2436948	0.0315404111745816
794934.999834546	1197591.23418786	0.0323494674333519
794934.999834546	1197538.22468092	0.0330577953573439
794934.999834546	1197485.21517398	0.0336313435322619
794934.999834546	1197432.20566704	0.034032549721354
794934.999834546	1197379.19616009	0.0342223467137317
794934.999834546	1197326.18665315	0.0341629467889905
794934.999834546	1197273.17714621	0.0338212760337804
794934.999834546	1197220.16763927	0.0331727661844487
794934.999834546	1197167.15813232	0.0322050491274689
794934.999834546	1197114.14862538	0.0309209830767597
794934.999834546	1197061.13911844	0.0293404191684803
794934.999834546	1197008.1296115	0.0275002288960116
794934.999834546	1196955.12010456	0.0254523604921657
794934.999834546	1196902.11059761	0.0232600363848061
794934.999834546	1196849.10109067	0.0209925647048815
794934.999834546	1196796.09158373	0.018719518191713
794934.999834546	1196743.08207679	0.0165051522310153
794934.999834546	1196690.07256984	0.0144038557098269
794934.999834546	1196637.0630629	0.012457180311109
794934.999834546	1196584.05355596	0.0106926525552967
794934.999834546	1196531.04404902	0.00912423541044068
794934.999834546	1196478.03454208	0.00775405502737797
794934.999834546	1196425.02503513	0.00657488625663738
794934.999834546	1196372.01552819	0.00557289630215128
794934.999834546	1196319.00602125	0.00473024398962425
794934.999834546	1196265.99651431	0.00402727395579362
794934.999834546	1196212.98700736	0.00344418664585814
794934.999834546	1196159.97750042	0.00296217777069191
794934.999834546	1196106.96799348	0.00256411360983492
794934.999834546	1196053.95848654	0.00223484342006387
794934.999834546	1196000.9489796	0.00196125661632846
794934.999834546	1195947.93947265	0.00173218148389444
794934.999834546	1195894.92996571	0.00153820340340035
794934.999834546	1195841.92045877	0.00137146023099038
794934.999834546	1195788.91095183	0.00122545374156149
794934.999834546	1195735.90144488	0.00109489970298521
794934.999834546	1195682.89193794	0.000975624661622273
794934.999834546	1195629.882431	0.000864504109306104
794934.999834546	1195576.87292406	0.000759424356953658
794934.999834546	1195523.86341712	0.000659240598228647
794934.999834546	1188738.64652851	0.000215916831443875
794934.999834546	1188685.63702157	0.000213985459704143
794934.999834546	1188632.62751463	0.000211550291855354
794934.999834546	1188579.61800769	0.000208645236524546
794934.999834546	1188526.60850075	0.000205305625250386
794934.999834546	1188473.5989938	0.000201568108810179
794934.999834546	1188420.58948686	0.000197470506360676
794934.999834546	1188367.57997992	0.000193051597939435
794934.999834546	1188314.57047298	0.000188350858519877
794934.999834546	1188261.56096603	0.000183408138501616
794934.999834546	1188208.55145909	0.000178263300878785
794934.999834546	1188155.54195215	0.000172955829146159
794934.999834546	1188102.53244521	0.000167524422207322
794934.999834546	1188049.52293827	0.000162006593206691
794934.999834546	1187996.51343132	0.000156438288494306
794934.999834546	1187943.50392438	0.000150853541106089
794934.999834546	1187890.49441744	0.000145284170507039
794934.999834546	1187837.4849105	0.000139759537219173
794934.999834546	1187784.47540356	0.00013430635764342
794934.999834546	1187731.46589661	0.000128948581150784
794934.999834546	1187678.45638967	0.00012370732857465
794934.999834546	1187625.44688273	0.000118600888734296
794934.999834546	1187572.43737579	0.000113644767648576
794934.999834546	1187519.42786884	0.000108851783691754
794934.999834546	1187466.4183619	0.000104232201086407
794934.999834546	1187413.40885496	9.97938937717871e-05
794934.999834546	1187360.39934802	9.55425317565646e-05
794934.999834546	1187307.38984108	9.14817824763825e-05
794934.999834546	1187254.38033413	8.76135203396877e-05
794934.999834546	1187201.37082719	8.39380384745715e-05
794934.999834546	1187148.36132025	8.04542576085903e-05
794934.999834546	1187095.35181331	7.71599279587279e-05
794934.999834546	1187042.34230636	7.40518209292608e-05
794934.999834546	1186989.33279942	7.11259082740635e-05
794934.999834546	1186883.31378554	6.58015301745746e-05
794934.999834546	1186671.27575777	5.71085982096147e-05
794934.999834546	1186618.26625083	5.53089445312505e-05
794934.999834546	1186565.25674388	5.36471271066389e-05
794934.999834546	1186512.24723694	5.21175727692557e-05
794934.999834546	1186459.23773	5.07149169550228e-05
794934.999834546	1186406.22822306	4.94340402737261e-05
794988.005027319	1198810.45284753	0.0120649429993429
794988.005027319	1198757.44334059	0.0130397064238874
794988.005027319	1198704.43383365	0.0140539618970007
794988.005027319	1198651.42432671	0.0151044696470348
794988.005027319	1198598.41481976	0.0161877581524932
794988.005027319	1198545.40531282	0.0173003157201732
794988.005027319	1198492.39580588	0.0184388090084004
794988.005027319	1198439.38629894	0.0196003134562337
794988.005027319	1198386.37679199	0.020782536150334
794988.005027319	1198333.36728505	0.0219840083344553
794988.005027319	1198280.35777811	0.0232042229304138
794988.005027319	1198227.34827117	0.0244436922515595
794988.005027319	1198174.33876423	0.0257039024502095
794988.005027319	1198121.32925728	0.0269871438429108
794988.005027319	1198068.31975034	0.028296199722463
794988.005027319	1198015.3102434	0.0296338803382663
794988.005027319	1197962.30073646	0.031002393499653
794988.005027319	1197909.29122951	0.0324025493684797
794988.005027319	1197856.28172257	0.0338328057507388
794988.005027319	1197803.27221563	0.0352881734745476
794988.005027319	1197750.26270869	0.0367590214875025
794988.005027319	1197697.25320175	0.0382298500995866
794988.005027319	1197644.2436948	0.0396781391083956
794988.005027319	1197591.23418786	0.0410734236160242
794988.005027319	1197538.22468092	0.042376798388713
794988.005027319	1197485.21517398	0.0435410905126588
794988.005027319	1197432.20566704	0.0445119531620803
794988.005027319	1197379.19616009	0.0452300999960927
794988.005027319	1197326.18665315	0.0456348004892397
794988.005027319	1197273.17714621	0.0456685808654338
794988.005027319	1197220.16763927	0.0452828317521406
794988.005027319	1197167.15813232	0.0444437480394685
794988.005027319	1197114.14862538	0.0431377831667155
794988.005027319	1197061.13911844	0.0413756713365948
794988.005027319	1197008.1296115	0.0391941324135972
794988.005027319	1196955.12010456	0.0366546618310188
794988.005027319	1196902.11059761	0.0338392916769058
794988.005027319	1196849.10109067	0.0308437864740121
794988.005027319	1196796.09158373	0.0277692566916827
794988.005027319	1196743.08207679	0.0247134851108693
794988.005027319	1196690.07256984	0.0217632743091331
794988.005027319	1196637.0630629	0.0189888405831825
794988.005027319	1196584.05355596	0.0164407956310584
794988.005027319	1196531.04404902	0.0141497201161365
794988.005027319	1196478.03454208	0.0121278866081717
794988.005027319	1196425.02503513	0.0103724254866632
794988.005027319	1196372.01552819	0.00886916708493816
794988.005027319	1196319.00602125	0.00759649687341953
794988.005027319	1196265.99651431	0.00652875643241112
794988.005027319	1196212.98700736	0.00563893931071691
794988.005027319	1196159.97750042	0.00490061570411738
794988.005027319	1196106.96799348	0.00428914825724519
794988.005027319	1196053.95848654	0.00378233110709136
794988.005027319	1196000.9489796	0.00336060726041659
794988.005027319	1195947.93947265	0.00300701204469097
794988.005027319	1195894.92996571	0.00270696775592828
794988.005027319	1195841.92045877	0.00244802732091505
794988.005027319	1195788.91095183	0.00221963829156379
794988.005027319	1195735.90144488	0.00201297405598515
794988.005027319	1195682.89193794	0.00182085536673364
794988.005027319	1195629.882431	0.00163776000610062
794988.005027319	1195576.87292406	0.00145989094319855
794988.005027319	1195523.86341712	0.00128524648685418
794988.005027319	1195470.85391017	0.00111361694396603
794988.005027319	1188791.65603546	0.00023805516304919
794988.005027319	1188738.64652851	0.000236427645275733
794988.005027319	1188685.63702157	0.00023424792900339
794988.005027319	1188632.62751463	0.000231548912595184
794988.005027319	1188579.61800769	0.000228364401125035
794988.005027319	1188526.60850075	0.000224729239277737
794988.005027319	1188473.5989938	0.000220679401747139
794988.005027319	1188420.58948686	0.000216252015222694
794988.005027319	1188367.57997992	0.000211485296543694
794988.005027319	1188314.57047298	0.00020641840156319
794988.005027319	1188261.56096603	0.000201091188108736
794988.005027319	1188155.54195215	0.000189816814244745
794988.005027319	1187784.47540356	0.000147887162218305
794988.005027319	1187678.45638967	0.000136307794673719
794988.005027319	1187625.44688273	0.000130716055629162
794988.005027319	1187572.43737579	0.000125280826017349
794988.005027319	1187519.42786884	0.00012001691124149
794988.005027319	1187466.4183619	0.000114936357419269
794988.005027319	1187413.40885496	0.0001100486016304
794988.005027319	1187360.39934802	0.000105360652291318
794988.005027319	1186565.25674388	5.87879569248547e-05
794988.005027319	1186512.24723694	5.70663004568191e-05
794988.005027319	1186459.23773	5.5484011280358e-05
794988.005027319	1186406.22822306	5.4035413693686e-05
794988.005027319	1186353.21871612	5.27151122651208e-05
795041.010220093	1199181.51939613	0.00705082515789727
795041.010220093	1199128.50988919	0.00777857226875371
795041.010220093	1199075.50038224	0.00856310475722547
795041.010220093	1199022.4908753	0.00940565079898894
795041.010220093	1198969.48136836	0.0103069405543452
795041.010220093	1198916.47186142	0.0112671448188058
795041.010220093	1198863.46235447	0.012285832125602
795041.010220093	1198810.45284753	0.013361953072475
795041.010220093	1198757.44334059	0.0144938606830578
795041.010220093	1198704.43383365	0.0156793745750487
795041.010220093	1198651.42432671	0.0169158943880825
795041.010220093	1198598.41481976	0.0182005642561672
795041.010220093	1198545.40531282	0.0195304852135931
795041.010220093	1198492.39580588	0.0209029666313523
795041.010220093	1198439.38629894	0.0223158016159885
795041.010220093	1198386.37679199	0.0237675454071192
795041.010220093	1198333.36728505	0.0252577708319425
795041.010220093	1198280.35777811	0.026787271334335
795041.010220093	1198227.34827117	0.0283581802645723
795041.010220093	1198174.33876423	0.0299739749568455
795041.010220093	1198121.32925728	0.0316393353219218
795041.010220093	1198068.31975034	0.0333598287904189
795041.010220093	1198015.3102434	0.035141396108488
795041.010220093	1197962.30073646	0.0369896157667259
795041.010220093	1197909.29122951	0.0389087295030456
795041.010220093	1197856.28172257	0.0409004190848478
795041.010220093	1197803.27221563	0.0429623382068231
795041.010220093	1197750.26270869	0.0450864264475639
795041.010220093	1197697.25320175	0.0472570686643539
795041.010220093	1197644.2436948	0.049449215903243
795041.010220093	1197591.23418786	0.0516266530394575
795041.010220093	1197538.22468092	0.0537406789402953
795041.010220093	1197485.21517398	0.0557295441861484
795041.010220093	1197432.20566704	0.0575190469848501
795041.010220093	1197379.19616009	0.0590246886829013
795041.010220093	1197326.18665315	0.0601557011553495
795041.010220093	1197273.17714621	0.0608210510994472
795041.010220093	1197220.16763927	0.0609371951304628
795041.010220093	1197167.15813232	0.060436937898973
795041.010220093	1197114.14862538	0.0592783149960003
795041.010220093	1197061.13911844	0.0574521060462903
795041.010220093	1197008.1296115	0.0549865147239035
795041.010220093	1196955.12010456	0.0519478262581476
795041.010220093	1196902.11059761	0.0484364735354526
795041.010220093	1196849.10109067	0.0445787958160046
795041.010220093	1196796.09158373	0.0405156446695484
795041.010220093	1196743.08207679	0.0363896319761563
795041.010220093	1196690.07256984	0.0323330353168431
795041.010220093	1196637.0630629	0.0284581207696555
795041.010220093	1196584.05355596	0.0248510098856173
795041.010220093	1196531.04404902	0.0215694143162604
795041.010220093	1196478.03454208	0.0186438211753698
795041.010220093	1196425.02503513	0.0160812090228683
795041.010220093	1196372.01552819	0.0138701773967169
795041.010220093	1196319.00602125	0.0119864486044769
795041.010220093	1196265.99651431	0.0103979517535029
795041.010220093	1196212.98700736	0.00906901390375083
795041.010220093	1195947.93947265	0.0051273267349779
795041.010220093	1195894.92996571	0.0046798874857935
795041.010220093	1195788.91095183	0.00395197530561575
795041.010220093	1195682.89193794	0.00334414719876445
795041.010220093	1188844.6655424	0.00026272530183084
795041.010220093	1188526.60850075	0.000246263373107085
795041.010220093	1188314.57047298	0.000226367192679941
795041.010220093	1188261.56096603	0.000220608045676631
795041.010220093	1188155.54195215	0.000208422616459058
795041.010220093	1186459.23773	6.0760381142906e-05
795041.010220093	1186406.22822306	5.91233051969904e-05
795041.010220093	1186353.21871612	5.76271174405838e-05
795094.015412866	1199552.58594472	0.00358678022144351
795094.015412866	1199499.57643778	0.00401721360714114
795094.015412866	1199446.56693084	0.0044932413773241
795094.015412866	1199393.5574239	0.00501813542754712
795094.015412866	1199340.54791695	0.0055951622335805
795094.015412866	1199287.53841001	0.00622753900516885
795094.015412866	1199234.52890307	0.00691838153515385
795094.015412866	1199181.51939613	0.00767064333704482
795094.015412866	1199128.50988919	0.00848704646603574
795094.015412866	1199075.50038224	0.0093700055872137
795094.015412866	1199022.4908753	0.0103215483769829
795094.015412866	1198969.48136836	0.0113432371446373
795094.015412866	1198916.47186142	0.0124360984904127
795094.015412866	1198863.46235447	0.0136005696424694
795094.015412866	1198810.45284753	0.0148364715309632
795094.015412866	1198757.44334059	0.0161430193039962
795094.015412866	1198704.43383365	0.0175188805018076
795094.015412866	1198651.42432671	0.0189622891721758
795094.015412866	1198598.41481976	0.0204712206519866
795094.015412866	1198545.40531282	0.02204362657795
795094.015412866	1198492.39580588	0.0236777231896875
795094.015412866	1198439.38629894	0.0253723186616789
795094.015412866	1198386.37679199	0.0271271577412625
795094.015412866	1198333.36728505	0.0289432551352484
795094.015412866	1198280.35777811	0.0308231835377717
795094.015412866	1198227.34827117	0.032771278330863
795094.015412866	1198174.33876423	0.0347937188586169
795094.015412866	1198121.32925728	0.0368984454521431
795094.015412866	1198068.31975034	0.0390948715089591
795094.015412866	1198015.3102434	0.041393350391241
795094.015412866	1197962.30073646	0.0438043576143068
795094.015412866	1197909.29122951	0.0463373505345592
795094.015412866	1197856.28172257	0.0489992725910569
795094.015412866	1197803.27221563	0.0517926807576632
795094.015412866	1197750.26270869	0.0547134984442959
795094.015412866	1197697.25320175	0.0577484379366066
795094.015412866	1197644.2436948	0.0608722026823607
795094.015412866	1197591.23418786	0.0640446739344766
795094.015412866	1197538.22468092	0.0672084061338939
795094.015412866	1197485.21517398	0.0702868884345818
795094.015412866	1197432.20566704	0.0731841491593311
795094.015412866	1197379.19616009	0.0757863430669584
795094.015412866	1197326.18665315	0.0779659134372113
795094.015412866	1197273.17714621	0.0795887078767936
795094.015412866	1197220.16763927	0.0805240164814414
795094.015412866	1197114.14862538	0.0799015899271874
795094.015412866	1197061.13911844	0.0782138194784625
795094.015412866	1196849.10109067	0.0630775388575301
795094.015412866	1196743.08207679	0.0524295984556936
795094.015412866	1196425.02503513	0.0243613467723175
795094.015412866	1196372.01552819	0.0211891653569343
795094.015412866	1196265.99651431	0.016168283958013
795094.015412866	1195947.93947265	0.00852500222395058
795094.015412866	1195894.92996571	0.00788902908327934
795094.015412866	1195788.91095183	0.00686263854608778
795094.015412866	1195682.89193794	0.00599480303812796
795094.015412866	1188526.60850075	0.00027015170099552
795094.015412866	1188314.57047298	0.000248387701981356
795094.015412866	1188261.56096603	0.000242140496524042
795094.015412866	1188155.54195215	0.000228941308786363
795094.015412866	1188049.52293827	0.000215068346215256
795094.015412866	1187996.51343132	0.00020797988735815
795094.015412866	1187943.50392438	0.00020084289101288
795094.015412866	1187890.49441744	0.000193695450414071
795147.020605639	1199923.65249332	0.00165415793016218
795147.020605639	1199870.64298638	0.00186763895376685
795147.020605639	1199817.63347943	0.00210897305414387
795147.020605639	1199764.62397249	0.0023811169348989
795147.020605639	1199711.61446555	0.00268719541217429
795147.020605639	1199658.60495861	0.00303048921499201
795147.020605639	1199605.59545167	0.00341442039007308
795147.020605639	1199552.58594472	0.00384253531444994
795147.020605639	1199499.57643778	0.00431848509535515
795147.020605639	1199446.56693084	0.00484600283622762
795147.020605639	1199393.5574239	0.0054288769095695
795147.020605639	1199340.54791695	0.00607091906421791
795147.020605639	1199287.53841001	0.00677592598906458
795147.020605639	1199234.52890307	0.00754763295389884
795147.020605639	1199181.51939613	0.00838965845088008
795147.020605639	1199128.50988919	0.00930543945677235
795147.020605639	1199075.50038224	0.0102981580885726
795147.020605639	1199022.4908753	0.0113706620486516
795147.020605639	1198969.48136836	0.012525383297906
795147.020605639	1198916.47186142	0.0137642617190489
795147.020605639	1198863.46235447	0.0150886829016794
795147.020605639	1198810.45284753	0.0164994412628376
795147.020605639	1198757.44334059	0.0179967410982232
795147.020605639	1198704.43383365	0.019580248388729
795147.020605639	1198651.42432671	0.0212492048411899
795147.020605639	1198598.41481976	0.0230026124114404
795147.020605639	1198545.40531282	0.0248394913351215
795147.020605639	1198492.39580588	0.0267592076440106
795147.020605639	1198439.38629894	0.0287618577383909
795147.020605639	1198386.37679199	0.0308486885395336
795147.020605639	1198333.36728505	0.0330225229156345
795147.020605639	1198280.35777811	0.0352881522667292
795147.020605639	1198227.34827117	0.0376526519257362
795147.020605639	1198174.33876423	0.0401255705267531
795147.020605639	1198121.32925728	0.0427189413818698
795147.020605639	1198068.31975034	0.045447061504719
795147.020605639	1197856.28172257	0.0580333689025555
795147.020605639	1197803.27221563	0.0616719323726636
795147.020605639	1197697.25320175	0.0695761852184508
795147.020605639	1197220.16763927	0.104105888572784
795147.020605639	1197114.14862538	0.105232222490498
795147.020605639	1197061.13911844	0.103977638701365
795147.020605639	1196849.10109067	0.0869907039241945
795147.020605639	1196743.08207679	0.0735696437387903
795147.020605639	1196425.02503513	0.0358650714158394
795147.020605639	1196372.01552819	0.0314455323457021
795147.020605639	1196265.99651431	0.0244018670792457
795147.020605639	1196159.97750042	0.0194176960754315
795147.020605639	1195947.93947265	0.0137248053177957
795147.020605639	1195894.92996571	0.0128742624696088
795147.020605639	1195841.92045877	0.0121584559416492
795147.020605639	1195788.91095183	0.011535100421786
795147.020605639	1195735.90144488	0.0109638341867755
795147.020605639	1195682.89193794	0.0104064386294527
795147.020605639	1195629.882431	0.00982795653044582
795147.020605639	1195576.87292406	0.00919880320808607
795147.020605639	1195523.86341712	0.00849769279398741
795147.020605639	1195470.85391017	0.00771483561071618
795147.020605639	1195417.84440323	0.00685450133736472
795147.020605639	1195364.83489629	0.00593586235907188
795147.020605639	1188791.65603546	0.00031715980419661
795147.020605639	1188632.62751463	0.000306296069741064
795147.020605639	1188579.61800769	0.000301700666474821
795147.020605639	1188526.60850075	0.000296665405589537
795147.020605639	1188473.5989938	0.000291217635626097
795147.020605639	1188420.58948686	0.000285385390362712
795147.020605639	1188367.57997992	0.000279198076544927
795147.020605639	1188314.57047298	0.000272686931235503
795147.020605639	1188261.56096603	0.000265885247841319
795147.020605639	1188208.55145909	0.000258828383631228
795147.020605639	1188155.54195215	0.00025155357271877
795147.020605639	1188102.53244521	0.000244099576777166
795147.020605639	1188049.52293827	0.000236506211059216
795147.020605639	1187996.51343132	0.000228813785663326
795147.020605639	1187943.50392438	0.000221062501646314
795200.025798413	1200347.72854886	0.000661313661695852
795200.025798413	1200294.71904191	0.00074032514653757
795200.025798413	1200241.70953497	0.000831177182062055
795200.025798413	1200188.70002803	0.00093556591141852
795200.025798413	1200135.69052109	0.00105538631506355
795200.025798413	1200082.68101415	0.00119274185081501
795200.025798413	1200029.6715072	0.00134995143304254
795200.025798413	1199976.66200026	0.00152955323087613
795200.025798413	1199923.65249332	0.00173430489501883
795200.025798413	1199870.64298638	0.00196718000631864
795200.025798413	1199817.63347943	0.00223136076201812
795200.025798413	1199764.62397249	0.00253022715154065
795200.025798413	1199711.61446555	0.00286734308664009
795200.025798413	1199658.60495861	0.00324644009819758
795200.025798413	1199605.59545167	0.00367139925135329
795200.025798413	1199552.58594472	0.00414623182783205
795200.025798413	1199499.57643778	0.00467505906265911
795200.025798413	1199446.56693084	0.0052620908113588
795200.025798413	1199393.5574239	0.00591160250438797
795200.025798413	1199340.54791695	0.00662790919278181
795200.025798413	1199287.53841001	0.00741533500792501
795200.025798413	1199234.52890307	0.00827817607608903
795200.025798413	1199181.51939613	0.00922065498070404
795200.025798413	1199128.50988919	0.0102468653796824
795200.025798413	1199075.50038224	0.011360706460352
795200.025798413	1199022.4908753	0.0125658085988027
795200.025798413	1198916.47186142	0.0152624976877597
795200.025798413	1198598.41481976	0.0257857244189953
795200.025798413	1198545.40531282	0.0279032332711367
795200.025798413	1197856.28172257	0.0677972768150462
795200.025798413	1197803.27221563	0.0723663469414728
795200.025798413	1197697.25320175	0.0824435805533592
795200.025798413	1197220.16763927	0.131251714715406
795200.025798413	1197114.14862538	0.134945918650656
795200.025798413	1197061.13911844	0.134497599087053
795200.025798413	1197008.1296115	0.132369075488594
795200.025798413	1196955.12010456	0.128564719545194
795200.025798413	1196902.11059761	0.123193159337429
795200.025798413	1196849.10109067	0.116461554574906
795200.025798413	1196796.09158373	0.108657034415579
795200.025798413	1196743.08207679	0.100118113420588
795200.025798413	1196690.07256984	0.0912009811664996
795200.025798413	1196637.0630629	0.0822464046444217
795200.025798413	1196584.05355596	0.0735523852025915
795200.025798413	1196531.04404902	0.0653559597694965
795200.025798413	1196478.03454208	0.0578252599574106
795200.025798413	1196425.02503513	0.0510608417246528
795200.025798413	1196372.01552819	0.0451038805063201
795200.025798413	1196319.00602125	0.0399482769156135
795200.025798413	1196265.99651431	0.0355539218544477
795200.025798413	1196212.98700736	0.0318590403946716
795200.025798413	1196159.97750042	0.0287903585899783
795200.025798413	1196106.96799348	0.0262705810406314
795200.025798413	1196053.95848654	0.0242232091312236
795200.025798413	1196000.9489796	0.0225750514503833
795200.025798413	1195947.93947265	0.0212569239334493
795200.025798413	1195894.92996571	0.0202030780270666
795200.025798413	1195841.92045877	0.019349898004968
795200.025798413	1195788.91095183	0.0186344206598505
795200.025798413	1195735.90144488	0.0179932683718659
795200.025798413	1195682.89193794	0.0173626277454205
795200.025798413	1195629.882431	0.0166798857986739
795200.025798413	1195576.87292406	0.015887355628277
795200.025798413	1195523.86341712	0.0149380867660451
795200.025798413	1195470.85391017	0.0138030363124235
795200.025798413	1195417.84440323	0.0124780067887485
795200.025798413	1195364.83489629	0.0109880704832653
795200.025798413	1195311.82538935	0.00938716181162997
795200.025798413	1195258.81588241	0.00775148440979856
795200.025798413	1188897.67504934	0.000357019278250472
795200.025798413	1188844.6655424	0.000354089161774727
795200.025798413	1188791.65603546	0.000350604173490379
795200.025798413	1188738.64652851	0.000346606860610908
795200.025798413	1188685.63702157	0.000342131795718623
795200.025798413	1188632.62751463	0.000337207432994543
795200.025798413	1188579.61800769	0.000331857973833862
795200.025798413	1188526.60850075	0.000326105133327435
795200.025798413	1188473.5989938	0.000319969724139195
795200.025798413	1188420.58948686	0.000313472997770933
795200.025798413	1188367.57997992	0.00030663770494172
795200.025798413	1188314.57047298	0.000299488856698009
795200.025798413	1188261.56096603	0.000292054185712305
795200.025798413	1188208.55145909	0.000284364322733865
795200.025798413	1188155.54195215	0.000276452715988459
795200.025798413	1188102.53244521	0.000268355331176991
795200.025798413	1188049.52293827	0.000260110176388046
795200.025798413	1187996.51343132	0.000251756699671355
795200.025798413	1187943.50392438	0.000243335107363484
795253.030991186	1200718.79509745	0.000329015976098877
795253.030991186	1200665.78559051	0.000359384520281409
795253.030991186	1200612.77608357	0.000394455150239612
795253.030991186	1200559.76657662	0.000434974885763521
795253.030991186	1200506.75706968	0.000481810532609143
795253.030991186	1200453.74756274	0.000535964586830468
795253.030991186	1200400.7380558	0.000598592061000255
795253.030991186	1200347.72854886	0.000671017885595875
795253.030991186	1200294.71904191	0.000754754410218089
795253.030991186	1200241.70953497	0.000851518396989939
795253.030991186	1200188.70002803	0.000963246775473945
795253.030991186	1200135.69052109	0.00109211033190565
795253.030991186	1200082.68101415	0.0012405244556996
795253.030991186	1200029.6715072	0.00141115608413449
795253.030991186	1199976.66200026	0.00160692609035798
795253.030991186	1199923.65249332	0.00183100656176383
795253.030991186	1199870.64298638	0.00208681271471448
795253.030991186	1199658.60495861	0.0035032384560886
795253.030991186	1199605.59545167	0.00397624467395755
795253.030991186	1199552.58594472	0.00450556066087799
795253.030991186	1199287.53841001	0.00815858481855586
795253.030991186	1199181.51939613	0.0101773300521368
795253.030991186	1198916.47186142	0.0169387160479202
795253.030991186	1198598.41481976	0.0287962512406234
795253.030991186	1198545.40531282	0.0312016047630156
795253.030991186	1197856.28172257	0.0779657382393326
795253.030991186	1197803.27221563	0.083503992560179
795253.030991186	1197750.26270869	0.0894671752679083
795253.030991186	1197697.25320175	0.0958689021718423
795253.030991186	1197644.2436948	0.102704714471741
795253.030991186	1197591.23418786	0.109944886301241
795253.030991186	1197538.22468092	0.117526538817554
795253.030991186	1197485.21517398	0.125345734448301
795253.030991186	1197432.20566704	0.133250632106117
795253.030991186	1197379.19616009	0.141037208329498
795253.030991186	1197326.18665315	0.148449377447164
795253.030991186	1197273.17714621	0.155185413149888
795253.030991186	1197220.16763927	0.160912200812502
795253.030991186	1197167.15813232	0.165287893210472
795253.030991186	1197114.14862538	0.167991991749578
795253.030991186	1197061.13911844	0.168759937065458
795253.030991186	1197008.1296115	0.167417419424329
795253.030991186	1196955.12010456	0.16390843354076
795253.030991186	1196902.11059761	0.158311198506396
795253.030991186	1196849.10109067	0.150837739184437
795253.030991186	1196796.09158373	0.141815965717135
795253.030991186	1196743.08207679	0.131656737824573
795253.030991186	1196690.07256984	0.120811591265626
795253.030991186	1196637.0630629	0.109728558596379
795253.030991186	1196584.05355596	0.0988133482450191
795253.030991186	1196531.04404902	0.0884012419633804
795253.030991186	1196478.03454208	0.0787421732833748
795253.030991186	1196425.02503513	0.06999851229936
795253.030991186	1196372.01552819	0.0622528892817543
795253.030991186	1196319.00602125	0.0555223187878383
795253.030991186	1196265.99651431	0.0497748851874195
795253.030991186	1196212.98700736	0.0449459829894688
795253.030991186	1196159.97750042	0.0409521498319273
795253.030991186	1196106.96799348	0.0377015396539256
795253.030991186	1196053.95848654	0.035100859142956
795253.030991186	1196000.9489796	0.0330590771730488
795253.030991186	1195947.93947265	0.0314884597199608
795253.030991186	1195894.92996571	0.0303035748240787
795253.030991186	1195841.92045877	0.0294189540754337
795253.030991186	1195788.91095183	0.0287461697658315
795253.030991186	1195735.90144488	0.0281912318805973
795253.030991186	1195682.89193794	0.0276534083261137
795253.030991186	1195629.882431	0.0270267261721946
795253.030991186	1195576.87292406	0.0262053340235552
795253.030991186	1195523.86341712	0.0250933577310682
795253.030991186	1195470.85391017	0.0236186887798482
795253.030991186	1195417.84440323	0.0217483851768633
795253.030991186	1195364.83489629	0.0195015497498685
795253.030991186	1195311.82538935	0.0169546177747175
795253.030991186	1195258.81588241	0.0142349325021812
795253.030991186	1195205.80637546	0.011501684102897
795253.030991186	1195152.79686852	0.00891786747073657
795253.030991186	1195099.78736158	0.00662083935338083
795253.030991186	1188897.67504934	0.000397538298897682
795253.030991186	1188844.6655424	0.000393245168071623
795253.030991186	1188791.65603546	0.000388482589225358
795253.030991186	1188738.64652851	0.000383294136842497
795253.030991186	1188685.63702157	0.000377711767562337
795253.030991186	1188632.62751463	0.00037175851917433
795253.030991186	1188579.61800769	0.000365451148239539
795253.030991186	1188526.60850075	0.000358802588189619
795253.030991186	1188473.5989938	0.000351824140186913
795253.030991186	1188420.58948686	0.000344527335690847
795253.030991186	1188367.57997992	0.000336925433252189
795253.030991186	1188314.57047298	0.000329034533091758
795253.030991186	1188261.56096603	0.000320874311782614
795253.030991186	1188208.55145909	0.000312468395824585
795253.030991186	1188155.54195215	0.000303844406839761
795253.030991186	1188102.53244521	0.000295033722186969
795253.030991186	1188049.52293827	0.000286071002673338
795253.030991186	1187996.51343132	0.000276993543541369
795253.030991186	1187943.50392438	0.000267840506037559
795306.036183959	1201089.86164605	0.000199255827371391
795306.036183959	1201036.8521391	0.000210339625371239
795306.036183959	1200983.84263216	0.000223223432591048
795306.036183959	1200930.83312522	0.000238172634236515
795306.036183959	1200877.82361828	0.00025550067281189
795306.036183959	1200824.81411134	0.000275577412234065
795306.036183959	1200771.80460439	0.000298838842609086
795306.036183959	1200082.68101415	0.00129831151236851
795306.036183959	1200029.6715072	0.00148476590654261
795306.036183959	1199923.65249332	0.00194652866651265
795306.036183959	1199658.60495861	0.00380744213206828
795306.036183959	1199605.59545167	0.00433668955819965
795306.036183959	1199552.58594472	0.00492948814142423
795306.036183959	1199287.53841001	0.00901981170327425
795306.036183959	1199181.51939613	0.0112739922560858
795306.036183959	1198916.47186142	0.0187964210581065
795306.036183959	1198810.45284753	0.0226553663200185
795306.036183959	1198651.42432671	0.0294479322806584
795306.036183959	1198598.41481976	0.0319915906757666
795306.036183959	1198545.40531282	0.0346798031845405
795306.036183959	1198492.39580588	0.0375162104216869
795306.036183959	1198439.38629894	0.0405056586182097
795306.036183959	1198386.37679199	0.043654855015117
795306.036183959	1198333.36728505	0.0469731056645528
795306.036183959	1198280.35777811	0.0504730927939838
795306.036183959	1198227.34827117	0.0541716343547457
795306.036183959	1198174.33876423	0.0580903552446054
795306.036183959	1198121.32925728	0.062256187891432
795306.036183959	1198068.31975034	0.0667016084345679
795306.036183959	1198015.3102434	0.0714645019281063
795306.036183959	1197962.30073646	0.0765875339107443
795306.036183959	1197909.29122951	0.0821168851813223
795306.036183959	1197856.28172257	0.0881001825713544
795306.036183959	1197803.27221563	0.0945834353960823
795306.036183959	1197750.26270869	0.10160677480581
795306.036183959	1197697.25320175	0.109198807764884
795306.036183959	1197644.2436948	0.11736946224237
795306.036183959	1197591.23418786	0.126101344345783
795306.036183959	1197538.22468092	0.135339881017169
795306.036183959	1197485.21517398	0.144982903242702
795306.036183959	1197432.20566704	0.154870828067519
795306.036183959	1197379.19616009	0.164779169463176
795306.036183959	1197326.18665315	0.174415627885226
795306.036183959	1197273.17714621	0.183424282708633
795306.036183959	1197220.16763927	0.191399197438293
795306.036183959	1197167.15813232	0.197908818846775
795306.036183959	1197114.14862538	0.202530809801546
795306.036183959	1197061.13911844	0.2048945553517
795306.036183959	1197008.1296115	0.204726005788634
795306.036183959	1196955.12010456	0.201887536170055
795306.036183959	1196902.11059761	0.196404948251598
795306.036183959	1196849.10109067	0.188475186347832
795306.036183959	1196796.09158373	0.178451747492883
795306.036183959	1196743.08207679	0.166809363588919
795306.036183959	1196690.07256984	0.154093999951911
795306.036183959	1196637.0630629	0.140867174335782
795306.036183959	1196584.05355596	0.127654179766165
795306.036183959	1196531.04404902	0.114903971162026
795306.036183959	1196478.03454208	0.102965037105905
795306.036183959	1196425.02503513	0.0920777316961019
795306.036183959	1196372.01552819	0.0823804026638486
795306.036183959	1196319.00602125	0.0739248666691513
795306.036183959	1196265.99651431	0.0666964232717361
795306.036183959	1196212.98700736	0.0606343075163212
795306.036183959	1196159.97750042	0.0556497244247113
795306.036183959	1196106.96799348	0.0516399065119842
795306.036183959	1196053.95848654	0.048497683165082
795306.036183959	1196000.9489796	0.0461167370102409
795306.036183959	1195947.93947265	0.0443930819980969
795306.036183959	1195894.92996571	0.0432234466042363
795306.036183959	1195841.92045877	0.0425013258614232
795306.036183959	1195788.91095183	0.0421116102739201
795306.036183959	1195735.90144488	0.0419250004494121
795306.036183959	1195682.89193794	0.0417938887497916
795306.036183959	1195629.882431	0.041551919757466
795306.036183959	1195576.87292406	0.0410197379204064
795306.036183959	1195523.86341712	0.0400190286682543
795306.036183959	1195470.85391017	0.038395362509676
795306.036183959	1195417.84440323	0.0360473641005568
795306.036183959	1195364.83489629	0.032955897194132
795306.036183959	1195311.82538935	0.0292038280828807
795306.036183959	1195258.81588241	0.0249766821380511
795306.036183959	1195205.80637546	0.0205387495098749
795306.036183959	1195152.79686852	0.0161874301705515
795306.036183959	1195099.78736158	0.0121975783576711
795306.036183959	1195046.77785464	0.00877260772540783
795306.036183959	1194993.76834769	0.00601693353266839
795306.036183959	1188897.67504934	0.000444051398029908
795306.036183959	1188844.6655424	0.000437917670515392
795306.036183959	1188791.65603546	0.000431451767319756
795306.036183959	1188738.64652851	0.000424695387984205
795306.036183959	1188685.63702157	0.000417674354890881
795306.036183959	1188632.62751463	0.000410402403629128
795306.036183959	1188579.61800769	0.000402884782980539
795306.036183959	1188526.60850075	0.000395121547445409
795306.036183959	1188473.5989938	0.000387110460647885
795306.036183959	1188420.58948686	0.000378849456507855
795306.036183959	1188367.57997992	0.000370338628751503
795306.036183959	1188314.57047298	0.000361581739711255
795306.036183959	1188261.56096603	0.000352587257408547
795306.036183959	1188208.55145909	0.000343368946003523
795306.036183959	1188155.54195215	0.000333946048750666
795306.036183959	1188102.53244521	0.000324343114244335
795306.036183959	1188049.52293827	0.000314589525499544
795306.036183959	1187996.51343132	0.000304718796887703
795359.041376733	1201248.89016687	0.000170175222888816
795359.041376733	1200824.81411134	0.00027191156541118
795359.041376733	1200771.80460439	0.000295734057403379
795359.041376733	1200665.78559051	0.000355780033161809
795359.041376733	1200082.68101415	0.00136722453938558
795359.041376733	1200029.6715072	0.00157229425639767
795359.041376733	1199923.65249332	0.00208348547873176
795359.041376733	1199605.59545167	0.00476171715681804
795359.041376733	1199552.58594472	0.00542838378456233
795359.041376733	1199499.57643778	0.00617185974821735
795359.041376733	1199446.56693084	0.00699723280667289
795359.041376733	1199393.5574239	0.00790950024328311
795359.041376733	1199340.54791695	0.00891357748713605
795359.041376733	1199287.53841001	0.0100143198219701
795359.041376733	1199234.52890307	0.0112165519573149
795359.041376733	1199181.51939613	0.0125250985687436
795359.041376733	1199128.50988919	0.0139448081771115
795359.041376733	1199075.50038224	0.0154805631961471
795359.041376733	1199022.4908753	0.0171372707784514
795359.041376733	1198969.48136836	0.0189198322362722
795359.041376733	1198916.47186142	0.020833093162139
795359.041376733	1198863.46235447	0.0228817816325349
795359.041376733	1198810.45284753	0.0250704476007927
795359.041376733	1198757.44334059	0.0274034221783377
795359.041376733	1198704.43383365	0.0298848202323959
795359.041376733	1198651.42432671	0.0325186127580871
795359.041376733	1198598.41481976	0.0353087959542947
795359.041376733	1198545.40531282	0.0382596810867656
795359.041376733	1198492.39580588	0.0413763225583367
795359.041376733	1198439.38629894	0.0446650910443041
795359.041376733	1198386.37679199	0.0481343845382565
795359.041376733	1198333.36728505	0.051795453662311
795359.041376733	1198280.35777811	0.0556632999616571
795359.041376733	1198227.34827117	0.0597575885043896
795359.041376733	1198174.33876423	0.0641034999329952
795359.041376733	1198121.32925728	0.0687324323418642
795359.041376733	1198068.31975034	0.0736824490887499
795359.041376733	1198015.3102434	0.0789983529653683
795359.041376733	1197962.30073646	0.0847312475866911
795359.041376733	1197909.29122951	0.0909374213649363
795359.041376733	1197856.28172257	0.0976763578290719
795359.041376733	1197803.27221563	0.105007641851423
795359.041376733	1197750.26270869	0.112986503852558
795359.041376733	1197697.25320175	0.121657740375531
795359.041376733	1197644.2436948	0.131047795758046
795359.041376733	1197591.23418786	0.141154920743852
795359.041376733	1197538.22468092	0.151937578835895
795359.041376733	1197485.21517398	0.163301683204159
795359.041376733	1197432.20566704	0.175087825314102
795359.041376733	1197379.19616009	0.187060360981374
795359.041376733	1197326.18665315	0.198900932859471
795359.041376733	1197273.17714621	0.210209518292494
795359.041376733	1197220.16763927	0.220516104044106
795359.041376733	1197167.15813232	0.229305293239083
795359.041376733	1197114.14862538	0.236054340431661
795359.041376733	1197061.13911844	0.240282351697775
795359.041376733	1197008.1296115	0.241605141602314
795359.041376733	1196955.12010456	0.239787376724312
795359.041376733	1196902.11059761	0.234782230208729
795359.041376733	1196849.10109067	0.226749704990164
795359.041376733	1196796.09158373	0.216048288414757
795359.041376733	1196743.08207679	0.20319998872136
795359.041376733	1196690.07256984	0.188834576284523
795359.041376733	1196637.0630629	0.173623231005517
795359.041376733	1196584.05355596	0.158213442829273
795359.041376733	1196531.04404902	0.14317557482459
795359.041376733	1196478.03454208	0.128967707699678
795359.041376733	1196425.02503513	0.115920659661246
795359.041376733	1196372.01552819	0.104240887355716
795359.041376733	1196319.00602125	0.094026302996703
795359.041376733	1196265.99651431	0.0852891570729478
795359.041376733	1196212.98700736	0.0779807024562847
795359.041376733	1196159.97750042	0.0720137426020792
795359.041376733	1196106.96799348	0.0672807471168074
795359.041376733	1196053.95848654	0.0636665582427429
795359.041376733	1196000.9489796	0.061055620583876
795359.041376733	1195947.93947265	0.0593341520054898
795359.041376733	1195894.92996571	0.0583878678403526
795359.041376733	1195841.92045877	0.0580959617218653
795359.041376733	1195788.91095183	0.0583222345333385
795359.041376733	1195735.90144488	0.0589047239175318
795359.041376733	1195682.89193794	0.0596460199244884
795359.041376733	1195629.882431	0.0603075898550522
795359.041376733	1195523.86341712	0.0602613729943412
795359.041376733	1195470.85391017	0.058964369814096
795359.041376733	1188950.68455628	0.000505949973326104
795359.041376733	1188897.67504934	0.000497550453854687
795359.041376733	1188844.6655424	0.000488966405137454
795359.041376733	1188791.65603546	0.000480258524497462
795359.041376733	1188738.64652851	0.000471461453209609
795359.041376733	1188685.63702157	0.000462589207647058
795359.041376733	1188632.62751463	0.000453640357288912
795359.041376733	1188579.61800769	0.000444602798640237
795359.041376733	1188526.60850075	0.000435458027890013
795359.041376733	1188473.5989938	0.00042618485359505
795359.041376733	1188420.58948686	0.000416762518283314
795359.041376733	1188367.57997992	0.000407173218552226
795359.041376733	1188314.57047298	0.000397404029988864
[truncated: 9,578 more rows]
