# Supplementary material for: Spatially Estimating Disturbance of Harbor Seals (Phoca vitulina)
Source: PLoS One. 2015 Jul 1;10(7):e0129798. doi: 10.1371/journal.pone.0129798 (PMC4488586; doi:10.1371/journal.pone.0129798)
Supplement: S1 Dataset — Locations represent the centroids of regularly-spaced grid cells (0.45 km2). (ZIP) [file pone.0129798.s001.zip › 20050531_nonpup_predict.csv]

x	y	Predictions
793639.896541695	1198261.79022432	4.18148345477318e-17
793729.762721001	1198216.90092217	3.58942756541236e-13
793729.762721001	1197678.22929639	9.13113959452912e-11
793729.762721001	1192067.06652785	0.144581945613095
793729.762721001	1191977.28792355	0.12877196828099
793729.762721001	1191932.3986214	0.122719810668012
793729.762721001	1191752.84141281	0.114231200733944
793729.762721001	1191663.06280851	0.121788717229992
793729.762721001	1191573.28420422	0.140879427273014
793774.695810654	1198172.01162002	2.8525071080978e-11
793774.695810654	1198127.12231787	5.44732494228997e-11
793774.695810654	1198082.23301572	9.79887401708088e-11
793774.695810654	1198037.34371358	1.66473887222663e-10
793774.695810654	1197992.45441143	2.67870626468518e-10
793774.695810654	1197947.56510928	4.094715353802e-10
793774.695810654	1197723.11859854	1.77516679795918e-09
793774.695810654	1197678.22929639	2.13861546838227e-09
793774.695810654	1197633.33999424	2.50625380101484e-09
793774.695810654	1197543.56138994	3.2112496829526e-09
793774.695810654	1197498.6720878	3.53406420304435e-09
793774.695810654	1197453.78278565	3.83303748037321e-09
793774.695810654	1192291.51303859	0.129129750888201
793774.695810654	1192067.06652785	0.091841444726638
793774.695810654	1191977.28792355	0.0800621442386079
793774.695810654	1191752.84141281	0.0682620039514431
793774.695810654	1191663.06280851	0.0721071491870662
793774.695810654	1191573.28420422	0.0829916241004422
793819.628900307	1198531.12603721	6.3394199503827e-13
793819.628900307	1198486.23673506	1.97093429133591e-12
793819.628900307	1198441.34743291	5.71263841712779e-12
793819.628900307	1198396.45813076	1.5440006034308e-11
793819.628900307	1198351.56882861	3.89374043200037e-11
793819.628900307	1198306.67952647	9.17091078187695e-11
793819.628900307	1198261.79022432	2.01999292406366e-10
793819.628900307	1198216.90092217	4.16760697179505e-10
793819.628900307	1198172.01162002	8.06982077185642e-10
793819.628900307	1198127.12231787	1.4697558432033e-09
793819.628900307	1198082.23301572	2.52410229693345e-09
793819.628900307	1198037.34371358	4.09850936851263e-09
793819.628900307	1197992.45441143	6.31054454624044e-09
793819.628900307	1197947.56510928	9.24206851965015e-09
793819.628900307	1197902.67580713	1.29161728071276e-08
793819.628900307	1197857.78650498	1.72826139922185e-08
793819.628900307	1197812.89720283	2.22166550312654e-08
793819.628900307	1197768.00790069	2.75324619009252e-08
793819.628900307	1197723.11859854	3.30080405162157e-08
793819.628900307	1197678.22929639	3.84157361684235e-08
793819.628900307	1197633.33999424	4.3551494759611e-08
793819.628900307	1197588.45069209	4.82573581726487e-08
793819.628900307	1197543.56138994	5.2434220703296e-08
793819.628900307	1197498.6720878	5.60446352189127e-08
793819.628900307	1197453.78278565	5.91075741065247e-08
793819.628900307	1197408.8934835	6.16881314624284e-08
793819.628900307	1192336.40234074	0.0948431794992599
793819.628900307	1192291.51303859	0.0894299663647893
793819.628900307	1192067.06652785	0.0598601024419254
793819.628900307	1191752.84141281	0.0419760167009239
793819.628900307	1191663.06280851	0.0439434081773398
793819.628900307	1191438.61629777	0.0738269954187308
793819.628900307	1191393.72699562	0.0880215199257185
793819.628900307	1191348.83769347	0.107403769699318
793819.628900307	1191303.94839133	0.133988669022078
793864.561989959	1198620.9046415	1.92067839891451e-12
793864.561989959	1198576.01533936	6.50046446537121e-12
793864.561989959	1198531.12603721	2.05284819494297e-11
793864.561989959	1198486.23673506	6.04668205985545e-11
793864.561989959	1198441.34743291	1.66116729485655e-10
793864.561989959	1198396.45813076	4.25790176921892e-10
793864.561989959	1198351.56882861	1.01899779209732e-09
793864.561989959	1198306.67952647	2.27934564690304e-09
793864.561989959	1198261.79022432	4.77220352199100e-09
793864.561989959	1198216.90092217	9.36812679233032e-09
793864.561989959	1198172.01162002	1.72781150093788e-08
793864.561989959	1198127.12231787	3.0009284765678e-08
793864.561989959	1198082.23301572	4.920917765455e-08
793864.561989959	1198037.34371358	7.63977272657993e-08
793864.561989959	1197992.45441143	1.12630343047674e-07
793864.561989959	1197947.56510928	1.58175142355274e-07
793864.561989959	1197902.67580713	2.12301310236814e-07
793864.561989959	1197857.78650498	2.73253029841908e-07
793864.561989959	1197812.89720283	3.38430888917166e-07
793864.561989959	1197768.00790069	4.04741218136348e-07
793864.561989959	1197723.11859854	4.69027967041304e-07
793864.561989959	1197678.22929639	5.28487163202028e-07
793864.561989959	1197633.33999424	5.80981530829902e-07
793864.561989959	1197588.45069209	6.25210758133855e-07
793864.561989959	1197543.56138994	6.60734687292963e-07
793864.561989959	1197498.6720878	6.87878837429178e-07
793864.561989959	1197453.78278565	7.07567803094611e-07
793864.561989959	1197408.8934835	7.21132902177547e-07
793864.561989959	1197139.55767061	7.62063915612272e-07
793864.561989959	1192381.29164289	0.0722220898732554
793864.561989959	1192336.40234074	0.0681333165864193
793864.561989959	1192291.51303859	0.0634354244984751
793864.561989959	1192246.62373644	0.0584432593129084
793864.561989959	1192201.73443429	0.0534281640525719
793864.561989959	1192156.84513214	0.0486051227695846
793864.561989959	1192111.95583	0.0441302125188078
793864.561989959	1192067.06652785	0.0401056364242176
793864.561989959	1192022.1772257	0.0365892954606568
793864.561989959	1191977.28792355	0.033606254081079
793864.561989959	1191932.3986214	0.0311602073904189
793864.561989959	1191887.50931925	0.0292438725247364
793864.561989959	1191842.62001711	0.02784792762711
793864.561989959	1191797.73071496	0.0269686425721001
793864.561989959	1191752.84141281	0.0266146991460067
793864.561989959	1191707.95211066	0.0268139403116555
793864.561989959	1191663.06280851	0.0276209907968775
793864.561989959	1191618.17350636	0.0291269307620754
793864.561989959	1191573.28420422	0.0314725594669432
793864.561989959	1191528.39490207	0.0348673446223619
793864.561989959	1191483.50559992	0.0396170243550721
793864.561989959	1191438.61629777	0.0461641563617717
793864.561989959	1191393.72699562	0.0551478858843241
793864.561989959	1191348.83769347	0.0674920811901247
793864.561989959	1191303.94839133	0.0845350632981774
793864.561989959	1191259.05908918	0.10821974277897
793909.495079612	1198665.79394365	1.55129978189923e-11
793909.495079612	1198620.9046415	5.30981446477151e-11
793909.495079612	1198576.01533936	1.69773037579658e-10
793909.495079612	1198531.12603721	5.0672466944906e-10
793909.495079612	1198486.23673506	1.41143650470139e-09
793909.495079612	1198441.34743291	3.66921323153405e-09
793909.495079612	1198396.45813076	8.90648044656652e-09
793909.495079612	1198351.56882861	2.02031799018072e-08
793909.495079612	1198306.67952647	4.28772778068894e-08
793909.495079612	1198261.79022432	8.52687112380432e-08
793909.495079612	1198216.90092217	1.59187052854206e-07
793909.495079612	1198172.01162002	2.79583436212708e-07
793909.495079612	1198127.12231787	4.63072944136419e-07
793909.495079612	1198082.23301572	7.25231496351708e-07
793909.495079612	1198037.34371358	1.07706415635205e-06
793909.495079612	1197992.45441143	1.52150099528493e-06
793909.495079612	1197947.56510928	2.05098414276844e-06
793909.495079612	1197902.67580713	2.64701602819449e-06
793909.495079612	1197857.78650498	3.28198505694192e-06
793909.495079612	1197812.89720283	3.92289258845576e-06
793909.495079612	1197768.00790069	4.53605822930051e-06
793909.495079612	1197723.11859854	5.09167884093998e-06
793909.495079612	1197678.22929639	5.56729037464286e-06
793909.495079612	1197633.33999424	5.94960638035948e-06
793909.495079612	1197588.45069209	6.23469064806852e-06
793909.495079612	1197543.56138994	6.42679950639581e-06
793909.495079612	1197498.6720878	6.5364205551658e-06
793909.495079612	1197453.78278565	6.57804381874016e-06
793909.495079612	1197408.8934835	6.56808726589203e-06
793909.495079612	1197364.00418135	6.52323424910322e-06
793909.495079612	1197319.1148792	6.45928401505517e-06
793909.495079612	1197274.22557705	6.3905004396309e-06
793909.495079612	1197229.33627491	6.32937709192226e-06
793909.495079612	1197184.44697276	6.28671182736857e-06
793909.495079612	1197139.55767061	6.27188810340143e-06
793909.495079612	1197094.66836846	6.29327979609776e-06
793909.495079612	1197049.77906631	6.3587212825545e-06
793909.495079612	1197004.88976416	6.47600863339846e-06
793909.495079612	1196960.00046202	6.65341793219877e-06
793909.495079612	1192381.29164289	0.0538229102605757
793909.495079612	1192336.40234074	0.0501615583328228
793909.495079612	1192291.51303859	0.0461533058347344
793909.495079612	1192246.62373644	0.0420357765410204
793909.495079612	1192201.73443429	0.0380043789089393
793909.495079612	1192156.84513214	0.034205951184053
793909.495079612	1192111.95583	0.0307399547216894
793909.495079612	1192067.06652785	0.0276647386668645
793909.495079612	1192022.1772257	0.0250064215361994
793909.495079612	1191977.28792355	0.0227684292666509
793909.495079612	1191932.3986214	0.0209404061279709
793909.495079612	1191887.50931925	0.0195058642578935
793909.495079612	1191842.62001711	0.0184484501025099
793909.495079612	1191797.73071496	0.0177570566241611
793909.495079612	1191752.84141281	0.0174302267312754
793909.495079612	1191707.95211066	0.0174804283310604
793909.495079612	1191663.06280851	0.0179388929887185
793909.495079612	1191618.17350636	0.018861855269411
793909.495079612	1191573.28420422	0.0203392650882044
793909.495079612	1191528.39490207	0.0225074341788811
793909.495079612	1191483.50559992	0.0255677006741118
793909.495079612	1191438.61629777	0.0298141632973801
793909.495079612	1191393.72699562	0.0356750031603716
793909.495079612	1191348.83769347	0.0437740871906489
793909.495079612	1191303.94839133	0.055022703973698
793909.495079612	1191259.05908918	0.0707557344565233
793909.495079612	1191214.16978703	0.0929325962747467
793909.495079612	1191169.28048488	0.124431021225965
793954.428169265	1198980.01905869	1.63317786249865e-14
793954.428169265	1198755.57254795	2.74359961712682e-11
793954.428169265	1198710.6832458	1.00970665819315e-10
793954.428169265	1198665.79394365	3.48076067973798e-10
793954.428169265	1198620.9046415	1.12251555604333e-09
793954.428169265	1198576.01533936	3.38332621906378e-09
793954.428169265	1198531.12603721	9.52546147890354e-09
793954.428169265	1198486.23673506	2.50461820147804e-08
793954.428169265	1198441.34743291	6.15174812444106e-08
793954.428169265	1198396.45813076	1.41224075476888e-07
793954.428169265	1198351.56882861	3.03307731445264e-07
793954.428169265	1198306.67952647	6.10222388255908e-07
793954.428169265	1198261.79022432	1.1519527627608e-06
793954.428169265	1198216.90092217	2.04443176550189e-06
793954.428169265	1198172.01162002	3.41883903861471e-06
793954.428169265	1198127.12231787	5.40063547189605e-06
793954.428169265	1198082.23301572	8.0810165847037e-06
793954.428169265	1198037.34371358	1.14875083195124e-05
793954.428169265	1197992.45441143	1.55626286525909e-05
793954.428169265	1197947.56510928	2.01583987099088e-05
793954.428169265	1197902.67580713	2.50500741518441e-05
793954.428169265	1197857.78650498	2.99665189089104e-05
793954.428169265	1197812.89720283	3.46296505776213e-05
793954.428169265	1197768.00790069	3.87932715311269e-05
793954.428169265	1197723.11859854	4.22728305372329e-05
793954.428169265	1197678.22929639	4.49612617621697e-05
793954.428169265	1197633.33999424	4.68303276926872e-05
793954.428169265	1197588.45069209	4.79203221900803e-05
793954.428169265	1197543.56138994	4.83227675923032e-05
793954.428169265	1197498.6720878	4.8160861031447e-05
793954.428169265	1197453.78278565	4.75714075305852e-05
793954.428169265	1197408.8934835	4.66904891896926e-05
793954.428169265	1197364.00418135	4.56437032594552e-05
793954.428169265	1197319.1148792	4.45407592664294e-05
793954.428169265	1197274.22557705	4.34736345075155e-05
793954.428169265	1197229.33627491	4.25172816407437e-05
793954.428169265	1197184.44697276	4.17319357455937e-05
793954.428169265	1197139.55767061	4.11662561483685e-05
793954.428169265	1197094.66836846	4.0860766290921e-05
793954.428169265	1197049.77906631	4.08512660692381e-05
793954.428169265	1197004.88976416	4.11720595162881e-05
793954.428169265	1196960.00046202	4.18589612228546e-05
793954.428169265	1196915.11115987	4.29521233146209e-05
793954.428169265	1196870.22185772	4.44987710506834e-05
793954.428169265	1192426.18094503	0.0439569534897182
793954.428169265	1192381.29164289	0.0411195643198854
793954.428169265	1192336.40234074	0.0378918971040896
793954.428169265	1192291.51303859	0.0344834117148899
793954.428169265	1192246.62373644	0.03107446782486
793954.428169265	1192201.73443429	0.0278066931860037
793954.428169265	1192156.84513214	0.0247806465845866
793954.428169265	1192111.95583	0.0220589751847751
793954.428169265	1192067.06652785	0.0196729121906542
793954.428169265	1192022.1772257	0.0176301654009823
793954.428169265	1191977.28792355	0.0159227549802668
793954.428169265	1191932.3986214	0.0145339419339239
793954.428169265	1191887.50931925	0.0134438988416055
793954.428169265	1191842.62001711	0.0126341471132812
793954.428169265	1191797.73071496	0.0120910190303834
793954.428169265	1191752.84141281	0.0118085318604712
793954.428169265	1191707.95211066	0.0117911317918791
793954.428169265	1191663.06280851	0.0120568236419482
793954.428169265	1191618.17350636	0.0126412906471796
793954.428169265	1191573.28420422	0.0136037681561913
793954.428169265	1191528.39490207	0.0150357118098998
793954.428169265	1191483.50559992	0.0170737550175356
793954.428169265	1191438.61629777	0.0199191675645388
793954.428169265	1191393.72699562	0.0238671302013508
793954.428169265	1191348.83769347	0.0293508034358685
793954.428169265	1191303.94839133	0.0370076282553427
793954.428169265	1191259.05908918	0.0477788470183258
793954.428169265	1191214.16978703	0.0630581937643419
793954.428169265	1191169.28048488	0.084912314732332
793954.428169265	1191124.39118273	0.116403667163621
793999.361258918	1199024.90836084	8.95708267059673e-14
793999.361258918	1198980.01905869	4.37481613922761e-13
793999.361258918	1198935.12975654	2.03047499697324e-12
793999.361258918	1198800.4618501	1.45244237019814e-10
793999.361258918	1198755.57254795	5.34800372435675e-10
793999.361258918	1198710.6832458	1.84828244711047e-09
793999.361258918	1198665.79394365	5.9862854198714e-09
793999.361258918	1198620.9046415	1.81486003117686e-08
793999.361258918	1198576.01533936	5.14601452232423e-08
793999.361258918	1198531.12603721	1.36411688992344e-07
793999.361258918	1198486.23673506	3.38035342860357e-07
793999.361258918	1198441.34743291	7.83332394682668e-07
793999.361258918	1198396.45813076	1.69867717293355e-06
793999.361258918	1198351.56882861	3.45082656691699e-06
793999.361258918	1198306.67952647	6.57662016020785e-06
793999.361258918	1198261.79022432	1.17791670312871e-05
793999.361258918	1198216.90092217	1.98682119759749e-05
793999.361258918	1198172.01162002	3.16344126150581e-05
793999.361258918	1198127.12231787	4.767094750449e-05
793999.361258918	1198082.23301572	6.81828977880089e-05
793999.361258918	1198037.34371358	9.284180904295e-05
793999.361258918	1197992.45441143	0.00012073865531539
793999.361258918	1197947.56510928	0.000150461691251239
793999.361258918	1197902.67580713	0.000180286612318303
793999.361258918	1197857.78650498	0.000208431624226139
793999.361258918	1197812.89720283	0.000233313409734089
793999.361258918	1197768.00790069	0.000253746133870384
793999.361258918	1197723.11859854	0.000269048887884537
793999.361258918	1197678.22929639	0.00027905598689908
793999.361258918	1197633.33999424	0.000284048474651173
793999.361258918	1197588.45069209	0.000284638000994739
793999.361258918	1197543.56138994	0.000281635505575054
793999.361258918	1197498.6720878	0.000275930304158484
793999.361258918	1197453.78278565	0.000268394904289173
793999.361258918	1197408.8934835	0.000259821042463995
793999.361258918	1197364.00418135	0.000250885213864223
793999.361258918	1197319.1148792	0.000242137926406252
793999.361258918	1197274.22557705	0.000234009576524431
793999.361258918	1197229.33627491	0.000226826309579314
793999.361258918	1197184.44697276	0.00022083059964797
793999.361258918	1197139.55767061	0.000216202895673355
793999.361258918	1197094.66836846	0.000213082139001391
793999.361258918	1197049.77906631	0.000211584089582526
793999.361258918	1197004.88976416	0.000211817178836184
793999.361258918	1196960.00046202	0.000213896085883317
793999.361258918	1196915.11115987	0.000217953486343074
793999.361258918	1196870.22185772	0.000224150522672146
793999.361258918	1196825.33255557	0.000232686550486259
793999.361258918	1192426.18094503	0.0348273455808006
793999.361258918	1192381.29164289	0.0322324354037293
793999.361258918	1192336.40234074	0.0293948816415551
793999.361258918	1192291.51303859	0.0264818576647657
793999.361258918	1192246.62373644	0.0236315260773713
793999.361258918	1192201.73443429	0.0209474320569765
793999.361258918	1192156.84513214	0.0184986079711324
793999.361258918	1192111.95583	0.016323668827301
793999.361258918	1192067.06652785	0.0144370644712577
793999.361258918	1192022.1772257	0.0128359489149353
793999.361258918	1191977.28792355	0.0115066091892596
793999.361258918	1191932.3986214	0.0104298882825462
793999.361258918	1191887.50931925	0.00958543558497865
793999.361258918	1191842.62001711	0.0089548891641673
793999.361258918	1191797.73071496	0.00852424906749711
793999.361258918	1191752.84141281	0.00828577426815976
793999.361258918	1191707.95211066	0.00823976780005141
793999.361258918	1191663.06280851	0.00839664174839695
793999.361258918	1191618.17350636	0.00877970787091581
793999.361258918	1191573.28420422	0.00942925073277008
793999.361258918	1191528.39490207	0.0104086423669015
793999.361258918	1191483.50559992	0.0118135962923797
793999.361258918	1191438.61629777	0.0137862008795336
793999.361258918	1191393.72699562	0.0165362164189395
793999.361258918	1191348.83769347	0.0203734108909633
793999.361258918	1191303.94839133	0.0257566482468273
793999.361258918	1191259.05908918	0.033368296021657
793999.361258918	1191214.16978703	0.0442266022242491
793999.361258918	1191169.28048488	0.0598543075802081
793999.361258918	1191124.39118273	0.0825290362457447
793999.361258918	1191079.50188058	0.115649559242417
794044.294348571	1199024.90836084	2.00646289450761e-12
794044.294348571	1198980.01905869	9.16603650443226e-12
794044.294348571	1198935.12975654	3.97911603246998e-11
794044.294348571	1198890.24045439	1.63675971839034e-10
794044.294348571	1198845.35115225	6.36236006079072e-10
794044.294348571	1198800.4618501	2.33155347455661e-09
794044.294348571	1198755.57254795	8.03813096932167e-09
794044.294348571	1198710.6832458	2.60241838059028e-08
794044.294348571	1198665.79394365	7.90117493696237e-08
794044.294348571	1198620.9046415	2.2471743307727e-07
794044.294348571	1198576.01533936	5.98292597856577e-07
794044.294348571	1198531.12603721	1.49069941019951e-06
794044.294348571	1198486.23673506	3.47617537279311e-06
794044.294348571	1198441.34743291	7.59015793032166e-06
794044.294348571	1198396.45813076	1.5531151940095e-05
794044.294348571	1198351.56882861	2.98184585460694e-05
794044.294348571	1198306.67952647	5.37987404193221e-05
794044.294348571	1198261.79022432	9.13869521784972e-05
794044.294348571	1198216.90092217	0.000146478493684635
794044.294348571	1198172.01162002	0.000222082510571337
794044.294348571	1198127.12231787	0.000319364507295314
794044.294348571	1198082.23301572	0.000436883211251999
794044.294348571	1198037.34371358	0.000570300633281782
794044.294348571	1197992.45441143	0.000712719830825615
794044.294348571	1197947.56510928	0.000855607562269475
794044.294348571	1197902.67580713	0.000990073107067193
794044.294348571	1197857.78650498	0.00110817688376659
794044.294348571	1197812.89720283	0.00120396367524812
794044.294348571	1197768.00790069	0.00127403072445181
794044.294348571	1197723.11859854	0.00131759242619185
794044.294348571	1197678.22929639	0.00133613200970873
794044.294348571	1197633.33999424	0.0013328017244869
794044.294348571	1197588.45069209	0.00131174228558321
794044.294348571	1197543.56138994	0.00127745717945066
794044.294348571	1197498.6720878	0.00123432295165536
794044.294348571	1197453.78278565	0.00118626399920719
794044.294348571	1197408.8934835	0.0011365817732518
794044.294348571	1197364.00418135	0.00108790689417334
794044.294348571	1197319.1148792	0.00104223590501782
794044.294348571	1197274.22557705	0.00100101726872537
794044.294348571	1197229.33627491	0.000965258851804023
794044.294348571	1197184.44697276	0.000935637910397809
794044.294348571	1196780.44325342	0.000999970426009972
794044.294348571	1196690.66464913	0.00111445031097235
794044.294348571	1196511.10744053	0.00151295823533014
794044.294348571	1192426.18094503	0.0283033096700168
794044.294348571	1192381.29164289	0.0259392837753652
794044.294348571	1192336.40234074	0.0234320764618757
794044.294348571	1192291.51303859	0.0209164959790669
794044.294348571	1192246.62373644	0.0184996517712082
794044.294348571	1192201.73443429	0.0162580320492175
794044.294348571	1192156.84513214	0.0142390642430141
794044.294348571	1192111.95583	0.0124655749743624
794044.294348571	1192067.06652785	0.0109416008513301
794044.294348571	1192022.1772257	0.0096583326242279
794044.294348571	1191977.28792355	0.00859941575631055
794044.294348571	1191932.3986214	0.00774524265612558
794044.294348571	1191887.50931925	0.00707618445075062
794044.294348571	1191842.62001711	0.00657490776761531
794044.294348571	1191797.73071496	0.0062280233914393
794044.294348571	1191752.84141281	0.00602735192544555
794044.294348571	1191707.95211066	0.0059711007204416
794044.294348571	1191663.06280851	0.00606525549952542
794044.294348571	1191618.17350636	0.00632552341731733
794044.294348571	1191573.28420422	0.00678024404796067
794044.294348571	1191528.39490207	0.0074748365843916
794044.294348571	1191483.50559992	0.0084786106510026
794044.294348571	1191438.61629777	0.00989518746165002
794044.294348571	1191393.72699562	0.0118784378573026
794044.294348571	1191348.83769347	0.0146568637150122
794044.294348571	1191303.94839133	0.0185709017431493
794044.294348571	1191259.05908918	0.0241299496649904
794044.294348571	1191214.16978703	0.0320993017660011
794044.294348571	1191169.28048488	0.0436319569595162
794044.294348571	1191124.39118273	0.0604666663159451
794089.227438224	1199024.90836084	3.53117635867529e-11
794089.227438224	1198980.01905869	1.50421029306288e-10
794089.227438224	1198935.12975654	6.08983388386405e-10
794089.227438224	1198890.24045439	2.3366397331972e-09
794089.227438224	1198845.35115225	8.47529575183564e-09
794089.227438224	1198800.4618501	2.89935929640402e-08
794089.227438224	1198755.57254795	9.33626503620162e-08
794089.227438224	1198710.6832458	2.82521677004088e-07
794089.227438224	1198665.79394365	8.02368981236698e-07
794089.227438224	1198620.9046415	2.13666505107411e-06
794089.227438224	1198576.01533936	5.33211996824549e-06
794089.227438224	1198531.12603721	1.24679081301978e-05
794089.227438224	1198486.23673506	2.73221663195137e-05
794089.227438224	1198441.34743291	5.61473482871464e-05
794089.227438224	1198396.45813076	0.00010830889678653
794089.227438224	1198351.56882861	0.000196383822140161
794089.227438224	1198306.67952647	0.000335266379457079
794089.227438224	1198261.79022432	0.000539999886607053
794089.227438224	1198216.90092217	0.000822475279701976
794089.227438224	1198172.01162002	0.00118768331136061
794089.227438224	1198127.12231787	0.00163062204983664
794089.227438224	1198082.23301572	0.00213498790889489
794089.227438224	1198037.34371358	0.00267432628020723
794089.227438224	1197992.45441143	0.00321554370726748
794089.227438224	1197947.56510928	0.00372391869709646
794089.227438224	1197902.67580713	0.00416831624579992
794089.227438224	1197857.78650498	0.00452535906450692
794089.227438224	1197812.89720283	0.00478175526159166
794089.227438224	1197768.00790069	0.00493459606131852
794089.227438224	1197723.11859854	0.00498997196059441
794089.227438224	1197678.22929639	0.00496055915871224
794089.227438224	1197633.33999424	0.00486287473208437
794089.227438224	1197588.45069209	0.00471475794818744
794089.227438224	1197543.56138994	0.00453341060658376
794089.227438224	1197453.78278565	0.00412955743952736
794089.227438224	1196780.44325342	0.00341232113742553
794089.227438224	1196690.66464913	0.00378105704858255
794089.227438224	1196511.10744053	0.00500969542699147
794089.227438224	1196466.21813838	0.00544408138648818
794089.227438224	1196421.32883624	0.00593976558370603
794089.227438224	1192471.07024718	0.0255560930746216
794089.227438224	1192426.18094503	0.0235996754203203
794089.227438224	1192381.29164289	0.0214375942085698
794089.227438224	1192336.40234074	0.0192000682562151
794089.227438224	1192291.51303859	0.016997237708214
794089.227438224	1192246.62373644	0.0149133155459261
794089.227438224	1192201.73443429	0.01300545363425
794089.227438224	1192156.84513214	0.0113061505633657
794089.227438224	1192111.95583	0.0098277696206502
794089.227438224	1192067.06652785	0.00856785926655768
794089.227438224	1192022.1772257	0.00751430732365731
794089.227438224	1191977.28792355	0.00664975569319209
794089.227438224	1191932.3986214	0.00595504788146615
794089.227438224	1191887.50931925	0.00541172851887809
794089.227438224	1191842.62001711	0.00500375911868473
794089.227438224	1191797.73071496	0.00471867962385342
794089.227438224	1191752.84141281	0.00454846140177801
794089.227438224	1191663.06280851	0.00454754015385369
794089.227438224	1191573.28420422	0.00506173926453322
794089.227438224	1191483.50559992	0.00631703078666254
794134.160527876	1199024.90836084	4.89381871942328e-10
794134.160527876	1198980.01905869	1.93838427101849e-09
794134.160527876	1198935.12975654	7.29852317154587e-09
794134.160527876	1198890.24045439	2.60532837178348e-08
794134.160527876	1198845.35115225	8.79548973158087e-08
794134.160527876	1198800.4618501	2.80212846387882e-07
794134.160527876	1198755.57254795	8.40895795891633e-07
794134.160527876	1198710.6832458	2.37336341975592e-06
794134.160527876	1198665.79394365	6.29290356542441e-06
794134.160527876	1198620.9046415	1.56625115980698e-05
794134.160527876	1198576.01533936	3.65780463942125e-05
794134.160527876	1198531.12603721	8.01535254417952e-05
794134.160527876	1198486.23673506	0.000164866024284785
794134.160527876	1198441.34743291	0.000318549235253058
794134.160527876	1198396.45813076	0.000578831376675597
794134.160527876	1198351.56882861	0.000990620420414805
794134.160527876	1198306.67952647	0.00159970469637568
794134.160527876	1198261.79022432	0.00244278416429093
794134.160527876	1198216.90092217	0.00353593612574461
794134.160527876	1198172.01162002	0.00486487468992779
794134.160527876	1198127.12231787	0.00638055976174362
794134.160527876	1198082.23301572	0.00800240030321963
794134.160527876	1198037.34371358	0.00962890644010897
794134.160527876	1197992.45441143	0.0111531974834203
794134.160527876	1197947.56510928	0.0124793208978806
794134.160527876	1197902.67580713	0.013535403672617
794134.160527876	1197857.78650498	0.0142810302096373
794134.160527876	1197812.89720283	0.0147081938035476
794134.160527876	1197768.00790069	0.0148369003475498
794134.160527876	1197723.11859854	0.014707500158152
794134.160527876	1197678.22929639	0.0143719876547322
794134.160527876	1197633.33999424	0.0138860565408803
794134.160527876	1197588.45069209	0.0133029703288985
794134.160527876	1197543.56138994	0.0126696006153692
794134.160527876	1197453.78278565	0.0113973546441227
794134.160527876	1196870.22185772	0.00902685731194748
794134.160527876	1196780.44325342	0.00974879549445613
794134.160527876	1196735.55395127	0.0102342147351623
794134.160527876	1196690.66464913	0.0108094162485048
794134.160527876	1196645.77534698	0.0114805571276767
794134.160527876	1196600.88604483	0.0122545674280249
794134.160527876	1196555.99674268	0.0131390643110615
794134.160527876	1196511.10744053	0.0141422275118634
794134.160527876	1196466.21813838	0.0152726236887465
794134.160527876	1196421.32883624	0.0165389641571783
794134.160527876	1196376.43953409	0.0179497775748938
794134.160527876	1196331.55023194	0.0195129767197534
794134.160527876	1192471.07024718	0.0220441317672566
794134.160527876	1192426.18094503	0.0201897267243633
794134.160527876	1192381.29164289	0.0181951464922862
794134.160527876	1192336.40234074	0.0161719274227579
794134.160527876	1192291.51303859	0.0142114303123899
794134.160527876	1192246.62373644	0.0123809205640693
794134.160527876	1192201.73443429	0.0107236274772166
794134.160527876	1192156.84513214	0.00926162915682299
794134.160527876	1192111.95583	0.00800027663016388
794134.160527876	1192067.06652785	0.0069330468946174
794134.160527876	1192022.1772257	0.0060460460375758
794134.160527876	1191977.28792355	0.0053217368033149
794134.160527876	1191932.3986214	0.00474175643229554
794134.160527876	1191887.50931925	0.00428888788366197
794134.160527876	1191663.06280851	0.00354060231142755
794134.160527876	1191573.28420422	0.00392513408583654
794179.093617529	1199069.79766299	1.39126651304589e-09
794179.093617529	1199024.90836084	5.35929673672432e-09
794179.093617529	1198980.01905869	1.96860710832633e-08
794179.093617529	1198935.12975654	6.8762194121644e-08
794179.093617529	1198890.24045439	2.27803918317709e-07
794179.093617529	1198665.79394365	3.83099442223489e-05
794179.093617529	1198486.23673506	0.000768148297906774
794179.093617529	1198396.45813076	0.00238507758753016
794179.093617529	1198351.56882861	0.00385115597306757
794179.093617529	1198306.67952647	0.00588147602525712
794179.093617529	1198261.79022432	0.00851498929345055
794179.093617529	1198216.90092217	0.0117166164784215
794179.093617529	1198172.01162002	0.0153661897084216
794179.093617529	1198127.12231787	0.0192661097278095
794179.093617529	1198082.23301572	0.0231675418081399
794179.093617529	1198037.34371358	0.0268088098983607
794179.093617529	1197992.45441143	0.0299559026316057
794179.093617529	1197947.56510928	0.0324350771776635
794179.093617529	1197902.67580713	0.0341509666280436
794179.093617529	1197857.78650498	0.0350885406424092
794179.093617529	1197812.89720283	0.0353016781092167
794179.093617529	1197768.00790069	0.0348936475228801
794179.093617529	1197723.11859854	0.0339951872051741
794179.093617529	1197678.22929639	0.0327446929173518
794179.093617529	1197633.33999424	0.0312731378805899
794179.093617529	1197588.45069209	0.029694537319039
794179.093617529	1197543.56138994	0.0281014652806373
794179.093617529	1197319.1148792	0.021753250370561
794179.093617529	1197274.22557705	0.0209684920696154
794179.093617529	1197229.33627491	0.0203584185947108
794179.093617529	1197184.44697276	0.0199206906756004
794179.093617529	1197139.55767061	0.0196521667290132
794179.093617529	1197094.66836846	0.0195498848783154
794179.093617529	1197049.77906631	0.0196117154144267
794179.093617529	1197004.88976416	0.0198367653178508
794179.093617529	1196960.00046202	0.0202256013374067
794179.093617529	1196915.11115987	0.0207803425700632
794179.093617529	1196870.22185772	0.0215046596248056
794179.093617529	1196825.33255557	0.0224037060756098
794179.093617529	1196780.44325342	0.0234839989954764
794179.093617529	1196735.55395127	0.0247532585409304
794179.093617529	1196690.66464913	0.0262202112699659
794179.093617529	1196645.77534698	0.0278943575508282
794179.093617529	1196600.88604483	0.0297856995405315
794179.093617529	1196555.99674268	0.0319044223856024
794179.093617529	1196511.10744053	0.034260517250015
794179.093617529	1196466.21813838	0.0368633304881037
794179.093617529	1196421.32883624	0.039721018913596
794179.093617529	1196376.43953409	0.0428398871534218
794179.093617529	1196331.55023194	0.0462235802914235
794179.093617529	1196286.66092979	0.0498721045036618
794179.093617529	1192471.07024718	0.0194858867406949
794179.093617529	1192426.18094503	0.0177170031009513
794179.093617529	1192381.29164289	0.0158555178306261
794179.093617529	1192336.40234074	0.0139983580801012
794179.093617529	1192291.51303859	0.0122225864098752
794179.093617529	1192246.62373644	0.0105828661389424
794179.093617529	1192201.73443429	0.00911231924380425
794179.093617529	1192156.84513214	0.00782566670111787
794179.093617529	1192111.95583	0.00672349445492899
794179.093617529	1192067.06652785	0.00579669315573606
794179.093617529	1192022.1772257	0.00503043696456471
794179.093617529	1191977.28792355	0.00440738259034154
794179.093617529	1191932.3986214	0.00391001828425448
794179.093617529	1191887.50931925	0.00352225257937413
794179.093617529	1191663.06280851	0.00286295941870196
794179.093617529	1191573.28420422	0.00316227919661551
794179.093617529	1191303.94839133	0.00867010687096683
794179.093617529	1191259.05908918	0.0113321385867928
794179.093617529	1191214.16978703	0.0151894482108865
794179.093617529	1191169.28048488	0.0208384846277001
794179.093617529	1191124.39118273	0.0291950822781369
794179.093617529	1191079.50188058	0.0416659715917996
794179.093617529	1191034.61257844	0.060406559236288
794224.026707182	1199114.68696514	3.51066727372236e-09
794224.026707182	1199069.79766299	1.30756702643916e-08
794224.026707182	1199024.90836084	4.65861149924228e-08
794224.026707182	1198980.01905869	1.58316029669836e-07
794224.026707182	1198935.12975654	5.11809668653376e-07
794224.026707182	1198890.24045439	1.57016451268989e-06
794224.026707182	1198665.79394365	0.000182169730162051
794224.026707182	1198486.23673506	0.00278295834348051
794224.026707182	1198396.45813076	0.00763331465052803
794224.026707182	1198351.56882861	0.0116258361654841
794224.026707182	1198306.67952647	0.0167904599728927
794224.026707182	1198261.79022432	0.0230508242098203
794224.026707182	1198216.90092217	0.0301627724665293
794224.026707182	1198172.01162002	0.0377307040528651
794224.026707182	1198127.12231787	0.0452607459699236
794224.026707182	1198082.23301572	0.0522378573314047
794224.026707182	1198037.34371358	0.0582064859368428
794224.026707182	1197992.45441143	0.0628346571027729
794224.026707182	1197947.56510928	0.0659484285499637
794224.026707182	1197902.67580713	0.067533750210296
794224.026707182	1197857.78650498	0.0677116952201197
794224.026707182	1197812.89720283	0.0666980522999336
794224.026707182	1197768.00790069	0.0647588851536082
794224.026707182	1197723.11859854	0.0621710755586311
794224.026707182	1197678.22929639	0.0591929247691584
794224.026707182	1197633.33999424	0.0560461746131404
794224.026707182	1197588.45069209	0.0529082037949373
794224.026707182	1197543.56138994	0.0499118467478115
794224.026707182	1197498.6720878	0.0471500245087043
794224.026707182	1197453.78278565	0.0446827623715125
794224.026707182	1197408.8934835	0.0425448227231236
794224.026707182	1197364.00418135	0.0407528460298663
794224.026707182	1197319.1148792	0.0393114349976581
794224.026707182	1197274.22557705	0.0382179958479245
794224.026707182	1197229.33627491	0.0374663795493032
794224.026707182	1197184.44697276	0.0370494802395475
794224.026707182	1197139.55767061	0.0369609863970778
794224.026707182	1197094.66836846	0.0371964745774508
794224.026707182	1197049.77906631	0.0377540086334889
794224.026707182	1197004.88976416	0.0386343738087113
794224.026707182	1196960.00046202	0.0398410430752848
794224.026707182	1196915.11115987	0.0413799464283912
794224.026707182	1196870.22185772	0.0432590937176606
794224.026707182	1196825.33255557	0.0454880876858784
794224.026707182	1196780.44325342	0.0480775550975198
794224.026707182	1196735.55395127	0.0510385186705944
794224.026707182	1196690.66464913	0.0543817294065635
794224.026707182	1196645.77534698	0.058116976258308
794224.026707182	1196600.88604483	0.0622523865384184
794224.026707182	1196555.99674268	0.0667937250470088
794224.026707182	1196511.10744053	0.0717436920759249
794224.026707182	1196466.21813838	0.0771012103901932
794224.026707182	1196331.55023194	0.0955354854692483
794224.026707182	1196241.77162764	0.109598995779171
794224.026707182	1192471.07024718	0.0176413255511335
794224.026707182	1192426.18094503	0.0159383375650028
794224.026707182	1192381.29164289	0.0141778966716936
794224.026707182	1192336.40234074	0.0124455682183448
794224.026707182	1192291.51303859	0.0108075292791669
794224.026707182	1192246.62373644	0.00930903419734871
794224.026707182	1192201.73443429	0.00797580921511358
794224.026707182	1192156.84513214	0.00681731846556905
794224.026707182	1192111.95583	0.00583085548899176
794224.026707182	1192067.06652785	0.00500563388961906
794224.026707182	1192022.1772257	0.00432635130438959
794224.026707182	1191977.28792355	0.0037759850810168
794224.026707182	1191932.3986214	0.00333779301564981
794224.026707182	1191887.50931925	0.00299662479002546
794224.026707182	1191842.62001711	0.00273971126498406
794224.026707182	1191797.73071496	0.00255711210110022
794224.026707182	1191752.84141281	0.00244199035396257
794224.026707182	1191707.95211066	0.0023908643646534
794224.026707182	1191663.06280851	0.00240397580010031
794224.026707182	1191618.17350636	0.00248591772507626
794224.026707182	1191573.28420422	0.00264669664241652
794224.026707182	1191528.39490207	0.00290346805106967
794224.026707182	1191483.50559992	0.00328330230416312
794224.026707182	1191438.61629777	0.00382753238796706
794224.026707182	1191393.72699562	0.00459854951309756
794224.026707182	1191348.83769347	0.00569041200620717
794224.026707182	1191303.94839133	0.0072454189526097
794224.026707182	1191259.05908918	0.00948002213878789
794224.026707182	1191214.16978703	0.0127253199176454
794224.026707182	1191169.28048488	0.0174901735501841
794224.026707182	1191124.39118273	0.024559034304828
794224.026707182	1191079.50188058	0.0351421513182252
794268.959796835	1199204.46556943	2.14680555866358e-09
794268.959796835	1199159.57626728	7.98818616350235e-09
794268.959796835	1199114.68696514	2.8607424592905e-08
794268.959796835	1199069.79766299	9.83065098237216e-08
794268.959796835	1199024.90836084	3.23224775358469e-07
794268.959796835	1198980.01905869	1.01404793653299e-06
794268.959796835	1198935.12975654	3.0278965060712e-06
794268.959796835	1198890.24045439	8.5852099995749e-06
794268.959796835	1198755.57254795	0.000140788748881699
794268.959796835	1198665.79394365	0.00068168243772696
794268.959796835	1198576.01533936	0.00260829248576679
794268.959796835	1198531.12603721	0.00467319273768477
794268.959796835	1198486.23673506	0.00790503133509494
794268.959796835	1198441.34743291	0.0126407482979353
794268.959796835	1198396.45813076	0.0191393349024108
794268.959796835	1198351.56882861	0.0274929588228221
794268.959796835	1198306.67952647	0.0375536183364906
794268.959796835	1198261.79022432	0.0489034588138826
794268.959796835	1198216.90092217	0.0608862297222777
794268.959796835	1198172.01162002	0.0726977934710168
794268.959796835	1198127.12231787	0.0835135148473641
794268.959796835	1198082.23301572	0.0926186645370592
794268.959796835	1198037.34371358	0.0995091762363239
794268.959796835	1197992.45441143	0.103942353070092
794268.959796835	1197947.56510928	0.105934035702859
794268.959796835	1197902.67580713	0.105713282151501
794268.959796835	1197857.78650498	0.103653383379737
794268.959796835	1197812.89720283	0.100198435364451
794268.959796835	1197768.00790069	0.0957999093629622
794268.959796835	1197723.11859854	0.0908708872396985
794268.959796835	1197678.22929639	0.0857594792029554
794268.959796835	1197633.33999424	0.08073879521179
794268.959796835	1197588.45069209	0.0760089123428868
794268.959796835	1197543.56138994	0.071706075326962
794268.959796835	1197498.6720878	0.0679151657590808
794268.959796835	1197453.78278565	0.0646826454588423
794268.959796835	1197408.8934835	0.062028306518297
794268.959796835	1197364.00418135	0.0599550446135465
794268.959796835	1197319.1148792	0.0584564660503544
794268.959796835	1197274.22557705	0.0575224793930589
794268.959796835	1197229.33627491	0.0571431769350917
794268.959796835	1197184.44697276	0.0573113471174923
794268.959796835	1197139.55767061	0.0580239300367145
794268.959796835	1197094.66836846	0.0592826713821972
794268.959796835	1197049.77906631	0.0610941683475668
794268.959796835	1197004.88976416	0.0634694465991382
794268.959796835	1196960.00046202	0.0664231658947539
794268.959796835	1196915.11115987	0.0699725249852354
794268.959796835	1196870.22185772	0.0741359231867954
794268.959796835	1196331.55023194	0.173545374847421
794268.959796835	1196241.77162764	0.197073420629661
794268.959796835	1195927.5465126	0.276465258525927
794268.959796835	1195882.65721046	0.285352630874319
794268.959796835	1195613.32139757	0.304170676309107
794268.959796835	1195568.43209542	0.299399293721466
794268.959796835	1195523.54279327	0.291952730691551
794268.959796835	1195478.65349112	0.281828280865316
794268.959796835	1192515.95954933	0.0178789983893095
794268.959796835	1192471.07024718	0.0163441476325953
794268.959796835	1192426.18094503	0.0146867825780493
794268.959796835	1192381.29164289	0.0129984244399724
794268.959796835	1192336.40234074	0.0113558602461071
794268.959796835	1192291.51303859	0.0098169958571507
794268.959796835	1192246.62373644	0.00842004682536788
794268.959796835	1192201.73443429	0.0071852949767633
794268.959796835	1192156.84513214	0.0061184061662739
794268.959796835	1192111.95583	0.00521435592445921
794268.959796835	1192067.06652785	0.00446123489404569
794268.959796835	1192022.1772257	0.0038434899856482
794268.959796835	1191977.28792355	0.00334441529378231
794268.959796835	1191932.3986214	0.00294789575179688
794268.959796835	1191887.50931925	0.00263951821781897
794268.959796835	1191842.62001711	0.00240721262113386
794268.959796835	1191797.73071496	0.00224159167585963
794268.959796835	1191752.84141281	0.00213614264136349
794268.959796835	1191707.95211066	0.00208740524676833
794268.959796835	1191663.06280851	0.00209525777344438
794268.959796835	1191618.17350636	0.00216343657163488
794268.959796835	1191573.28420422	0.0023004402055671
794268.959796835	1191528.39490207	0.0025210270714243
794268.959796835	1191483.50559992	0.00284861886088987
794268.959796835	1191438.61629777	0.00331909480637181
794268.959796835	1191393.72699562	0.00398674081211089
794268.959796835	1191348.83769347	0.00493356295670881
794268.959796835	1191303.94839133	0.00628387855841509
794268.959796835	1191259.05908918	0.00822719788804706
794268.959796835	1191214.16978703	0.0110541032289829
794268.959796835	1191169.28048488	0.0152123843863098
794268.959796835	1191124.39118273	0.021394419235251
794313.892886488	1199249.35487158	4.69192016843733e-09
794313.892886488	1199204.46556943	1.66493208083129e-08
794313.892886488	1199159.57626728	5.70318135278346e-08
794313.892886488	1199114.68696514	1.88032126991012e-07
794313.892886488	1199069.79766299	5.94966161028317e-07
794313.892886488	1199024.90836084	1.80177175550792e-06
794313.892886488	1198980.01905869	5.20866173207755e-06
794313.892886488	1198935.12975654	1.43393847044453e-05
794313.892886488	1198890.24045439	3.7512531687142e-05
794313.892886488	1198845.35115225	9.30780158525115e-05
794313.892886488	1198800.4618501	0.000218705562121259
794313.892886488	1198755.57254795	0.000486045851332644
794313.892886488	1198710.6832458	0.00102074575647051
794313.892886488	1198665.79394365	0.00202470696347949
794313.892886488	1198620.9046415	0.00379280605392527
794313.892886488	1198576.01533936	0.00671171630210553
794313.892886488	1198531.12603721	0.011227236853256
794313.892886488	1198486.23673506	0.0177721199240834
794313.892886488	1198441.34743291	0.0266598324410669
794313.892886488	1198396.45813076	0.0379672403208038
794313.892886488	1198351.56882861	0.0514426133357778
794313.892886488	1198306.67952647	0.0664758752255114
794313.892886488	1198261.79022432	0.0821521726652249
794313.892886488	1198216.90092217	0.0973827302548809
794313.892886488	1198172.01162002	0.11108033426082
794313.892886488	1198127.12231787	0.122332535645905
794313.892886488	1198082.23301572	0.130529258904697
794313.892886488	1198037.34371358	0.135419653284097
794313.892886488	1197992.45441143	0.137096523108433
794313.892886488	1197947.56510928	0.135925906041042
794313.892886488	1197902.67580713	0.132448739777835
794313.892886488	1197857.78650498	0.127280776299114
794313.892886488	1197812.89720283	0.121029412369403
794313.892886488	1197768.00790069	0.114236435109467
794313.892886488	1197723.11859854	0.107347358852145
794313.892886488	1197678.22929639	0.1007027456436
794313.892886488	1197633.33999424	0.0945447378794772
794313.892886488	1197588.45069209	0.0890321609023929
794313.892886488	1197543.56138994	0.0842589193789669
794313.892886488	1197498.6720878	0.0802721453570348
794313.892886488	1197453.78278565	0.077088123311757
794313.892886488	1197408.8934835	0.0747051872570649
794313.892886488	1197184.44697276	0.0745139091669853
794313.892886488	1197094.66836846	0.0799612245727774
794313.892886488	1197004.88976416	0.088836522487542
794313.892886488	1196421.32883624	0.24372364101888
794313.892886488	1196331.55023194	0.279265378121393
794313.892886488	1196241.77162764	0.315043527584882
794313.892886488	1196017.3251169	0.395765109690551
794313.892886488	1195972.43581475	0.40888120506399
794313.892886488	1195927.5465126	0.420511571273673
794313.892886488	1195882.65721046	0.430430932589396
794313.892886488	1195837.76790831	0.438400997030039
794313.892886488	1195792.87860616	0.444172360926493
794313.892886488	1195747.98930401	0.447489602368995
794313.892886488	1195703.10000186	0.448100140405135
794313.892886488	1195658.21069971	0.445767126002194
794313.892886488	1195613.32139757	0.440286179809409
794313.892886488	1195568.43209542	0.431505210237957
794313.892886488	1195523.54279327	0.419345875914466
794313.892886488	1195478.65349112	0.403824583741678
794313.892886488	1195433.76418897	0.385070364038263
794313.892886488	1192515.95954933	0.017014318411123
794313.892886488	1192471.07024718	0.0154786923654754
794313.892886488	1192426.18094503	0.0138472444940095
794313.892886488	1192381.29164289	0.0122051138396668
794313.892886488	1192336.40234074	0.0106223708822412
794313.892886488	1192291.51303859	0.009150673428827
794313.892886488	1192246.62373644	0.00782298362538803
794313.892886488	1192201.73443429	0.0066555681255732
794313.892886488	1192156.84513214	0.0056513268319399
794313.892886488	1192111.95583	0.00480357269606361
794313.892886488	1192067.06652785	0.00409961060316915
794313.892886488	1192022.1772257	0.00352373207343727
794313.892886488	1191977.28792355	0.00305947947979257
794313.892886488	1191932.3986214	0.00269120253707579
794313.892886488	1191887.50931925	0.00240502648211779
794313.892886488	1191842.62001711	0.00218938982051592
794313.892886488	1191797.73071496	0.00203531054840268
794313.892886488	1191752.84141281	0.00193652294143705
794313.892886488	1191707.95211066	0.00188960733690541
794313.892886488	1191663.06280851	0.00189422309458465
794313.892886488	1191618.17350636	0.00195355725921651
794313.892886488	1191573.28420422	0.00207512470858781
794313.892886488	1191528.39490207	0.00227210788863518
794313.892886488	1191483.50559992	0.0025655184467842
794313.892886488	1191438.61629777	0.00298762036895116
794313.892886488	1191393.72699562	0.00358730918028323
794313.892886488	1191348.83769347	0.00443854950805788
794313.892886488	1191303.94839133	0.00565361947886386
794313.892886488	1191259.05908918	0.00740392409571418
794313.892886488	1191214.16978703	0.00995270753354791
794313.892886488	1191169.28048488	0.0137063699631239
794358.825976141	1199249.35487158	3.22756840587898e-08
794358.825976141	1199204.46556943	1.05249121123e-07
794358.825976141	1199159.57626728	3.31299222373342e-07
794358.825976141	1199114.68696514	1.00381748598969e-06
794358.825976141	1199069.79766299	2.91964042369186e-06
794358.825976141	1199024.90836084	8.13028691597312e-06
794358.825976141	1198980.01905869	2.16231262425623e-05
794358.825976141	1198935.12975654	5.48014445387246e-05
794358.825976141	1198890.24045439	0.000132086570133536
794358.825976141	1198845.35115225	0.000302254988120422
794358.825976141	1198800.4618501	0.000655734335905573
794358.825976141	1198755.57254795	0.00134729168847341
794358.825976141	1198710.6832458	0.00261982257312076
794358.825976141	1198665.79394365	0.00481970878912236
794358.825976141	1198620.9046415	0.0083895768504152
794358.825976141	1198576.01533936	0.013823977352565
794358.825976141	1198531.12603721	0.0215811342319276
794358.825976141	1198486.23673506	0.0319599873544918
794358.825976141	1198441.34743291	0.0449712949782808
794358.825976141	1198396.45813076	0.0602449415342269
794358.825976141	1198351.56882861	0.0770134043943974
794358.825976141	1198306.67952647	0.0941907953507357
794358.825976141	1198261.79022432	0.110535100955683
794358.825976141	1198216.90092217	0.124852154649191
794358.825976141	1198172.01162002	0.136186565502661
794358.825976141	1198127.12231787	0.143952273407503
794358.825976141	1198082.23301572	0.147978461460078
794358.825976141	1198037.34371358	0.148473940013715
794358.825976141	1197992.45441143	0.145933930644701
794358.825976141	1197947.56510928	0.141021789087112
794358.825976141	1197902.67580713	0.134455213597577
794358.825976141	1197857.78650498	0.126916499572988
794358.825976141	1197812.89720283	0.118994827404823
794358.825976141	1197768.00790069	0.111159287176882
794358.825976141	1197723.11859854	0.103755947925842
794358.825976141	1197678.22929639	0.0970205334005311
794358.825976141	1197633.33999424	0.0910990075397266
794358.825976141	1197588.45069209	0.0860703075233859
794358.825976141	1197543.56138994	0.0819676082740833
794358.825976141	1197498.6720878	0.078796306909189
794358.825976141	1197453.78278565	0.0765481815182978
794358.825976141	1197408.8934835	0.0752119272706953
794358.825976141	1197184.44697276	0.0823534364865697
794358.825976141	1197094.66836846	0.0922881330268139
794358.825976141	1196600.88604483	0.249939576666274
794358.825976141	1196555.99674268	0.273513842557005
794358.825976141	1196511.10744053	0.29814482429111
794358.825976141	1196466.21813838	0.323562168660726
794358.825976141	1196421.32883624	0.349462508694955
794358.825976141	1196376.43953409	0.375520975288774
794358.825976141	1196331.55023194	0.401403809495942
794358.825976141	1196286.66092979	0.426780774632142
794358.825976141	1196241.77162764	0.451336084870495
794358.825976141	1196196.88232549	0.474776764901474
794358.825976141	1196151.99302335	0.496837697821644
794358.825976141	1196107.1037212	0.517283047266477
794358.825976141	1196062.21441905	0.535904189329428
794358.825976141	1196017.3251169	0.552514700953386
794358.825976141	1195972.43581475	0.56694328223894
794358.825976141	1195927.5465126	0.579025719145646
794358.825976141	1195882.65721046	0.588597117223629
794358.825976141	1195837.76790831	0.59548566380082
794358.825976141	1195792.87860616	0.599509115197456
794358.825976141	1195747.98930401	0.600475061277139
794358.825976141	1195703.10000186	0.598185785969244
794358.825976141	1195658.21069971	0.592448204858572
794358.825976141	1195613.32139757	0.583088902952297
794358.825976141	1195568.43209542	0.569973709625329
794358.825976141	1195523.54279327	0.553030551625158
794358.825976141	1192560.84885148	0.0178976315748153
794358.825976141	1192515.95954933	0.0165133426161441
794358.825976141	1192471.07024718	0.0149643462763242
794358.825976141	1192426.18094503	0.0133402618852146
794358.825976141	1192381.29164289	0.0117213688931066
794358.825976141	1192336.40234074	0.0101726774637608
794358.825976141	1192291.51303859	0.00874118540845646
794358.825976141	1192246.62373644	0.00745597349267968
794358.825976141	1192201.73443429	0.00633036648410566
794358.825976141	1192156.84513214	0.00536525060610967
794358.825976141	1192111.95583	0.00455273107090894
794358.825976141	1192067.06652785	0.00387953589122473
794358.825976141	1192022.1772257	0.00332982712841471
794358.825976141	1191977.28792355	0.00288730083136972
794358.825976141	1191932.3986214	0.00253661103483829
794358.825976141	1191887.50931925	0.00226423910044485
794358.825976141	1191842.62001711	0.00205896175633765
794358.825976141	1191797.73071496	0.00191206926947099
794358.825976141	1191752.84141281	0.00181746756111641
794358.825976141	1191707.95211066	0.00177177857838723
794358.825976141	1191663.06280851	0.0017745412281847
794358.825976141	1191618.17350636	0.00182861714548116
794358.825976141	1191573.28420422	0.00194092729471505
794358.825976141	1191528.39490207	0.0021236944197725
794358.825976141	1191483.50559992	0.00239645466935568
794358.825976141	1191438.61629777	0.00278924925025783
794358.825976141	1191393.72699562	0.00334764630686126
794358.825976141	1191348.83769347	0.00414062652265332
794358.825976141	1191303.94839133	0.00527297446317128
794358.825976141	1191259.05908918	0.00690477442060792
794358.825976141	1191214.16978703	0.00928209333859148
794358.825976141	1191169.28048488	0.0127851895549427
794403.759065794	1199249.35487158	1.82548949314059e-07
794403.759065794	1199204.46556943	5.46212332399522e-07
794403.759065794	1199159.57626728	1.57761644862014e-06
794403.759065794	1199114.68696514	4.38661654606229e-06
794403.759065794	1198620.9046415	0.0150259781348281
794403.759065794	1198531.12603721	0.0335718327542622
794403.759065794	1198396.45813076	0.0773901536373
794403.759065794	1198351.56882861	0.0933799982156165
794403.759065794	1198306.67952647	0.108158353443371
794403.759065794	1198261.79022432	0.120621537451875
794403.759065794	1198216.90092217	0.129946287318673
794403.759065794	1198172.01162002	0.135696778681314
794403.759065794	1198127.12231787	0.137845214994502
794403.759065794	1198082.23301572	0.136715437390484
794403.759065794	1198037.34371358	0.132877444071994
794403.759065794	1197992.45441143	0.127026247812075
794403.759065794	1197947.56510928	0.119872958500064
794403.759065794	1197902.67580713	0.112064635538232
794403.759065794	1197857.78650498	0.104137751622985
794403.759065794	1197812.89720283	0.096501533987178
794403.759065794	1197768.00790069	0.0894430890331306
794403.759065794	1197723.11859854	0.0831454293795521
794403.759065794	1197678.22929639	0.0777109350967694
794403.759065794	1197633.33999424	0.0731850620209644
794403.759065794	1197588.45069209	0.0695773434538643
794403.759065794	1197543.56138994	0.0668784647436622
794403.759065794	1197498.6720878	0.0650733155731959
794403.759065794	1197453.78278565	0.0641505246191334
794403.759065794	1197408.8934835	0.0641092052671526
794403.759065794	1197274.22557705	0.0695108441333197
794403.759065794	1197184.44697276	0.0783067653408818
794403.759065794	1197139.55767061	0.084555219122101
794403.759065794	1197094.66836846	0.0922173143146471
794403.759065794	1197004.88976416	0.112427072277711
794403.759065794	1196960.00046202	0.12532271017113
794403.759065794	1196915.11115987	0.140311634148232
794403.759065794	1196870.22185772	0.157552467536964
794403.759065794	1196825.33255557	0.177174619698645
794403.759065794	1196780.44325342	0.199262715414481
794403.759065794	1196735.55395127	0.223840675157947
794403.759065794	1196690.66464913	0.250857004384573
794403.759065794	1196645.77534698	0.2801731154131
794403.759065794	1196600.88604483	0.311556530358644
794403.759065794	1196555.99674268	0.344680527886057
794403.759065794	1196511.10744053	0.379131186430801
794403.759065794	1196466.21813838	0.414421902241819
794403.759065794	1196421.32883624	0.450014454664797
794403.759065794	1196376.43953409	0.485344734549093
794403.759065794	1196331.55023194	0.519850532455503
794403.759065794	1196286.66092979	0.552998447600115
794403.759065794	1196241.77162764	0.584307093647977
794403.759065794	1196196.88232549	0.613364314704572
794403.759065794	1196107.1037212	0.663472842363124
794403.759065794	1196017.3251169	0.701591078212677
794403.759065794	1195613.32139757	0.710756578436431
794403.759065794	1195299.09628253	0.514810834396819
794403.759065794	1195254.20698038	0.474201287346398
794403.759065794	1194356.42093741	0.0105549123345325
794403.759065794	1194311.53163526	0.00843884132552533
794403.759065794	1194266.64233312	0.0068139624299149
794403.759065794	1194221.75303097	0.00556799016544532
794403.759065794	1194176.86372882	0.00461349590206999
794403.759065794	1194131.97442667	0.0038831971014825
794403.759065794	1194087.08512452	0.00332583418870996
794403.759065794	1192560.84885148	0.0177489376437046
794403.759065794	1192515.95954933	0.0163196825112794
794403.759065794	1192471.07024718	0.0147447985998161
794403.759065794	1192426.18094503	0.0131110016408655
794403.759065794	1192381.29164289	0.0114949661889847
794403.759065794	1192336.40234074	0.0099579831187339
794403.759065794	1192291.51303859	0.00854365874859582
794403.759065794	1192246.62373644	0.00727827452604011
794403.759065794	1192201.73443429	0.00617304767477803
794403.759065794	1192156.84513214	0.0052274239931154
794403.759065794	1192111.95583	0.00443263547370448
794403.759065794	1192067.06652785	0.00377497260112667
794403.759065794	1192022.1772257	0.00323846391364047
794403.759065794	1191977.28792355	0.00280686218289267
794403.759065794	1191932.3986214	0.00246497971717726
794403.759065794	1191887.50931925	0.0021994938637832
794403.759065794	1191842.62001711	0.00199937189880731
794403.759065794	1191797.73071496	0.00185606107375148
794403.759065794	1191752.84141281	0.00176357190220483
794403.759065794	1191707.95211066	0.00171856379048692
794403.759065794	1191663.06280851	0.00172053061259916
794403.759065794	1191618.17350636	0.00177218588552648
794403.759065794	1191573.28420422	0.00188016830960279
794403.759065794	1191528.39490207	0.00205623582164297
794403.759065794	1191483.50559992	0.00231920153291805
794403.759065794	1191438.61629777	0.00269800721819336
794403.759065794	1191393.72699562	0.00323656088295275
794403.759065794	1191348.83769347	0.00400133477963991
794403.759065794	1191303.94839133	0.00509330776936393
794403.759065794	1191259.05908918	0.0066667604588236
794403.759065794	1191214.16978703	0.00895886708523626
794448.692155447	1199294.24417373	3.01886007460082e-07
794448.692155447	1199204.46556943	2.34566811379139e-06
794448.692155447	1198710.6832458	0.00929542612780062
794448.692155447	1198620.9046415	0.0220514196593142
794448.692155447	1198531.12603721	0.0427910099526535
794448.692155447	1198396.45813076	0.0815371256643984
794448.692155447	1198351.56882861	0.0929214773422618
794448.692155447	1198306.67952647	0.102005256018371
794448.692155447	1198261.79022432	0.108209014650166
794448.692155447	1198216.90092217	0.111305352287903
794448.692155447	1198172.01162002	0.111410718797538
794448.692155447	1198127.12231787	0.108916069617863
794448.692155447	1198082.23301572	0.104384256714109
794448.692155447	1198037.34371358	0.0984435390799063
794448.692155447	1197992.45441143	0.0916992460795615
794448.692155447	1197947.56510928	0.0846746118084737
794448.692155447	1197902.67580713	0.0777817506521322
794448.692155447	1197857.78650498	0.0713171996497714
794448.692155447	1197812.89720283	0.0654737997350704
794448.692155447	1197768.00790069	0.0603609694055029
794448.692155447	1197723.11859854	0.0560272721383188
794448.692155447	1197678.22929639	0.0524814372154831
794448.692155447	1197633.33999424	0.0497099600062562
794448.692155447	1197588.45069209	0.0476908017005968
794448.692155447	1197543.56138994	0.0464035275479117
794448.692155447	1197498.6720878	0.0458365944154351
794448.692155447	1197453.78278565	0.0459925780535582
794448.692155447	1197408.8934835	0.0468920477516553
794448.692155447	1197364.00418135	0.0485766394312957
794448.692155447	1197319.1148792	0.0511116974331977
794448.692155447	1197274.22557705	0.0545886720571736
794448.692155447	1197229.33627491	0.0591272792831578
794448.692155447	1197184.44697276	0.0648772489165938
794448.692155447	1197139.55767061	0.0720193059158825
794448.692155447	1197094.66836846	0.080764851773386
794448.692155447	1197049.77906631	0.0913536545347499
794448.692155447	1197004.88976416	0.104048747561749
794448.692155447	1196960.00046202	0.119127722634303
794448.692155447	1196915.11115987	0.136869735366601
794448.692155447	1196870.22185772	0.157537870318733
794448.692155447	1196825.33255557	0.181357068423181
794448.692155447	1196196.88232549	0.723163104086355
794448.692155447	1196107.1037212	0.778383417850188
794448.692155447	1196017.3251169	0.816649523446626
794448.692155447	1195613.32139757	0.802397075444693
794448.692155447	1195299.09628253	0.597361144324631
794448.692155447	1195254.20698038	0.555033187875908
794448.692155447	1195209.31767823	0.510576030307664
794448.692155447	1195164.42837608	0.464706295162729
794448.692155447	1195119.53907393	0.41824051203628
794448.692155447	1194491.08884386	0.0306524884995176
794448.692155447	1194446.19954171	0.0242570679469525
794448.692155447	1194401.31023956	0.0192370369970291
794448.692155447	1194356.42093741	0.0153203730680612
794448.692155447	1194311.53163526	0.0122785046127977
794448.692155447	1194266.64233312	0.00992374000408482
794448.692155447	1194221.75303097	0.00810490591290022
794448.692155447	1194176.86372882	0.00670219982738485
794448.692155447	1194131.97442667	0.00562196393398817
794448.692155447	1194087.08512452	0.00479182204058699
794448.692155447	1194042.19582237	0.00415641225805714
794448.692155447	1193997.30652023	0.00367380035175497
794448.692155447	1192605.73815363	0.0191373707423626
794448.692155447	1192560.84885148	0.0178743626143391
794448.692155447	1192515.95954933	0.0163928675946433
794448.692155447	1192471.07024718	0.0147803981160821
794448.692155447	1192426.18094503	0.0131215741321663
794448.692155447	1192381.29164289	0.0114904890741462
794448.692155447	1192336.40234074	0.00994580727182585
794448.692155447	1192291.51303859	0.00852877650736574
794448.692155447	1192246.62373644	0.00726375970413842
794448.692155447	1192201.73443429	0.00616054536493492
794448.692155447	1192156.84513214	0.00521760469123651
794448.692155447	1192111.95583	0.00442556727057327
794448.692155447	1192067.06652785	0.00377039717332878
794448.692155447	1192022.1772257	0.00323598298524383
794448.692155447	1191977.28792355	0.00280605155546221
794448.692155447	1191932.3986214	0.00246545061782039
794448.692155447	1191887.50931925	0.00220091942035346
794448.692155447	1191842.62001711	0.00200149262775527
794448.692155447	1191797.73071496	0.00185867905746254
794448.692155447	1191752.84141281	0.0017665396985788
794448.692155447	1191707.95211066	0.00172177132614655
794448.692155447	1191663.06280851	0.00172389128372032
794448.692155447	1191618.17350636	0.00177562158270406
794448.692155447	1191573.28420422	0.00188359177854338
794448.692155447	1191528.39490207	0.00205952730267453
794448.692155447	1191483.50559992	0.00232217453255092
794448.692155447	1191438.61629777	0.00270035491500025
794448.692155447	1191393.72699562	0.00323776907653197
794448.692155447	1191348.83769347	0.00400053788230825
794448.692155447	1191303.94839133	0.00508904858140657
794493.625245099	1199294.24417373	1.29026176037611e-06
794493.625245099	1199204.46556943	8.40785571946076e-06
794493.625245099	1198710.6832458	0.0131570626051716
794493.625245099	1198620.9046415	0.0268574374630658
794493.625245099	1198531.12603721	0.0452861033223693
794493.625245099	1198396.45813076	0.0714441462214517
794493.625245099	1198351.56882861	0.0769609117849925
794493.625245099	1198306.67952647	0.0801468453951816
794493.625245099	1198261.79022432	0.0809604407759504
794493.625245099	1198216.90092217	0.0796101929445116
794493.625245099	1198172.01162002	0.076484702592575
794493.625245099	1198127.12231787	0.0720662209173633
794493.625245099	1198082.23301572	0.0668498031890626
794493.625245099	1198037.34371358	0.0612825185434409
794493.625245099	1197992.45441143	0.0557279720975777
794493.625245099	1197947.56510928	0.0504540636896901
794493.625245099	1197902.67580713	0.045637856984401
794493.625245099	1197857.78650498	0.0413804503730048
794493.625245099	1197812.89720283	0.0377257722089324
794493.625245099	1197768.00790069	0.0346791090394679
794493.625245099	1197723.11859854	0.0322230706890426
794493.625245099	1197678.22929639	0.0303301660155306
794493.625245099	1197633.33999424	0.0289720989182004
794493.625245099	1197588.45069209	0.0281263707315798
794493.625245099	1197543.56138994	0.027780932788467
794493.625245099	1197453.78278565	0.0286148711806256
794493.625245099	1197049.77906631	0.0732241605298164
794493.625245099	1196960.00046202	0.101314569167326
794493.625245099	1196870.22185772	0.141609627572688
794493.625245099	1196196.88232549	0.784904963996592
794493.625245099	1196107.1037212	0.842283267718668
794493.625245099	1195703.10000186	0.873012786257485
794493.625245099	1195658.21069971	0.859978801175038
794493.625245099	1195613.32139757	0.844321755480074
794493.625245099	1195568.43209542	0.825979001722697
794493.625245099	1195523.54279327	0.804829555342871
794493.625245099	1195478.65349112	0.780720971760268
794493.625245099	1195433.76418897	0.753501682059247
794493.625245099	1195388.87488682	0.723056896829689
794493.625245099	1195343.98558468	0.689345470025534
794493.625245099	1195299.09628253	0.65243437175171
794493.625245099	1195254.20698038	0.612526850309754
794493.625245099	1195209.31767823	0.569980209462646
794493.625245099	1195164.42837608	0.525309605592059
794493.625245099	1195119.53907393	0.479175505820736
794493.625245099	1195074.64977179	0.432354396605349
794493.625245099	1195029.76046964	0.385694740508456
794493.625245099	1194984.87116749	0.340062605035438
794493.625245099	1194939.98186534	0.296283294791386
794493.625245099	1194895.09256319	0.255086218543534
794493.625245099	1194850.20326104	0.217059834306406
794493.625245099	1194805.3139589	0.182621868272734
794493.625245099	1194760.42465675	0.152007450490891
794493.625245099	1194715.5353546	0.125274930920506
794493.625245099	1194580.86744815	0.0668018507131184
794493.625245099	1194535.97814601	0.0535486758626323
794493.625245099	1194491.08884386	0.0427944229773529
794493.625245099	1194446.19954171	0.0341589246044368
794493.625245099	1194401.31023956	0.0272862561742138
794493.625245099	1194356.42093741	0.0218565492298532
794493.625245099	1194311.53163526	0.0175917650978902
794493.625245099	1194266.64233312	0.014256810354034
794493.625245099	1194221.75303097	0.0116574384393755
794493.625245099	1194176.86372882	0.00963622606183844
794493.625245099	1194131.97442667	0.00806764664625023
794493.625245099	1194087.08512452	0.00685297063877799
794493.625245099	1194042.19582237	0.00591545781700595
794493.625245099	1193997.30652023	0.00519609594489011
794493.625245099	1193952.41721808	0.00464998890976302
794493.625245099	1193907.52791593	0.00424339964822224
794493.625245099	1192695.51675792	0.0213137665826317
794493.625245099	1192650.62745578	0.0206221797449563
794493.625245099	1192605.73815363	0.0195765061839145
794493.625245099	1192560.84885148	0.0182429264790322
794493.625245099	1192515.95954933	0.0167026631943654
794493.625245099	1192471.07024718	0.0150424439057721
794493.625245099	1192426.18094503	0.0133454157032982
794493.625245099	1192381.29164289	0.011683907936039
794493.625245099	1192336.40234074	0.0101148490713492
794493.625245099	1192291.51303859	0.0086779847994348
794493.625245099	1192246.62373644	0.00739650207415538
794493.625245099	1192201.73443429	0.00627934391276336
794493.625245099	1192156.84513214	0.005324417427813
794493.625245099	1192111.95583	0.00452199883574239
794493.625245099	1192067.06652785	0.00385784003623244
794493.625245099	1192022.1772257	0.00331570265610757
794493.625245099	1191977.28792355	0.0028792332846673
794493.625245099	1191303.94839133	0.00525217847677616
794538.558334752	1199249.35487158	1.1045468117877e-05
794538.558334752	1199204.46556943	2.53892309429765e-05
794538.558334752	1199159.57626728	5.63437722451702e-05
794538.558334752	1199114.68696514	0.000120445493606955
794538.558334752	1199069.79766299	0.00024748428519522
794538.558334752	1199024.90836084	0.000487806911791178
794538.558334752	1198980.01905869	0.000920678501691866
794538.558334752	1198935.12975654	0.00166129914931669
794538.558334752	1198890.24045439	0.00286225006764936
794538.558334752	1198845.35115225	0.0047039430394919
794538.558334752	1198800.4618501	0.00736942416539792
794538.558334752	1198755.57254795	0.0110027722807654
794538.558334752	1198710.6832458	0.0156571766086106
794538.558334752	1198665.79394365	0.0212463352150458
794538.558334752	1198620.9046415	0.0275171567336733
794538.558334752	1198576.01533936	0.0340592004075366
794538.558334752	1198531.12603721	0.0403560329444398
794538.558334752	1198486.23673506	0.0458691326898737
794538.558334752	1198441.34743291	0.0501325407466321
794538.558334752	1198396.45813076	0.0528320788258493
794538.558334752	1198351.56882861	0.053848636675519
794538.558334752	1198306.67952647	0.053257812421236
794538.558334752	1198261.79022432	0.0512920777192466
794538.558334752	1198216.90092217	0.0482810602806166
794538.558334752	1198172.01162002	0.0445879406505712
794538.558334752	1198127.12231787	0.0405562831956657
794538.558334752	1197633.33999424	0.0147133341469626
794538.558334752	1197543.56138994	0.014569473974681
794538.558334752	1197049.77906631	0.0529264363335057
794538.558334752	1196960.00046202	0.0780611255073693
794538.558334752	1196870.22185772	0.115816895641944
794538.558334752	1196466.21813838	0.498101793820401
794538.558334752	1196421.32883624	0.554447723741962
794538.558334752	1196376.43953409	0.609497371655294
794538.558334752	1196331.55023194	0.661844516932245
794538.558334752	1196286.66092979	0.710224448221332
794538.558334752	1196241.77162764	0.753601038338414
794538.558334752	1196196.88232549	0.791226698675225
794538.558334752	1196151.99302335	0.822669744907097
794538.558334752	1196107.1037212	0.847809089752119
794538.558334752	1196062.21441905	0.866800854688982
794538.558334752	1196017.3251169	0.880024627479821
794538.558334752	1195972.43581475	0.888018368909001
794538.558334752	1195927.5465126	0.891410560151614
794538.558334752	1195882.65721046	0.890856577446755
794538.558334752	1195837.76790831	0.886984099955983
794538.558334752	1195792.87860616	0.880350156214026
794538.558334752	1195747.98930401	0.871410586795882
794538.558334752	1195703.10000186	0.860501439161991
794538.558334752	1195658.21069971	0.847831136966175
794538.558334752	1195613.32139757	0.833482079560361
794538.558334752	1195568.43209542	0.817420463593536
794538.558334752	1195523.54279327	0.799513390684484
794538.558334752	1195478.65349112	0.779552559798871
794538.558334752	1195343.98558468	0.704789803537977
794538.558334752	1195299.09628253	0.67415589950853
794538.558334752	1195254.20698038	0.640475443904053
794538.558334752	1195209.31767823	0.603821788594553
794538.558334752	1195164.42837608	0.564429965428578
794538.558334752	1195119.53907393	0.522706178698236
794538.558334752	1195074.64977179	0.479220578254329
794538.558334752	1195029.76046964	0.434682214940633
794538.558334752	1194984.87116749	0.389897568724082
794538.558334752	1194939.98186534	0.34571668174075
794538.558334752	1194895.09256319	0.302973142820037
794538.558334752	1194850.20326104	0.262425400123244
794538.558334752	1194805.3139589	0.224706766855216
794538.558334752	1194760.42465675	0.190290002642776
794538.558334752	1194715.5353546	0.159469826783585
794538.558334752	1194670.64605245	0.132363738910804
794538.558334752	1194625.7567503	0.108928761507382
794538.558334752	1194580.86744815	0.0889897353218764
794538.558334752	1194535.97814601	0.0722738916082226
794538.558334752	1194491.08884386	0.0584465884849386
794538.558334752	1194446.19954171	0.0471440786507903
794538.558334752	1194401.31023956	0.0380005900778012
794538.558334752	1194356.42093741	0.0306684688319424
794538.558334752	1194311.53163526	0.0248313684857121
794538.558334752	1194266.64233312	0.0202113246333777
794538.558334752	1194221.75303097	0.0165710037337271
794538.558334752	1194176.86372882	0.0137125284507354
794538.558334752	1194131.97442667	0.0114741629123834
794538.558334752	1194087.08512452	0.00972589876006419
794538.558334752	1194042.19582237	0.00836470297730042
794538.558334752	1193997.30652023	0.00730992793570443
794538.558334752	1193952.41721808	0.00649917177618226
794538.558334752	1193907.52791593	0.00588472134778065
794538.558334752	1193862.63861378	0.00543060602463345
794538.558334752	1193817.74931163	0.0051102284490134
794538.558334752	1193772.86000948	0.00490450585454282
794538.558334752	1192740.40606007	0.0225267123054032
794538.558334752	1192695.51675792	0.0221394044045503
794538.558334752	1192426.18094503	0.0137629000142143
794538.558334752	1192336.40234074	0.0104511468146711
794538.558334752	1191303.94839133	0.00558963753078517
794583.491424405	1199249.35487158	3.10047013621432e-05
794583.491424405	1199204.46556943	6.52287595063779e-05
794583.491424405	1199159.57626728	0.000132503624340268
794583.491424405	1199114.68696514	0.000259344555456698
794583.491424405	1199069.79766299	0.000488114001527753
794583.491424405	1199024.90836084	0.000881788302455581
794583.491424405	1198980.01905869	0.00152651016925516
794583.491424405	1198935.12975654	0.00252887722498149
794583.491424405	1198890.24045439	0.00400472002055684
794583.491424405	1198845.35115225	0.00605751405261895
794583.491424405	1198800.4618501	0.00874794773786053
794583.491424405	1198755.57254795	0.0120608834383389
794583.491424405	1198710.6832458	0.0158800703786641
794583.491424405	1198216.90092217	0.0252280769730742
794583.491424405	1198127.12231787	0.019728860694487
794583.491424405	1197723.11859854	0.00705672597529199
794583.491424405	1197633.33999424	0.00661515676926431
794583.491424405	1197543.56138994	0.00679862447636425
794583.491424405	1197049.77906631	0.0349566309271566
794583.491424405	1197004.88976416	0.0438600699785225
794583.491424405	1196960.00046202	0.0551864168930244
794583.491424405	1196915.11115987	0.0694600259025683
794583.491424405	1196870.22185772	0.0872438141601531
794583.491424405	1196825.33255557	0.109105270192586
794583.491424405	1196780.44325342	0.135567388965607
794583.491424405	1196735.55395127	0.167046018385798
794583.491424405	1196690.66464913	0.203778564084655
794583.491424405	1196645.77534698	0.245752721633155
794583.491424405	1196600.88604483	0.292646894348503
794583.491424405	1196555.99674268	0.343795062448474
794583.491424405	1196511.10744053	0.398187181146534
794583.491424405	1196466.21813838	0.454511449043424
794583.491424405	1196421.32883624	0.511237687470009
794583.491424405	1196376.43953409	0.566733173712042
794583.491424405	1196331.55023194	0.619395601921471
794583.491424405	1196286.66092979	0.667784224031534
794583.491424405	1196241.77162764	0.710730627668032
794583.491424405	1196196.88232549	0.747414844725701
794583.491424405	1196151.99302335	0.777399294469341
794583.491424405	1196107.1037212	0.800620605923055
794583.491424405	1196062.21441905	0.817345841230528
794583.491424405	1196017.3251169	0.828103824268137
794583.491424405	1195972.43581475	0.833603746401118
794583.491424405	1195882.65721046	0.832078003198375
794583.491424405	1195792.87860616	0.819122062476148
794583.491424405	1195613.32139757	0.776970383795808
794583.491424405	1195299.09628253	0.662435932685582
794583.491424405	1195254.20698038	0.637666457321533
794583.491424405	1195209.31767823	0.609894647488077
794583.491424405	1195164.42837608	0.579046867876826
794583.491424405	1195119.53907393	0.545216168497452
794583.491424405	1195074.64977179	0.508678972096457
794583.491424405	1195029.76046964	0.469895171744791
794583.491424405	1194984.87116749	0.429489516590189
794583.491424405	1194939.98186534	0.388214704134351
794583.491424405	1194895.09256319	0.346899490385005
794583.491424405	1194850.20326104	0.306387749216505
794583.491424405	1194805.3139589	0.26747611316203
794583.491424405	1194760.42465675	0.230858145343132
794583.491424405	1194715.5353546	0.197081802642343
794583.491424405	1194670.64605245	0.166524526949936
794583.491424405	1194625.7567503	0.139387233605236
794583.491424405	1194580.86744815	0.115705474126794
794583.491424405	1194535.97814601	0.0953737654263342
794583.491424405	1194491.08884386	0.078177873305928
794583.491424405	1194446.19954171	0.0638297647985245
794583.491424405	1194401.31023956	0.0520007764571597
794583.491424405	1194356.42093741	0.0423499030868371
794583.491424405	1194311.53163526	0.0345455947092108
794583.491424405	1194266.64233312	0.0282807471007638
794583.491424405	1194221.75303097	0.0232815079013134
794583.491424405	1194176.86372882	0.0193110536912188
794583.491424405	1194131.97442667	0.0161696764224072
794583.491424405	1194087.08512452	0.0136924506887238
794583.491424405	1194042.19582237	0.0117455440900501
794583.491424405	1193997.30652023	0.0102219706324204
794583.491424405	1193952.41721808	0.00903733243258613
794583.491424405	1193907.52791593	0.00812588090774456
794583.491424405	1193862.63861378	0.00743706671068362
794583.491424405	1193817.74931163	0.00693263591277864
794583.491424405	1193772.86000948	0.00658425951475519
794583.491424405	1193727.97070734	0.00637164332518461
794583.491424405	1193683.08140519	0.00628104526755134
794583.491424405	1193638.19210304	0.00630411879092626
794583.491424405	1193593.30280089	0.00643699800440974
794583.491424405	1193548.41349874	0.00667953826758753
794583.491424405	1193503.52419659	0.0070346230257824
794583.491424405	1193458.63489445	0.00750744334974694
794583.491424405	1192919.96326867	0.0216462666512128
794583.491424405	1192695.51675792	0.0231469154144215
794583.491424405	1192426.18094503	0.0143576146172929
794583.491424405	1192336.40234074	0.0109449420185838
794583.491424405	1191573.28420422	0.00227631715638783
794583.491424405	1191483.50559992	0.00281100531280773
794583.491424405	1191438.61629777	0.00326756952343534
794583.491424405	1191393.72699562	0.0039133244286993
794583.491424405	1191348.83769347	0.00482596090614973
794583.491424405	1191303.94839133	0.00612281262816555
794583.491424405	1191259.05908918	0.00798207415107417
794628.424514058	1198800.4618501	0.00896385182565495
794628.424514058	1198710.6832458	0.013923022294448
794628.424514058	1198306.67952647	0.0151568363233589
794628.424514058	1198216.90092217	0.0115470147221581
794628.424514058	1198127.12231787	0.00843575301560497
794628.424514058	1197723.11859854	0.002776230451654
794628.424514058	1197678.22929639	0.00269087709814108
794628.424514058	1197633.33999424	0.00267633624866921
794628.424514058	1197588.45069209	0.00273358134768971
794628.424514058	1197543.56138994	0.00286822171347445
794628.424514058	1197498.6720878	0.00309128348951467
794628.424514058	1197453.78278565	0.00342044693202581
794628.424514058	1197408.8934835	0.003881880134048
794628.424514058	1197364.00418135	0.00451283947653714
794628.424514058	1197319.1148792	0.00536523785616496
794628.424514058	1197274.22557705	0.00651040073446226
794628.424514058	1197229.33627491	0.0080452174794301
794628.424514058	1197184.44697276	0.0100998215554186
794628.424514058	1197139.55767061	0.0128467574173895
794628.424514058	1197094.66836846	0.0165112670594629
794628.424514058	1197049.77906631	0.021381812241971
794628.424514058	1197004.88976416	0.0278192241494412
794628.424514058	1196960.00046202	0.0362619874583479
794628.424514058	1196915.11115987	0.0472242700537432
794628.424514058	1196870.22185772	0.0612826845044871
794628.424514058	1196825.33255557	0.0790478171026346
794628.424514058	1196780.44325342	0.101117731880448
794628.424514058	1196735.55395127	0.128013274886638
794628.424514058	1196690.66464913	0.160099042959198
794628.424514058	1196645.77534698	0.197498762057221
794628.424514058	1195972.43581475	0.741256721182584
794628.424514058	1195882.65721046	0.736718763580952
794628.424514058	1195613.32139757	0.688482036970396
794628.424514058	1195299.09628253	0.62220339350134
794628.424514058	1195254.20698038	0.607502968712581
794628.424514058	1195209.31767823	0.590135049880792
794628.424514058	1195164.42837608	0.569746758068578
794628.424514058	1195119.53907393	0.546115123781039
794628.424514058	1195074.64977179	0.519183439115754
794628.424514058	1195029.76046964	0.489086628063433
794628.424514058	1194984.87116749	0.456160675384342
794628.424514058	1194939.98186534	0.420932671602015
794628.424514058	1194895.09256319	0.384090581893463
794628.424514058	1194850.20326104	0.346435012345857
794628.424514058	1194805.3139589	0.308818357490225
794628.424514058	1194760.42465675	0.272079016008163
794628.424514058	1194715.5353546	0.236979252418605
794628.424514058	1194670.64605245	0.204154508388924
794628.424514058	1194625.7567503	0.174079720293345
794628.424514058	1194580.86744815	0.147055058130931
794628.424514058	1194535.97814601	0.123210238307429
794628.424514058	1194491.08884386	0.102523903545095
794628.424514058	1194446.19954171	0.0848529797702171
794628.424514058	1194401.31023956	0.069966539652214
794628.424514058	1194356.42093741	0.0575793403800894
794628.424514058	1194311.53163526	0.0473814822110228
794628.424514058	1194266.64233312	0.0390621332422877
794628.424514058	1194221.75303097	0.032326639060264
794628.424514058	1194176.86372882	0.0269073744551448
794628.424514058	1194131.97442667	0.0225693295856757
794628.424514058	1194042.19582237	0.0163666787544148
794628.424514058	1193548.41349874	0.00840106434318169
794628.424514058	1193458.63489445	0.00918691326683898
794628.424514058	1193368.85629015	0.0105177595635704
794628.424514058	1192964.85257081	0.0220138618694249
794628.424514058	1192919.96326867	0.023196718716058
794628.424514058	1192695.51675792	0.024298194745019
794628.424514058	1192515.95954933	0.0188088392293835
794628.424514058	1192426.18094503	0.0151129396696294
794628.424514058	1192336.40234074	0.011587846488547
794628.424514058	1192291.51303859	0.0100169523567043
794628.424514058	1192246.62373644	0.00861012956324057
794628.424514058	1192201.73443429	0.00737688068147633
794628.424514058	1192156.84513214	0.00631584393404561
794628.424514058	1192111.95583	0.00541795754003971
794628.424514058	1192067.06652785	0.0046694194663629
794628.424514058	1192022.1772257	0.00405416948465021
794628.424514058	1191977.28792355	0.00355578793053607
794628.424514058	1191932.3986214	0.00315882872744951
794628.424514058	1191887.50931925	0.00284967841128175
794628.424514058	1191842.62001711	0.00261706616220351
794628.424514058	1191797.73071496	0.00245235572948275
794628.424514058	1191752.84141281	0.00234974238694853
794628.424514058	1191707.95211066	0.00230646815108321
794628.424514058	1191663.06280851	0.00232316522454156
794628.424514058	1191618.17350636	0.00240444809512998
794628.424514058	1191573.28420422	0.00255990607783693
794628.424514058	1191528.39490207	0.00280570976133359
794628.424514058	1191483.50559992	0.00316715127658397
794628.424514058	1191438.61629777	0.00368261268680555
794628.424514058	1191393.72699562	0.0044097359929961
794628.424514058	1191348.83769347	0.00543501000083536
794628.424514058	1191303.94839133	0.00688868184022052
794628.424514058	1191259.05908918	0.00896797492763145
794673.357603711	1198890.24045439	0.00509160959298776
794673.357603711	1198800.4618501	0.00804034353095751
794673.357603711	1198710.6832458	0.0107078831802295
794673.357603711	1198351.56882861	0.0078532442059813
794673.357603711	1198306.67952647	0.00670881354840629
794673.357603711	1198261.79022432	0.00564934402898742
794673.357603711	1198216.90092217	0.00470859835300239
794673.357603711	1198172.01162002	0.00390067252025982
794673.357603711	1198127.12231787	0.0032252036112345
794673.357603711	1198082.23301572	0.00267262459449442
794673.357603711	1198037.34371358	0.00222858067273829
794673.357603711	1197992.45441143	0.00187716977367264
794673.357603711	1197947.56510928	0.00160304000611886
794673.357603711	1197902.67580713	0.00139256477257836
794673.357603711	1197857.78650498	0.00123436924506377
794673.357603711	1197812.89720283	0.00111945790642394
794673.357603711	1197768.00790069	0.00104113807822627
794673.357603711	1197723.11859854	0.000994877487216027
794673.357603711	1197678.22929639	0.000978188770318247
794673.357603711	1197633.33999424	0.000990604652042723
794673.357603711	1197588.45069209	0.00103379388976507
794673.357603711	1197543.56138994	0.00111186800149162
794673.357603711	1197498.6720878	0.00123194046445719
794673.357603711	1197453.78278565	0.00140502242602698
794673.357603711	1197408.8934835	0.00164737144306627
794673.357603711	1197364.00418135	0.00198245149137905
794673.357603711	1197319.1148792	0.00244371076549942
794673.357603711	1197274.22557705	0.00307843173396912
794673.357603711	1197229.33627491	0.00395294111081541
794673.357603711	1197094.66836846	0.00912075524137253
794673.357603711	1197004.88976416	0.0165881371594194
794673.357603711	1196915.11115987	0.030270661257046
794673.357603711	1196735.55395127	0.0929305789145344
794673.357603711	1196062.21441905	0.621558467927737
794673.357603711	1195972.43581475	0.629372022964782
794673.357603711	1195882.65721046	0.623060525326874
794673.357603711	1195613.32139757	0.583726508237643
794673.357603711	1195568.43209542	0.579148621616022
794673.357603711	1195523.54279327	0.575471974318466
794673.357603711	1195478.65349112	0.572539024953503
794673.357603711	1195433.76418897	0.570083416117404
794673.357603711	1195388.87488682	0.567740136548554
794673.357603711	1195343.98558468	0.565058399775692
794673.357603711	1195299.09628253	0.561519049907077
794673.357603711	1195254.20698038	0.556558186341625
794673.357603711	1195209.31767823	0.549598107100965
794673.357603711	1195164.42837608	0.540085576267465
794673.357603711	1195119.53907393	0.527535888405767
794673.357603711	1195074.64977179	0.511579429190807
794673.357603711	1195029.76046964	0.49200575989666
794673.357603711	1194984.87116749	0.46879913261396
794673.357603711	1194939.98186534	0.442159223558095
794673.357603711	1194895.09256319	0.412502058122503
794673.357603711	1194850.20326104	0.380438602488712
794673.357603711	1194805.3139589	0.346731942440611
794673.357603711	1194760.42465675	0.312237649315175
794673.357603711	1194715.5353546	0.277834967591443
794673.357603711	1194670.64605245	0.244358069046858
794673.357603711	1194625.7567503	0.212536382415949
794673.357603711	1194401.31023956	0.0926141137122183
794673.357603711	1194131.97442667	0.0311852249694379
794673.357603711	1194042.19582237	0.0226130642267985
794673.357603711	1193548.41349874	0.0105255549173043
794673.357603711	1193458.63489445	0.0112021260320017
794673.357603711	1193368.85629015	0.0124819690043978
794673.357603711	1192964.85257081	0.0237181719446496
794673.357603711	1192919.96326867	0.0248290608447855
794673.357603711	1192830.18466437	0.0262252061249268
794673.357603711	1192785.29536222	0.0263963701511899
794673.357603711	1192740.40606007	0.0261706704466728
794673.357603711	1192695.51675792	0.025544176498731
794673.357603711	1192650.62745578	0.0245393694444434
794673.357603711	1192605.73815363	0.0232031886078978
794673.357603711	1192560.84885148	0.0216020374464529
794673.357603711	1192515.95954933	0.019814605259391
794673.357603711	1192471.07024718	0.0179237460954792
794673.357603711	1192426.18094503	0.016008736314914
794673.357603711	1192381.29164289	0.0141390114601715
794673.357603711	1192336.40234074	0.0123700546037491
794673.357603711	1192291.51303859	0.0107416118920765
794673.357603711	1192246.62373644	0.00927797997003758
794673.357603711	1192201.73443429	0.00798983085066234
794673.357603711	1192156.84513214	0.00687693718501179
794673.357603711	1192111.95583	0.00593120714894004
794673.357603711	1192067.06652785	0.00513957720414173
794673.357603711	1192022.1772257	0.00448648322962445
794673.357603711	1191977.28792355	0.00395579012109028
794673.357603711	1191932.3986214	0.00353218151245371
794673.357603711	1191887.50931925	0.00320208806663893
794673.357603711	1191842.62001711	0.00295427070984554
794673.357603711	1191797.73071496	0.00278018613694325
794673.357603711	1191752.84141281	0.0026742588142101
794673.357603711	1191707.95211066	0.00263417787598355
794673.357603711	1191663.06280851	0.00266133790493193
794673.357603711	1191618.17350636	0.00276155739748314
794673.357603711	1191573.28420422	0.00294624586236302
794673.357603711	1191528.39490207	0.00323426067300456
794673.357603711	1191483.50559992	0.0036548141648464
794673.357603711	1191438.61629777	0.00425198555591168
794673.357603711	1191393.72699562	0.00509170130018082
794673.357603711	1191348.83769347	0.0062725338160653
794673.357603711	1191303.94839133	0.00794242649455617
794673.357603711	1191259.05908918	0.0103246205210983
794718.290693364	1199384.02277803	5.61622793156369e-05
794718.290693364	1198890.24045439	0.00475316547476124
794718.290693364	1198845.35115225	0.00563258240729114
794718.290693364	1198800.4618501	0.00640413410083309
794718.290693364	1198755.57254795	0.00699032985156586
794718.290693364	1198710.6832458	0.00733243131073482
794718.290693364	1198665.79394365	0.00740142602842694
794718.290693364	1198620.9046415	0.00720242549895619
794718.290693364	1198576.01533936	0.0067715551547485
794718.290693364	1198531.12603721	0.00616679289492507
794718.290693364	1198486.23673506	0.00545583966208578
794718.290693364	1198441.34743291	0.00470443412724103
794718.290693364	1198396.45813076	0.00396767251236939
794718.290693364	1198351.56882861	0.00328544939593808
794718.290693364	1198306.67952647	0.0026817654852238
794718.290693364	1198261.79022432	0.00216679026289292
794718.290693364	1198216.90092217	0.0017403191148595
794718.290693364	1198172.01162002	0.00139547101200385
794718.290693364	1198127.12231787	0.00112188747219066
794718.290693364	1198082.23301572	0.000908108904219261
794718.290693364	1198037.34371358	0.000743107813218871
794718.290693364	1197992.45441143	0.000617124466675095
794718.290693364	1197947.56510928	0.000522006026233886
794718.290693364	1197902.67580713	0.000451238010872972
794718.290693364	1197857.78650498	0.000399815322462056
794718.290693364	1197768.00790069	0.000341405568914482
794718.290693364	1197094.66836846	0.00478641957397653
794718.290693364	1197004.88976416	0.00942137045351279
794718.290693364	1196915.11115987	0.018524187954173
794718.290693364	1196735.55395127	0.0646392037313353
794718.290693364	1196331.55023194	0.37318730135505
794718.290693364	1196196.88232549	0.466202761298995
794718.290693364	1196151.99302335	0.48630049564205
794718.290693364	1196107.1037212	0.500637861556222
794718.290693364	1196062.21441905	0.509604408056482
794718.290693364	1196017.3251169	0.513864843783631
794718.290693364	1195972.43581475	0.514259012844168
794718.290693364	1195927.5465126	0.51170561359133
794718.290693364	1195882.65721046	0.50712078844538
794718.290693364	1195837.76790831	0.501357129770985
794718.290693364	1195792.87860616	0.495163820556722
794718.290693364	1195747.98930401	0.489165275026307
794718.290693364	1195703.10000186	0.483853881631653
794718.290693364	1195658.21069971	0.479592011819153
794718.290693364	1195613.32139757	0.476618918891464
794718.290693364	1195568.43209542	0.475059102036591
794718.290693364	1195523.54279327	0.474929841711955
794718.290693364	1195478.65349112	0.476146736524903
794718.290693364	1195433.76418897	0.478527099943257
794718.290693364	1195388.87488682	0.481791977869172
794718.290693364	1195343.98558468	0.485568311455103
794718.290693364	1195299.09628253	0.489393361319789
794718.290693364	1195254.20698038	0.492723858518858
794718.290693364	1195209.31767823	0.494952342444146
794718.290693364	1194984.87116749	0.467820551172223
794718.290693364	1194895.09256319	0.431013192400371
794718.290693364	1194805.3139589	0.379538262414
794718.290693364	1194401.31023956	0.120663159187092
794718.290693364	1194221.75303097	0.0601104974025934
794718.290693364	1194131.97442667	0.042630326049418
794718.290693364	1194042.19582237	0.0309503319014407
794718.290693364	1193638.19210304	0.0133782110265583
794718.290693364	1193593.30280089	0.0131454584990843
794718.290693364	1193548.41349874	0.0131098334772755
794718.290693364	1193503.52419659	0.0132581853528298
794718.290693364	1193458.63489445	0.0135816636474873
794718.290693364	1193413.7455923	0.0140741920671292
794718.290693364	1193368.85629015	0.0147308755177066
794718.290693364	1193323.966988	0.0155462734379866
794718.290693364	1193279.07768585	0.0165125087871415
794718.290693364	1193234.1883837	0.0176172380429111
794718.290693364	1193189.29908156	0.0188415845935731
794718.290693364	1193144.40977941	0.0201582311585684
794718.290693364	1193099.52047726	0.0215299628009126
794718.290693364	1193054.63117511	0.0229090268280372
794718.290693364	1193009.74187296	0.0242376971422524
794718.290693364	1192964.85257081	0.0254503647800859
794718.290693364	1192919.96326867	0.0264773008301785
794718.290693364	1192875.07396652	0.0272499559133764
794718.290693364	1192830.18466437	0.0277073127153089
794718.290693364	1192785.29536222	0.0278024735598822
794718.290693364	1192740.40606007	0.0275084447509663
794718.290693364	1192695.51675792	0.0268220649779377
794718.290693364	1192650.62745578	0.0257652611323819
794718.290693364	1192605.73815363	0.0243832720730875
794718.290693364	1192560.84885148	0.0227400545367623
794718.290693364	1192515.95954933	0.0209116253059054
794718.290693364	1192471.07024718	0.0189784550132969
794718.290693364	1192426.18094503	0.0170181229876871
794718.290693364	1192381.29164289	0.0150992654245928
794718.290693364	1192336.40234074	0.0132774764474081
794718.290693364	1192291.51303859	0.0115933740541271
794718.290693364	1192246.62373644	0.0100726408986059
794718.290693364	1192201.73443429	0.00872757626233523
794718.290693364	1192156.84513214	0.007559579764787
794718.290693364	1192111.95583	0.00656201079357757
794718.290693364	1192067.06652785	0.00572298328003813
794718.290693364	1192022.1772257	0.00502780986060261
794718.290693364	1191977.28792355	0.00446095919641018
794718.290693364	1191932.3986214	0.00400750924705794
794718.290693364	1191887.50931925	0.00365415869224682
794718.290693364	1191842.62001711	0.00338990190658623
794718.290693364	1191797.73071496	0.00320648990761955
794718.290693364	1191752.84141281	0.00309880239307241
794718.290693364	1191707.95211066	0.00306525545094789
794718.290693364	1191663.06280851	0.00310837530188991
794718.290693364	1191618.17350636	0.00323568914588482
794718.290693364	1191573.28420422	0.00346112914465612
794718.290693364	1191528.39490207	0.00380722707888058
794718.290693364	1191483.50559992	0.00430851363358756
794718.290693364	1191438.61629777	0.00501675613782348
794718.290693364	1191393.72699562	0.00600901636881118
794718.290693364	1191348.83769347	0.00740005383529708
794718.290693364	1191303.94839133	0.00936144155141766
794763.223783017	1199428.91208017	7.03853010983555e-05
794763.223783017	1199384.02277803	0.000118174606415479
794763.223783017	1199339.13347588	0.000192934640223415
794763.223783017	1199294.24417373	0.000305804512761103
794763.223783017	1199249.35487158	0.000469799398805449
794763.223783017	1199204.46556943	0.000698404014618899
794763.223783017	1199159.57626728	0.00100309419524246
794763.223783017	1199114.68696514	0.00138988032755565
794763.223783017	1199069.79766299	0.00185540722051435
794763.223783017	1199024.90836084	0.00238362507257363
794763.223783017	1198980.01905869	0.0029443420603363
794763.223783017	1198935.12975654	0.00349483151325338
794763.223783017	1198890.24045439	0.00398496654616559
794763.223783017	1198845.35115225	0.00436522263615072
794763.223783017	1198800.4618501	0.00459573603356972
794763.223783017	1198755.57254795	0.00465396742547924
794763.223783017	1198710.6832458	0.00453876748166173
794763.223783017	1198665.79394365	0.0042697437469089
794763.223783017	1198620.9046415	0.00388233506802363
794763.223783017	1198576.01533936	0.00342026971812946
794763.223783017	1198531.12603721	0.00292762780094257
794763.223783017	1198486.23673506	0.00244244117546731
794763.223783017	1198441.34743291	0.00199291403048426
794763.223783017	1198216.90092217	0.00059322760123984
794763.223783017	1198127.12231787	0.000361327760221775
794763.223783017	1197947.56510928	0.000158639729012027
794763.223783017	1197857.78650498	0.000121336629446598
794763.223783017	1197768.00790069	0.000105301965159337
794763.223783017	1197094.66836846	0.00241874416056244
794763.223783017	1197004.88976416	0.00516298169000798
794763.223783017	1196780.44325342	0.0315622730384775
794763.223783017	1196735.55395127	0.0435628738682958
794763.223783017	1196690.66464913	0.0589869710383352
794763.223783017	1196645.77534698	0.0782181148122157
794763.223783017	1196600.88604483	0.101428911442772
794763.223783017	1196555.99674268	0.12849488268951
794763.223783017	1196511.10744053	0.158935725879293
794763.223783017	1196466.21813838	0.191903816316559
794763.223783017	1196421.32883624	0.22623183844143
794763.223783017	1196376.43953409	0.260538290615943
794763.223783017	1196331.55023194	0.293375103603237
794763.223783017	1196286.66092979	0.323390570733125
794763.223783017	1196241.77162764	0.349476998758783
794763.223783017	1196196.88232549	0.370877070568213
794763.223783017	1196151.99302335	0.387233934748835
794763.223783017	1196107.1037212	0.398583540311658
794763.223783017	1196062.21441905	0.405299494640048
794763.223783017	1195568.43209542	0.377697364548384
794763.223783017	1195478.65349112	0.383913097805925
794763.223783017	1194984.87116749	0.454869420025255
794763.223783017	1194895.09256319	0.439448476545051
794763.223783017	1194805.3139589	0.406029159545567
794763.223783017	1194401.31023956	0.154792397746262
794763.223783017	1194311.53163526	0.112393764018077
794763.223783017	1194266.64233312	0.0951700163065001
794763.223783017	1194221.75303097	0.0804439795337829
794763.223783017	1194176.86372882	0.0680066972579675
794763.223783017	1194131.97442667	0.0576118397367196
794763.223783017	1194087.08512452	0.0490007622768821
794763.223783017	1194042.19582237	0.0419208506411969
794763.223783017	1193997.30652023	0.0361375878618116
794763.223783017	1193952.41721808	0.0314413741622447
794763.223783017	1193907.52791593	0.0276503541196966
794763.223783017	1193862.63861378	0.0246104685117093
794763.223783017	1193817.74931163	0.0221937662681277
794763.223783017	1193772.86000948	0.0202957738788273
794763.223783017	1193727.97070734	0.0188324839365365
794763.223783017	1193683.08140519	0.0177373221606663
794763.223783017	1193638.19210304	0.0169582943107219
794763.223783017	1193593.30280089	0.0164553998198457
794763.223783017	1193548.41349874	0.0161983210086576
794763.223783017	1193503.52419659	0.0161643471674302
794763.223783017	1193458.63489445	0.0163364645247693
794763.223783017	1193413.7455923	0.0167015313365151
794763.223783017	1193368.85629015	0.0172484599030247
794763.223783017	1193323.966988	0.0179663444696699
794763.223783017	1193279.07768585	0.0188425074376607
794763.223783017	1193234.1883837	0.0198604878543225
794763.223783017	1193189.29908156	0.0209980653839265
794763.223783017	1193144.40977941	0.0222254947063121
794763.223783017	1193099.52047726	0.0235042071589851
794763.223783017	1193054.63117511	0.0247862977137202
794763.223783017	1193009.74187296	0.0260151287741002
794763.223783017	1192964.85257081	0.0271273199982651
794763.223783017	1192919.96326867	0.0280562371816472
794763.223783017	1192875.07396652	0.0287368468527422
794763.223783017	1192830.18466437	0.02911150155115
794763.223783017	1192785.29536222	0.0291359304727299
794763.223783017	1192740.40606007	0.0287845167921989
794763.223783017	1192695.51675792	0.028053924985449
794763.223783017	1192650.62745578	0.0269643391483611
794763.223783017	1192605.73815363	0.0255579654117471
794763.223783017	1192560.84885148	0.0238949525663109
794763.223783017	1192515.95954933	0.0220473680229884
794763.223783017	1192471.07024718	0.0200922045734221
794763.223783017	1192426.18094503	0.0181045042091502
794763.223783017	1192381.29164289	0.0161515561537343
794763.223783017	1192336.40234074	0.0142888145868216
794763.223783017	1192291.51303859	0.0125577881406613
794763.223783017	1192246.62373644	0.0109857844435514
794763.223783017	1192201.73443429	0.00958712725895452
794763.223783017	1192156.84513214	0.00836533488182157
794763.223783017	1192111.95583	0.00731574724670037
794763.223783017	1192067.06652785	0.00642817847364447
794763.223783017	1192022.1772257	0.00568930495527142
794763.223783017	1191977.28792355	0.00508463625083617
794763.223783017	1191932.3986214	0.004600030797341
794763.223783017	1191887.50931925	0.0042227997405458
794763.223783017	1191842.62001711	0.00394249085470646
794763.223783017	1191797.73071496	0.00375146839032414
794763.223783017	1191752.84141281	0.00364541435914872
794763.223783017	1191707.95211066	0.00362388295003726
794763.223783017	1191663.06280851	0.00369105237334458
794763.223783017	1191618.17350636	0.00385684702763044
794763.223783017	1191573.28420422	0.0041386582233261
794763.223783017	1191528.39490207	0.00456398807494363
794763.223783017	1191483.50559992	0.00517449967083562
794763.223783017	1191438.61629777	0.00603220956783088
794763.223783017	1191393.72699562	0.00722895566678875
794763.223783017	1191348.83769347	0.00890088963298702
794763.223783017	1191303.94839133	0.0112506886927292
794808.156872669	1199428.91208017	0.00014351450000394
794808.156872669	1199384.02277803	0.000221875574467098
794808.156872669	1199339.13347588	0.000333432315261487
794808.156872669	1199294.24417373	0.000486349548325324
794808.156872669	1199249.35487158	0.000687507240355044
794808.156872669	1199204.46556943	0.000940473693267474
794808.156872669	1199159.57626728	0.00124318988399393
794808.156872669	1199114.68696514	0.00158591358177652
794808.156872669	1199069.79766299	0.00195016826088111
794808.156872669	1199024.90836084	0.00230942413035031
794808.156872669	1198980.01905869	0.00263190846716671
794808.156872669	1198935.12975654	0.00288532485425801
794808.156872669	1198890.24045439	0.00304254523538293
794808.156872669	1198845.35115225	0.00308682768805842
794808.156872669	1198800.4618501	0.00301508004563868
794808.156872669	1198755.57254795	0.00283821690131015
794808.156872669	1198710.6832458	0.00257856085770923
794808.156872669	1198665.79394365	0.00226514542566132
794808.156872669	1198620.9046415	0.00192831823441582
794808.156872669	1198576.01533936	0.00159504260085049
794808.156872669	1198531.12603721	0.00128583570025636
794808.156872669	1198486.23673506	0.00101362413551847
794808.156872669	1198441.34743291	0.000784225038070351
794808.156872669	1198216.90092217	0.000189761881872728
794808.156872669	1198127.12231787	0.000109649425176894
794808.156872669	1197947.56510928	4.57859101399185e-05
794808.156872669	1197857.78650498	3.51037140096569e-05
794808.156872669	1197364.00418135	0.00012398745102079
794808.156872669	1197319.1148792	0.000171960036051667
794808.156872669	1197274.22557705	0.000244569191423398
794808.156872669	1197229.33627491	0.000355395060215074
794808.156872669	1197184.44697276	0.00052562185685932
794808.156872669	1197139.55767061	0.000788021348497413
794808.156872669	1197094.66836846	0.00119265924675139
794808.156872669	1197049.77906631	0.00181471850716096
794808.156872669	1197004.88976416	0.0027646150907935
794808.156872669	1196960.00046202	0.0042000575447651
794808.156872669	1196915.11115987	0.00633875947295284
794808.156872669	1196870.22185772	0.00946913079960895
794808.156872669	1196825.33255557	0.0139546340128435
794808.156872669	1196780.44325342	0.0202260990570297
794808.156872669	1196735.55395127	0.0287559834571942
794808.156872669	1196690.66464913	0.0400103197093482
794808.156872669	1196645.77534698	0.0543785650602905
794808.156872669	1196600.88604483	0.0720884791501802
794808.156872669	1196555.99674268	0.0931208482377562
794808.156872669	1196241.77162764	0.27146623373738
794808.156872669	1196151.99302335	0.301609139287028
794808.156872669	1196062.21441905	0.315109361399106
794808.156872669	1195658.21069971	0.291052960013291
794808.156872669	1195568.43209542	0.292817770300895
794808.156872669	1195478.65349112	0.301820493786468
794808.156872669	1194984.87116749	0.432379013589098
794808.156872669	1194895.09256319	0.438455050450272
794808.156872669	1194670.64605245	0.369357753554255
794808.156872669	1194625.7567503	0.342862915056667
794808.156872669	1194580.86744815	0.314005630882907
794808.156872669	1194535.97814601	0.28385875083931
794808.156872669	1194491.08884386	0.253471290396043
794808.156872669	1194446.19954171	0.223786888328275
794808.156872669	1194401.31023956	0.19558433032249
794808.156872669	1194356.42093741	0.169444731859661
794808.156872669	1194311.53163526	0.145744832007627
794808.156872669	1194266.64233312	0.124671824588406
794808.156872669	1194221.75303097	0.106252892908555
794808.156872669	1194176.86372882	0.09039216592981
794808.156872669	1194131.97442667	0.0769087700287946
794808.156872669	1194087.08512452	0.0655713937520763
794808.156872669	1194042.19582237	0.0561267162110419
794808.156872669	1193997.30652023	0.0483207416208353
794808.156872669	1193952.41721808	0.0419133121208882
794808.156872669	1193907.52791593	0.0366867986466574
794808.156872669	1193862.63861378	0.0324502712490636
794808.156872669	1193817.74931163	0.0290404516570815
794808.156872669	1193772.86000948	0.0263205785725001
794808.156872669	1193727.97070734	0.024178071107581
794808.156872669	1193683.08140519	0.0225216251674199
794808.156872669	1193638.19210304	0.0212781582189009
794808.156872669	1193593.30280089	0.0203898442133137
794808.156872669	1193548.41349874	0.0198113531604765
794808.156872669	1193503.52419659	0.0195073229981574
794808.156872669	1193458.63489445	0.0194500370678129
794808.156872669	1193413.7455923	0.0196172516916211
794808.156872669	1193368.85629015	0.0199901102127499
794808.156872669	1193323.966988	0.0205510899120219
794808.156872669	1193279.07768585	0.0212819557100602
794808.156872669	1193234.1883837	0.0221617391776782
794808.156872669	1193189.29908156	0.0231648213549072
794808.156872669	1193144.40977941	0.024259267819964
794808.156872669	1193099.52047726	0.0254056332882555
794808.156872669	1193054.63117511	0.0265565032351505
794808.156872669	1193009.74187296	0.0276570490862508
794808.156872669	1192964.85257081	0.0286468187357768
794808.156872669	1192919.96326867	0.0294628508673178
794808.156872669	1192875.07396652	0.0300439928431642
794808.156872669	1192830.18466437	0.0303360462510563
794808.156872669	1192785.29536222	0.0302971160604729
794808.156872669	1192740.40606007	0.0299023693595996
794808.156872669	1192695.51675792	0.0291473841072777
794808.156872669	1192650.62745578	0.0280494239870971
794808.156872669	1192605.73815363	0.0266462995034936
794808.156872669	1192560.84885148	0.0249929014420485
794808.156872669	1192515.95954933	0.0231559169671688
794808.156872669	1192471.07024718	0.0212075526024676
794808.156872669	1192426.18094503	0.0192192155708477
794808.156872669	1192381.29164289	0.0172560253153587
794808.156872669	1192336.40234074	0.0153727798817099
794808.156872669	1192291.51303859	0.0136116676668703
794808.156872669	1192246.62373644	0.0120016849108813
794808.156872669	1192201.73443429	0.010559465864996
794808.156872669	1192156.84513214	0.00929109293309643
794808.156872669	1192111.95583	0.0081944281698808
794808.156872669	1192067.06652785	0.00726156839974879
794808.156872669	1192022.1772257	0.00648113548165867
794808.156872669	1191977.28792355	0.00584023469497528
794808.156872669	1191932.3986214	0.00532602219545157
794808.156872669	1191887.50931925	0.00492690421444022
794808.156872669	1191842.62001711	0.00463344437859781
794808.156872669	1191797.73071496	0.00443908671160482
794808.156872669	1191752.84141281	0.00434081962185734
[truncated: 10,967 more rows]
