# Supplementary material for: Spatially Estimating Disturbance of Harbor Seals (Phoca vitulina)
Source: PLoS One. 2015 Jul 1;10(7):e0129798. doi: 10.1371/journal.pone.0129798 (PMC4488586; doi:10.1371/journal.pone.0129798)
Supplement: S1 Dataset — Locations represent the centroids of regularly-spaced grid cells (0.45 km2). (ZIP) [file pone.0129798.s001.zip › 20050531_pup_predict.csv]

x	y	Predictions
793639.896541695	1198261.79022432	5.31147702934141e-21
793729.762721001	1198216.90092217	3.14345347035699e-16
793729.762721001	1197678.22929639	9.17328716283508e-13
793729.762721001	1192067.06652785	0.0772765761619999
793729.762721001	1191977.28792355	0.0714540513701629
793729.762721001	1191932.3986214	0.0691007694219558
793729.762721001	1191752.84141281	0.0663271141789829
793729.762721001	1191663.06280851	0.0705821518749528
793729.762721001	1191573.28420422	0.0805156511210182
793774.695810654	1198172.01162002	6.7072673720215e-14
793774.695810654	1198127.12231787	1.63772831265379e-13
793774.695810654	1198082.23301572	3.73086603724659e-13
793774.695810654	1198037.34371358	7.94535861590729e-13
793774.695810654	1197992.45441143	1.58543357119549e-12
793774.695810654	1197947.56510928	2.97185482635123e-12
793774.695810654	1197723.11859854	2.99189525634448e-11
793774.695810654	1197678.22929639	4.11564072033666e-11
793774.695810654	1197633.33999424	5.44326110692919e-11
793774.695810654	1197543.56138994	8.5881158282361e-11
793774.695810654	1197498.6720878	1.032045638645e-10
793774.695810654	1197453.78278565	1.20996525224761e-10
793774.695810654	1192291.51303859	0.0603352224646835
793774.695810654	1192067.06652785	0.0486581074441311
793774.695810654	1191977.28792355	0.0438412192504651
793774.695810654	1191752.84141281	0.0387977517355356
793774.695810654	1191663.06280851	0.0408235301869299
793774.695810654	1191573.28420422	0.0462750765594773
793819.628900307	1198531.12603721	3.32833378424701e-16
793819.628900307	1198486.23673506	1.37721208671292e-15
793819.628900307	1198441.34743291	5.30119429817364e-15
793819.628900307	1198396.45813076	1.89663633897461e-14
793819.628900307	1198351.56882861	6.30423353005537e-14
793819.628900307	1198306.67952647	1.94662774915675e-13
793819.628900307	1198261.79022432	5.58553522856444e-13
793819.628900307	1198216.90092217	1.49028598548352e-12
793819.628900307	1198172.01162002	3.70125029493546e-12
793819.628900307	1198127.12231787	8.56853684608302e-12
793819.628900307	1198082.23301572	1.85223940732572e-11
793819.628900307	1198037.34371358	3.7463802308223e-11
793819.628900307	1197992.45441143	7.10677188949198e-11
793819.628900307	1197947.56510928	1.26770642243678e-10
793819.628900307	1197902.67580713	2.132540302119e-10
793819.628900307	1197857.78650498	3.39350114239967e-10
793819.628900307	1197812.89720283	5.12496318259391e-10
793819.628900307	1197768.00790069	7.37073816448002e-10
793819.628900307	1197723.11859854	1.0130838453025e-09
793819.628900307	1197678.22929639	1.33557186035392e-09
793819.628900307	1197633.33999424	1.69500881557987e-09
793819.628900307	1197588.45069209	2.07856049005743e-09
793819.628900307	1197543.56138994	2.47193202142841e-09
793819.628900307	1197498.6720878	2.86135270806432e-09
793819.628900307	1197453.78278565	3.23529110712945e-09
793819.628900307	1197408.8934835	3.58562678459159e-09
793819.628900307	1192336.40234074	0.0431122538986429
793819.628900307	1192291.51303859	0.0418492509126885
793819.628900307	1192067.06652785	0.0313449476639378
793819.628900307	1191752.84141281	0.0233012307892816
793819.628900307	1191663.06280851	0.0242516747704128
793819.628900307	1191438.61629777	0.0382701197128847
793819.628900307	1191393.72699562	0.0446553488881413
793819.628900307	1191348.83769347	0.0531497886384074
793819.628900307	1191303.94839133	0.0644512496442779
793864.561989959	1198620.9046415	1.10530010846655e-15
793864.561989959	1198576.01533936	4.95524927659096e-15
793864.561989959	1198531.12603721	2.07325464667628e-14
793864.561989959	1198486.23673506	8.08328595179222e-14
793864.561989959	1198441.34743291	2.93340405856217e-13
793864.561989959	1198396.45813076	9.90067703764959e-13
793864.561989959	1198351.56882861	3.10664141574716e-12
793864.561989959	1198306.67952647	9.0623421077302e-12
793864.561989959	1198261.79022432	2.45848995642797e-11
793864.561989959	1198216.90092217	6.20718179062017e-11
793864.561989959	1198172.01162002	1.46015168970896e-10
793864.561989959	1198127.12231787	3.2048886389653e-10
793864.561989959	1198082.23301572	6.57537700741003e-10
793864.561989959	1198037.34371358	1.26369117242754e-09
793864.561989959	1197992.45441143	2.28045762578957e-09
793864.561989959	1197947.56510928	3.87461825851372e-09
793864.561989959	1197902.67580713	6.21628887104959e-09
793864.561989959	1197857.78650498	9.44689967988825e-09
793864.561989959	1197812.89720283	1.36439676190918e-08
793864.561989959	1197768.00790069	1.87925228152657e-08
793864.561989959	1197723.11859854	2.47724984258784e-08
793864.561989959	1197678.22929639	3.13671275497146e-08
793864.561989959	1197633.33999424	3.82910822582612e-08
793864.561989959	1197588.45069209	4.52313543478038e-08
793864.561989959	1197543.56138994	5.18908900897157e-08
793864.561989959	1197498.6720878	5.80254950658335e-08
793864.561989959	1197453.78278565	6.34677406029017e-08
793864.561989959	1197408.8934835	6.81358963955071e-08
793864.561989959	1197139.55767061	8.36646147465849e-08
793864.561989959	1192381.29164289	0.0319652323369851
793864.561989959	1192336.40234074	0.0310119721780338
793864.561989959	1192291.51303859	0.0296377370724298
793864.561989959	1192246.62373644	0.0279730373153422
793864.561989959	1192201.73443429	0.0261449415495266
793864.561989959	1192156.84513214	0.0242665203023712
793864.561989959	1192111.95583	0.0224307953526207
793864.561989959	1192067.06652785	0.0207088089613542
793864.561989959	1192022.1772257	0.0191508566618853
793864.561989959	1191977.28792355	0.017789749522428
793864.561989959	1191932.3986214	0.0166450820638454
793864.561989959	1191887.50931925	0.0157277468121281
793864.561989959	1191842.62001711	0.0150442425431611
793864.561989959	1191797.73071496	0.0146005991430923
793864.561989959	1191752.84141281	0.0144059577993543
793864.561989959	1191707.95211066	0.0144760015958632
793864.561989959	1191663.06280851	0.0148365464096155
793864.561989959	1191618.17350636	0.0155277000483595
793864.561989959	1191573.28420422	0.0166091042940472
793864.561989959	1191528.39490207	0.0181669132528508
793864.561989959	1191483.50559992	0.0203233522199704
793864.561989959	1191438.61629777	0.023249959217615
793864.561989959	1191393.72699562	0.0271859419898368
793864.561989959	1191348.83769347	0.0324634721663538
793864.561989959	1191303.94839133	0.0395421313971076
793864.561989959	1191259.05908918	0.0490549938139432
793909.495079612	1198665.79394365	1.24818919729301e-14
793909.495079612	1198620.9046415	5.61881729780134e-14
793909.495079612	1198576.01533936	2.3663732771424e-13
793909.495079612	1198531.12603721	9.3070975774749e-13
793909.495079612	1198486.23673506	3.41354321361019e-12
793909.495079612	1198441.34743291	1.16621925639381e-11
793909.495079612	1198396.45813076	3.7087187857743e-11
793909.495079612	1198351.56882861	1.09745586931449e-10
793909.495079612	1198306.67952647	3.02195014915582e-10
793909.495079612	1198261.79022432	7.74656091105523e-10
793909.495079612	1198216.90092217	1.85012402302671e-09
793909.495079612	1198172.01162002	4.12166038880214e-09
793909.495079612	1198127.12231787	8.57801157097967e-09
793909.495079612	1198082.23301572	1.67091532997944e-08
793909.495079612	1198037.34371358	3.05297653922015e-08
793909.495079612	1197992.45441143	5.24527575993457e-08
793909.495079612	1197947.56510928	8.49725270529241e-08
793909.495079612	1197902.67580713	1.301803723128e-07
793909.495079612	1197857.78650498	1.8921201596407e-07
793909.495079612	1197812.89720283	2.6178282198426e-07
793909.495079612	1197768.00790069	3.45966772679253e-07
793909.495079612	1197723.11859854	4.38312076952314e-07
793909.495079612	1197678.22929639	5.34283150959059e-07
793909.495079612	1197633.33999424	6.28919271371148e-07
793909.495079612	1197588.45069209	7.17544210757698e-07
793909.495079612	1197543.56138994	7.96365118406573e-07
793909.495079612	1197498.6720878	8.6285186573308e-07
793909.495079612	1197453.78278565	9.15862110189406e-07
793909.495079612	1197408.8934835	9.55543534810793e-07
793909.495079612	1197364.00418135	9.83085077159641e-07
793909.495079612	1197319.1148792	1.00039974225886e-06
793909.495079612	1197274.22557705	1.00980971852771e-06
793909.495079612	1197229.33627491	1.01378117585241e-06
793909.495079612	1197184.44697276	1.01473142346901e-06
793909.495079612	1197139.55767061	1.01491137889238e-06
793909.495079612	1197094.66836846	1.01635389863558e-06
793909.495079612	1197049.77906631	1.02087296260664e-06
793909.495079612	1197004.88976416	1.03009812538888e-06
793909.495079612	1196960.00046202	1.04553094533193e-06
793909.495079612	1192381.29164289	0.0238573113357337
793909.495079612	1192336.40234074	0.0228006914816377
793909.495079612	1192291.51303859	0.0214754745762814
793909.495079612	1192246.62373644	0.0199861461460274
793909.495079612	1192201.73443429	0.0184285771889409
793909.495079612	1192156.84513214	0.016883459413349
793909.495079612	1192111.95583	0.0154133552411281
793909.495079612	1192067.06652785	0.0140627427501496
793909.495079612	1192022.1772257	0.0128601340348084
793909.495079612	1191977.28792355	0.0118213355093944
793909.495079612	1191932.3986214	0.0109530936270092
793909.495079612	1191887.50931925	0.0102566204576502
793909.495079612	1191842.62001711	0.0097307405938926
793909.495079612	1191797.73071496	0.00937460138166092
793909.495079612	1191752.84141281	0.00919003151464933
793909.495079612	1191707.95211066	0.00918372769644448
793909.495079612	1191663.06280851	0.00936951394957007
793909.495079612	1191618.17350636	0.00977097413476942
793909.495079612	1191573.28420422	0.0104248250985181
793909.495079612	1191528.39490207	0.0113854933723919
793909.495079612	1191483.50559992	0.0127314985749184
793909.495079612	1191438.61629777	0.0145744458910728
793909.495079612	1191393.72699562	0.0170716986475542
793909.495079612	1191348.83769347	0.0204441405434896
793909.495079612	1191303.94839133	0.0250008230743646
793909.495079612	1191259.05908918	0.0311726578473732
793909.495079612	1191214.16978703	0.039557500771303
793909.495079612	1191169.28048488	0.0509786879860599
793954.428169265	1198980.01905869	4.03056056704024e-18
793954.428169265	1198755.57254795	2.2833196707329e-14
793954.428169265	1198710.6832458	1.09132376931035e-13
793954.428169265	1198665.79394365	4.90558000550922e-13
793954.428169265	1198620.9046415	2.06893572427722e-12
793954.428169265	1198576.01533936	8.17003391026979e-12
793954.428169265	1198531.12603721	3.01552206005124e-11
793954.428169265	1198486.23673506	1.03885503546625e-10
793954.428169265	1198441.34743291	3.33695979144029e-10
793954.428169265	1198396.45813076	9.9876568215297e-10
793954.428169265	1198351.56882861	2.78466245731761e-09
793954.428169265	1198306.67952647	7.23311873277437e-09
793954.428169265	1198261.79022432	1.75120887573294e-08
793954.428169265	1198216.90092217	3.95539355841499e-08
793954.428169265	1198172.01162002	8.34490139018752e-08
793954.428169265	1198127.12231787	1.64712554979221e-07
793954.428169265	1198082.23301572	3.04751709606254e-07
793954.428169265	1198037.34371358	5.29731145714315e-07
793954.428169265	1197992.45441143	8.67272473597434e-07
793954.428169265	1197947.56510928	1.34109489628393e-06
793954.428169265	1197902.67580713	1.96462419330507e-06
793954.428169265	1197857.78650498	2.7353459849753e-06
793954.428169265	1197812.89720283	3.63181998302004e-06
793954.428169265	1197768.00790069	4.61462548149334e-06
793954.428169265	1197723.11859854	5.63129635314639e-06
793954.428169265	1197678.22929639	6.62404290348398e-06
793954.428169265	1197633.33999424	7.53827412641746e-06
793954.428169265	1197588.45069209	8.32989148002609e-06
793954.428169265	1197543.56138994	8.96993381685582e-06
793954.428169265	1197498.6720878	9.44607536817782e-06
793954.428169265	1197453.78278565	9.76133535112229e-06
793954.428169265	1197408.8934835	9.93089608139732e-06
793954.428169265	1197364.00418135	9.97808057051243e-06
793954.428169265	1197319.1148792	9.93039252156339e-06
793954.428169265	1197274.22557705	9.81621769466646e-06
793954.428169265	1197229.33627491	9.66246174234828e-06
793954.428169265	1197184.44697276	9.49314214189873e-06
793954.428169265	1197139.55767061	9.32879278884547e-06
793954.428169265	1197094.66836846	9.1864721230624e-06
793954.428169265	1197049.77906631	9.08016344743128e-06
793954.428169265	1197004.88976416	9.02139045955812e-06
793954.428169265	1196960.00046202	9.01991875317492e-06
793954.428169265	1196915.11115987	9.08446033491459e-06
793954.428169265	1196870.22185772	9.22333570029355e-06
793954.428169265	1192426.18094503	0.0190058544365793
793954.428169265	1192381.29164289	0.018211690174792
793954.428169265	1192336.40234074	0.0171641663122256
793954.428169265	1192291.51303859	0.0159498127531316
793954.428169265	1192246.62373644	0.0146513791918434
793954.428169265	1192201.73443429	0.0133408821722272
793954.428169265	1192156.84513214	0.0120757470953279
793954.428169265	1192111.95583	0.0108977683311466
793954.428169265	1192067.06652785	0.00983420060543806
793954.428169265	1192022.1772257	0.00890016509602945
793954.428169265	1191977.28792355	0.00810163315692353
793954.428169265	1191932.3986214	0.00743844233203032
793954.428169265	1191887.50931925	0.00690701869543157
793954.428169265	1191842.62001711	0.00650267220928761
793954.428169265	1191797.73071496	0.00622147455585962
793954.428169265	1191752.84141281	0.00606182158743742
793954.428169265	1191707.95211066	0.00602583765010012
793954.428169265	1191663.06280851	0.00612081361406501
793954.428169265	1191618.17350636	0.00636090133776344
793954.428169265	1191573.28420422	0.0067693294721085
793954.428169265	1191528.39490207	0.00738147224461949
793954.428169265	1191483.50559992	0.00824920668024869
793954.428169265	1191438.61629777	0.00944714705478404
793954.428169265	1191393.72699562	0.0110815599221344
793954.428169265	1191348.83769347	0.0133030463019576
793954.428169265	1191303.94839133	0.0163244245154481
793954.428169265	1191259.05908918	0.0204456235672595
793954.428169265	1191214.16978703	0.0260877106675753
793954.428169265	1191169.28048488	0.0338382316644377
793954.428169265	1191124.39118273	0.0445094782601724
793999.361258918	1199024.90836084	3.12774482992504e-17
793999.361258918	1198980.01905869	1.88619459057358e-16
793999.361258918	1198935.12975654	1.0906493577687e-15
793999.361258918	1198800.4618501	1.58392998131712e-13
793999.361258918	1198755.57254795	7.48804149577887e-13
793999.361258918	1198710.6832458	3.34078998249918e-12
793999.361258918	1198665.79394365	1.40298270833891e-11
793999.361258918	1198620.9046415	5.53312757185145e-11
793999.361258918	1198576.01533936	2.04516943914804e-10
793999.361258918	1198531.12603721	7.07287701876722e-10
793999.361258918	1198486.23673506	2.28555218397378e-09
793999.361258918	1198441.34743291	6.89435623511025e-09
793999.361258918	1198396.45813076	1.94020536755978e-08
793999.361258918	1198351.56882861	5.09289440155757e-08
793999.361258918	1198306.67952647	1.247168229188e-07
793999.361258918	1198261.79022432	2.85086768868396e-07
793999.361258918	1198216.90092217	6.08882962853454e-07
793999.361258918	1198172.01162002	1.21665719153638e-06
793999.361258918	1198127.12231787	2.27827491854626e-06
793999.361258918	1198082.23301572	4.00606217357296e-06
793999.361258918	1198037.34371358	6.62990213903881e-06
793999.361258918	1197992.45441143	1.0353830142239e-05
793999.361258918	1197947.56510928	1.53015531380046e-05
793999.361258918	1197902.67580713	2.14655561185583e-05
793999.361258918	1197857.78650498	2.86769699472544e-05
793999.361258918	1197812.89720283	3.66088927168513e-05
793999.361258918	1197768.00790069	4.48156346343052e-05
793999.361258918	1197723.11859854	5.27987197390496e-05
793999.361258918	1197678.22929639	6.00824302642583e-05
793999.361258918	1197633.33999424	6.62802182193591e-05
793999.361258918	1197588.45069209	7.113815773207e-05
793999.361258918	1197543.56138994	7.45499084160465e-05
793999.361258918	1197498.6720878	7.65458050093917e-05
793999.361258918	1197453.78278565	7.72640717201043e-05
793999.361258918	1197408.8934835	7.69139226846729e-05
793999.361258918	1197364.00418135	7.57390956432608e-05
793999.361258918	1197319.1148792	7.39875424505828e-05
793999.361258918	1197274.22557705	7.18899048950193e-05
793999.361258918	1197229.33627491	6.96469163980603e-05
793999.361258918	1197184.44697276	6.7424331577786e-05
793999.361258918	1197139.55767061	6.53533409386059e-05
793999.361258918	1197094.66836846	6.35344246369738e-05
793999.361258918	1197049.77906631	6.20429503564457e-05
793999.361258918	1197004.88976416	6.09352953488905e-05
793999.361258918	1196960.00046202	6.02547258606375e-05
793999.361258918	1196915.11115987	6.00366284769735e-05
793999.361258918	1196870.22185772	6.03129396777623e-05
793999.361258918	1196825.33255557	6.11157730748748e-05
793999.361258918	1192426.18094503	0.015058585762711
793999.361258918	1192381.29164289	0.014239416990119
793999.361258918	1192336.40234074	0.013249175708978
793999.361258918	1192291.51303859	0.0121598201729823
793999.361258918	1192246.62373644	0.0110367383499506
793999.361258918	1192201.73443429	0.00993410004235036
793999.361258918	1192156.84513214	0.00889279557551945
793999.361258918	1192111.95583	0.007940536758569
793999.361258918	1192067.06652785	0.00709345052912587
793999.361258918	1192022.1772257	0.00635847165115797
793999.361258918	1191977.28792355	0.00573596277349497
793999.361258918	1191932.3986214	0.00522217514801244
793999.361258918	1191887.50931925	0.00481134743998979
793999.361258918	1191842.62001711	0.00449738765508206
793999.361258918	1191797.73071496	0.00427518354808253
793999.361258918	1191752.84141281	0.00414164556190293
793999.361258918	1191707.95211066	0.00409661657467533
793999.361258918	1191663.06280851	0.00414379925936642
793999.361258918	1191618.17350636	0.00429186797944085
793999.361258918	1191573.28420422	0.00455595907507436
793999.361258918	1191528.39490207	0.00495978098042472
793999.361258918	1191483.50559992	0.00553866352866577
793999.361258918	1191438.61629777	0.00634398449880642
793999.361258918	1191393.72699562	0.00744958223818973
793999.361258918	1191348.83769347	0.00896099638549616
793999.361258918	1191303.94839133	0.0110286783971053
793999.361258918	1191259.05908918	0.0138666661778164
793999.361258918	1191214.16978703	0.0177785701371738
793999.361258918	1191169.28048488	0.0231929443733296
793999.361258918	1191124.39118273	0.0307099619155108
793999.361258918	1191079.50188058	0.041160329096304
794044.294348571	1199024.90836084	1.17257839837164e-15
794044.294348571	1198980.01905869	6.55478302549268e-15
794044.294348571	1198935.12975654	3.51578200286617e-14
794044.294348571	1198890.24045439	1.80326885495015e-13
794044.294348571	1198845.35115225	8.81538902167795e-13
794044.294348571	1198800.4618501	4.09439948778171e-12
794044.294348571	1198755.57254795	1.80138704548638e-11
794044.294348571	1198710.6832458	7.48658699004818e-11
794044.294348571	1198665.79394365	2.93170070087305e-10
794044.294348571	1198620.9046415	1.07928029232193e-09
794044.294348571	1198576.01533936	3.7280461747646e-09
794044.294348571	1198531.12603721	1.20630960799028e-08
794044.294348571	1198486.23673506	3.65189538981914e-08
794044.294348571	1198441.34743291	1.0334085853707e-07
794044.294348571	1198396.45813076	2.73210732852733e-07
794044.294348571	1198351.56882861	6.74748086316835e-07
794044.294348571	1198306.67952647	1.55711003787855e-06
794044.294348571	1198261.79022432	3.35980524878925e-06
794044.294348571	1198216.90092217	6.78537605859678e-06
794044.294348571	1198172.01162002	1.28441566328432e-05
794044.294348571	1198127.12231787	2.28279835182137e-05
794044.294348571	1198082.23301572	3.81733851284587e-05
794044.294348571	1198037.34371358	6.02029156215605e-05
794044.294348571	1197992.45441143	8.9782179660387e-05
794044.294348571	1197947.56510928	0.000126980381595422
794044.294348571	1197902.67580713	0.000170846732550161
794044.294348571	1197857.78650498	0.000219394825426379
794044.294348571	1197812.89720283	0.000269825156486865
794044.294348571	1197768.00790069	0.000318937869879597
794044.294348571	1197723.11859854	0.000363627713201781
794044.294348571	1197678.22929639	0.000401335117455222
794044.294348571	1197633.33999424	0.000430353736260646
794044.294348571	1197588.45069209	0.000449948731286461
794044.294348571	1197543.56138994	0.000460296910044258
794044.294348571	1197498.6720878	0.000462299830341818
794044.294348571	1197453.78278565	0.000457336233469898
794044.294348571	1197408.8934835	0.00044701380321017
794044.294348571	1197364.00418135	0.00043296142631138
794044.294348571	1197319.1148792	0.000416681474819651
794044.294348571	1197274.22557705	0.000399463788676472
794044.294348571	1197229.33627491	0.000382351809535247
794044.294348571	1197184.44697276	0.000366146515209181
794044.294348571	1196780.44325342	0.000316822407950612
794044.294348571	1196690.66464913	0.000335187875691032
794044.294348571	1196511.10744053	0.000411633592983211
794044.294348571	1192426.18094503	0.0122206549258738
794044.294348571	1192381.29164289	0.0114166948583884
794044.294348571	1192336.40234074	0.0104989615226902
794044.294348571	1192291.51303859	0.00952719904363765
794044.294348571	1192246.62373644	0.00855327373559585
794044.294348571	1192201.73443429	0.00761815814463881
794044.294348571	1192156.84513214	0.00675104359378597
794044.294348571	1192111.95583	0.00597009916083224
794044.294348571	1192067.06652785	0.00528426180406882
794044.294348571	1192022.1772257	0.00469548059909972
794044.294348571	1191977.28792355	0.00420097571659298
794044.294348571	1191932.3986214	0.00379524110971609
794044.294348571	1191887.50931925	0.00347167144881385
794044.294348571	1191842.62001711	0.00322380609413682
794044.294348571	1191797.73071496	0.00304625286788342
794044.294348571	1191752.84141281	0.00293539045983325
794044.294348571	1191707.95211066	0.00288996309967822
794044.294348571	1191663.06280851	0.00291168707694426
794044.294348571	1191618.17350636	0.00300599620030629
794044.294348571	1191573.28420422	0.00318307076565519
794044.294348571	1191528.39490207	0.00345932937762419
794044.294348571	1191483.50559992	0.00385962252597067
794044.294348571	1191438.61629777	0.00442045982440098
794044.294348571	1191393.72699562	0.00519473955248412
794044.294348571	1191348.83769347	0.00625864064574608
794044.294348571	1191303.94839133	0.00772159207006225
794044.294348571	1191259.05908918	0.00974055076722362
794044.294348571	1191214.16978703	0.0125401693084086
794044.294348571	1191169.28048488	0.0164407366898813
794044.294348571	1191124.39118273	0.0218958515898463
794089.227438224	1199024.90836084	3.28650538872404e-14
794089.227438224	1198980.01905869	1.69863842857467e-13
794089.227438224	1198935.12975654	8.43055616957493e-13
794089.227438224	1198890.24045439	4.00453036889139e-12
794089.227438224	1198845.35115225	1.81459201701419e-11
794089.227438224	1198800.4618501	7.8196828214748e-11
794089.227438224	1198755.57254795	3.1952805855556e-10
794089.227438224	1198710.6832458	1.23469160301109e-09
794089.227438224	1198665.79394365	4.50055374151476e-09
794089.227438224	1198620.9046415	1.54412428820814e-08
794089.227438224	1198576.01533936	4.97729501511227e-08
794089.227438224	1198531.12603721	1.50498170095238e-07
794089.227438224	1198486.23673506	4.26365873253855e-07
794089.227438224	1198441.34743291	1.13082490590846e-06
794089.227438224	1198396.45813076	2.80662732539372e-06
794089.227438224	1198351.56882861	6.51829968237581e-06
794089.227438224	1198306.67952647	1.41708925807709e-05
794089.227438224	1198261.79022432	2.88598527813497e-05
794089.227438224	1198216.90092217	5.51200289383753e-05
794089.227438224	1198172.01162002	9.8874727944311e-05
794089.227438224	1198127.12231787	0.000166883596988469
794089.227438224	1198082.23301572	0.000265599087243421
794089.227438224	1198037.34371358	0.00039956276424567
794089.227438224	1197992.45441143	0.000569725919791653
794089.227438224	1197947.56510928	0.000772233569802008
794089.227438224	1197902.67580713	0.000998158520682726
794089.227438224	1197857.78650498	0.00123440154598992
794089.227438224	1197812.89720283	0.00146559106139081
794089.227438224	1197768.00790069	0.00167648941973279
794089.227438224	1197723.11859854	0.00185427965810153
794089.227438224	1197678.22929639	0.00199020183394741
794089.227438224	1197633.33999424	0.00208026252040815
794089.227438224	1197588.45069209	0.00212503232730324
794089.227438224	1197543.56138994	0.00212876634002294
794089.227438224	1197453.78278565	0.00204118723413587
794089.227438224	1196780.44325342	0.00128264053591668
794089.227438224	1196690.66464913	0.00134735217086441
794089.227438224	1196511.10744053	0.00161998362028102
794089.227438224	1196466.21813838	0.00172040598684929
794089.227438224	1196421.32883624	0.00183449912380105
794089.227438224	1192471.07024718	0.0108108209300063
794089.227438224	1192426.18094503	0.0101664074220569
794089.227438224	1192381.29164289	0.00939397157771162
794089.227438224	1192336.40234074	0.00854783215626832
794089.227438224	1192291.51303859	0.0076778239162822
794089.227438224	1192246.62373644	0.00682543228324546
794089.227438224	1192201.73443429	0.0060219211956512
794089.227438224	1192156.84513214	0.00528820318008428
794089.227438224	1192111.95583	0.00463596086262937
794089.227438224	1192067.06652785	0.00406947056632708
794089.227438224	1192022.1772257	0.00358765173979236
794089.227438224	1191977.28792355	0.00318600506921469
794089.227438224	1191932.3986214	0.00285825109440733
794089.227438224	1191887.50931925	0.00259760510028981
794089.227438224	1191842.62001711	0.00239770946352393
794089.227438224	1191797.73071496	0.00225329319064937
794089.227438224	1191752.84141281	0.00216064957080797
794089.227438224	1191663.06280851	0.0021260375493274
794089.227438224	1191573.28420422	0.00231146600777471
794089.227438224	1191483.50559992	0.00279504709272327
794134.160527876	1199024.90836084	6.9229263452397e-13
794134.160527876	1198980.01905869	3.30058927290939e-12
794134.160527876	1198935.12975654	1.51237244548481e-11
794134.160527876	1198890.24045439	6.63850974683225e-11
794134.160527876	1198845.35115225	2.78257880930616e-10
794134.160527876	1198800.4618501	1.11037492739852e-09
794134.160527876	1198755.57254795	4.20624810461575e-09
794134.160527876	1198710.6832458	1.50860390763908e-08
794134.160527876	1198665.79394365	5.11060768827105e-08
794134.160527876	1198620.9046415	1.63182157843567e-07
794134.160527876	1198576.01533936	4.90227783810652e-07
794134.160527876	1198531.12603721	1.38362295898538e-06
794134.160527876	1198486.23673506	3.66486118771872e-06
794134.160527876	1198441.34743291	9.10343048319027e-06
794134.160527876	1198396.45813076	2.11989925559707e-05
794134.160527876	1198351.56882861	4.62819830662219e-05
794134.160527876	1198306.67952647	9.47738386915434e-05
794134.160527876	1198261.79022432	0.000182181755934104
794134.160527876	1198216.90092217	0.000329142421683555
794134.160527876	1198172.01162002	0.000559762920753253
794134.160527876	1198127.12231787	0.000897825709191063
794134.160527876	1198082.23301572	0.00136116675963386
794134.160527876	1198037.34371358	0.0019554706218843
794134.160527876	1197992.45441143	0.00266939872966731
794134.160527876	1197947.56510928	0.00347293860834184
794134.160527876	1197902.67580713	0.00432000179234616
794134.160527876	1197857.78650498	0.00515491831660047
794134.160527876	1197812.89720283	0.00592117910724217
794134.160527876	1197768.00790069	0.00657012341186003
794134.160527876	1197723.11859854	0.0070674753769408
794134.160527876	1197678.22929639	0.00739650968844459
794134.160527876	1197633.33999424	0.00755772967907747
794134.160527876	1197588.45069209	0.00756583767737405
794134.160527876	1197543.56138994	0.00744522450416779
794134.160527876	1197453.78278565	0.00693583256532848
794134.160527876	1196870.22185772	0.00411132872452096
794134.160527876	1196780.44325342	0.00418341708882565
794134.160527876	1196735.55395127	0.00427151957722028
794134.160527876	1196690.66464913	0.00439446969913535
794134.160527876	1196645.77534698	0.00455260927650501
794134.160527876	1196600.88604483	0.00474638314481514
794134.160527876	1196555.99674268	0.00497623957171934
794134.160527876	1196511.10744053	0.00524250728653633
794134.160527876	1196466.21813838	0.00554524997417365
794134.160527876	1196421.32883624	0.00588409979713418
794134.160527876	1196376.43953409	0.00625807292527192
794134.160527876	1196331.55023194	0.00666537211772093
794134.160527876	1192471.07024718	0.00931818078146124
794134.160527876	1192426.18094503	0.00867385532393001
794134.160527876	1192381.29164289	0.0079365600918328
794134.160527876	1192336.40234074	0.00715380709907305
794134.160527876	1192291.51303859	0.00636754984439856
794134.160527876	1192246.62373644	0.00561136715930047
794134.160527876	1192201.73443429	0.00490938851691861
794134.160527876	1192156.84513214	0.0042766479846443
794134.160527876	1192111.95583	0.00372039200727787
794134.160527876	1192067.06652785	0.00324185648083187
794134.160527876	1192022.1772257	0.00283811970534183
794134.160527876	1191977.28792355	0.00250377138722341
794134.160527876	1191932.3986214	0.002232268233673
794134.160527876	1191887.50931925	0.00201694828491912
794134.160527876	1191663.06280851	0.00161459110185803
794134.160527876	1191573.28420422	0.00174626290954684
794179.093617529	1199069.79766299	2.42596004711412e-12
794179.093617529	1199024.90836084	1.10311866295626e-11
794179.093617529	1198980.01905869	4.84114761373128e-11
794179.093617529	1198935.12975654	2.04385159140413e-10
794179.093617529	1198890.24045439	8.27439132431882e-10
794179.093617529	1198665.79394365	4.32823182762395e-07
794179.093617529	1198486.23673506	2.34006053260729e-05
794179.093617529	1198396.45813076	0.000118826169193091
794179.093617529	1198351.56882861	0.000243816423168258
794179.093617529	1198306.67952647	0.000470266544902423
794179.093617529	1198261.79022432	0.000853408754582181
794179.093617529	1198216.90092217	0.00145903130478995
794179.093617529	1198172.01162002	0.00235387418704409
794179.093617529	1198127.12231787	0.003590662680983
794179.093617529	1198082.23301572	0.00519080227255948
794179.093617529	1198037.34371358	0.0071298506158484
794179.093617529	1197992.45441143	0.00933120899759554
794179.093617529	1197947.56510928	0.0116714641470035
794179.093617529	1197902.67580713	0.0139971008611986
794179.093617529	1197857.78650498	0.0161484919813525
794179.093617529	1197812.89720283	0.0179848248329123
794179.093617529	1197768.00790069	0.0194037814661922
794179.093617529	1197723.11859854	0.0203520140872697
794179.093617529	1197678.22929639	0.0208255759130185
794179.093617529	1197633.33999424	0.0208621901360971
794179.093617529	1197588.45069209	0.0205287513064017
794179.093617529	1197543.56138994	0.0199076186723754
794179.093617529	1197319.1148792	0.0151877283461558
794179.093617529	1197274.22557705	0.0143035707774111
794179.093617529	1197229.33627491	0.0135087570797783
794179.093617529	1197184.44697276	0.0128137408188982
794179.093617529	1197139.55767061	0.0122232658398705
794179.093617529	1197094.66836846	0.0117382441844934
794179.093617529	1197049.77906631	0.0113572504820246
794179.093617529	1197004.88976416	0.0110776436471292
794179.093617529	1196960.00046202	0.0108963624579015
794179.093617529	1196915.11115987	0.0108104537415022
794179.093617529	1196870.22185772	0.0108173902263103
794179.093617529	1196825.33255557	0.0109152266914045
794179.093617529	1196780.44325342	0.0111026323692734
794179.093617529	1196735.55395127	0.0113788272586876
794179.093617529	1196690.66464913	0.0117434413724888
794179.093617529	1196645.77534698	0.0121963095211762
794179.093617529	1196600.88604483	0.012737210109541
794179.093617529	1196555.99674268	0.0133655544954291
794179.093617529	1196511.10744053	0.0140800335124262
794179.093617529	1196466.21813838	0.014878229528211
794179.093617529	1196421.32883624	0.0157562055796782
794179.093617529	1196376.43953409	0.0167080873183689
794179.093617529	1196331.55023194	0.0177256582744413
794179.093617529	1196286.66092979	0.0187979937920623
794179.093617529	1192471.07024718	0.00822876471744418
794179.093617529	1192426.18094503	0.00759094935884545
794179.093617529	1192381.29164289	0.00688590925716114
794179.093617529	1192336.40234074	0.00615555345431533
794179.093617529	1192291.51303859	0.00543564937699591
794179.093617529	1192246.62373644	0.00475378097177323
794179.093617529	1192201.73443429	0.00412882882880353
794179.093617529	1192156.84513214	0.00357163037501764
794179.093617529	1192111.95583	0.00308637194232349
794179.093617529	1192067.06652785	0.00267228615734564
794179.093617529	1192022.1772257	0.00232532727543334
794179.093617529	1191977.28792355	0.002039622322203
794179.093617529	1191932.3986214	0.00180860992634175
794179.093617529	1191887.50931925	0.00162586277187741
794179.093617529	1191663.06280851	0.00127603819388357
794179.093617529	1191573.28420422	0.00137334597965563
794179.093617529	1191303.94839133	0.00332163094964693
794179.093617529	1191259.05908918	0.0042168226733972
794179.093617529	1191214.16978703	0.00547438211503707
794179.093617529	1191169.28048488	0.00725194053660122
794179.093617529	1191124.39118273	0.00977825646816281
794179.093617529	1191079.50188058	0.0133829037055903
794179.093617529	1191034.61257844	0.0185353451045248
794224.026707182	1199114.68696514	7.45272372444282e-12
794224.026707182	1199069.79766299	3.20996309105918e-11
794224.026707182	1199024.90836084	1.33986009748051e-10
794224.026707182	1198980.01905869	5.40269896899725e-10
794224.026707182	1198935.12975654	2.09785850011144e-09
794224.026707182	1198890.24045439	7.81991520952285e-09
794224.026707182	1198665.79394365	2.76005669551308e-06
794224.026707182	1198486.23673506	0.000112139866856018
794224.026707182	1198396.45813076	0.000499562850988977
794224.026707182	1198351.56882861	0.00096331868514369
794224.026707182	1198306.67952647	0.00175029484371795
794224.026707182	1198261.79022432	0.0029995696934918
794224.026707182	1198216.90092217	0.00485531533738514
794224.026707182	1198172.01162002	0.00743605157221556
794224.026707182	1198127.12231787	0.0107977050889708
794224.026707182	1198082.23301572	0.0149009110788724
794224.026707182	1198037.34371358	0.0195944091332496
794224.026707182	1197992.45441143	0.0246228502394192
794224.026707182	1197947.56510928	0.0296597628236934
794224.026707182	1197902.67580713	0.034357992150072
794224.026707182	1197857.78650498	0.0384043404053082
794224.026707182	1197812.89720283	0.0415646109959559
794224.026707182	1197768.00790069	0.0437094957184671
794224.026707182	1197723.11859854	0.0448184136229174
794224.026707182	1197678.22929639	0.0449646439108931
794224.026707182	1197633.33999424	0.0442888786328582
794224.026707182	1197588.45069209	0.0429691116039681
794224.026707182	1197543.56138994	0.0411932614986031
794224.026707182	1197498.6720878	0.039138322646953
794224.026707182	1197453.78278565	0.0369572615634574
794224.026707182	1197408.8934835	0.0347729955385267
794224.026707182	1197364.00418135	0.0326777889076746
794224.026707182	1197319.1148792	0.0307361466486652
794224.026707182	1197274.22557705	0.0289895044410291
794224.026707182	1197229.33627491	0.0274614472552846
794224.026707182	1197184.44697276	0.0261626476243987
794224.026707182	1197139.55767061	0.0250950982946462
794224.026707182	1197094.66836846	0.0242554869936424
794224.026707182	1197049.77906631	0.0236377289259679
794224.026707182	1197004.88976416	0.0232347584325047
794224.026707182	1196960.00046202	0.0230397116107667
794224.026707182	1196915.11115987	0.0230466293251516
794224.026707182	1196870.22185772	0.023250791560133
794224.026707182	1196825.33255557	0.0236487702220629
794224.026707182	1196780.44325342	0.024238264512582
794224.026707182	1196735.55395127	0.0250177640167935
794224.026707182	1196690.66464913	0.025986070945885
794224.026707182	1196645.77534698	0.027141704740029
794224.026707182	1196600.88604483	0.0284822091155584
794224.026707182	1196555.99674268	0.0300033829273919
794224.026707182	1196511.10744053	0.0316984609992833
794224.026707182	1196466.21813838	0.0335572782546215
794224.026707182	1196331.55023194	0.0399470626461253
794224.026707182	1196241.77162764	0.044619789932292
794224.026707182	1192471.07024718	0.00744378478824052
794224.026707182	1192426.18094503	0.00681311916596141
794224.026707182	1192381.29164289	0.00613431933837036
794224.026707182	1192336.40234074	0.00544478286158124
794224.026707182	1192291.51303859	0.00477547201718295
794224.026707182	1192246.62373644	0.0041494415065483
794224.026707182	1192201.73443429	0.0035817043313982
794224.026707182	1192156.84513214	0.00308008398082362
794224.026707182	1192111.95583	0.00264663421157516
794224.026707182	1192067.06652785	0.00227924905656649
794224.026707182	1192022.1772257	0.00197318720697646
794224.026707182	1191977.28792355	0.00172235123039591
794224.026707182	1191932.3986214	0.00152026244502572
794224.026707182	1191887.50931925	0.00136074280194924
794224.026707182	1191842.62001711	0.00123835510120563
794224.026707182	1191797.73071496	0.00114866888643126
794224.026707182	1191752.84141281	0.00108842036839474
794224.026707182	1191707.95211066	0.00105562891434374
794224.026707182	1191663.06280851	0.0010497262292709
794224.026707182	1191618.17350636	0.00107175163310942
794224.026707182	1191573.28420422	0.00112467083155882
794224.026707182	1191528.39490207	0.00121388893908201
794224.026707182	1191483.50559992	0.00134805437967636
794224.026707182	1191438.61629777	0.00154029306397884
794224.026707182	1191393.72699562	0.00181007820209718
794224.026707182	1191348.83769347	0.00218603876760012
794224.026707182	1191303.94839133	0.00271014937149942
794224.026707182	1191259.05908918	0.00344393654520648
794224.026707182	1191214.16978703	0.00447758655568049
794224.026707182	1191169.28048488	0.00594313734067965
794224.026707182	1191124.39118273	0.00803323478776466
794224.026707182	1191079.50188058	0.0110271127829707
794268.959796835	1199204.46556943	4.92699776902896e-12
794268.959796835	1199159.57626728	2.04648682306699e-11
794268.959796835	1199114.68696514	8.29521296463234e-11
794268.959796835	1199069.79766299	3.27145338470559e-10
794268.959796835	1199024.90836084	1.25146260918751e-09
794268.959796835	1198980.01905869	4.62928817638071e-09
794268.959796835	1198935.12975654	1.65078480851715e-08
794268.959796835	1198890.24045439	5.65760220630759e-08
794268.959796835	1198755.57254795	1.74457421220067e-06
794268.959796835	1198665.79394365	1.33959155183755e-05
794268.959796835	1198576.01533936	8.28231231135843e-05
794268.959796835	1198531.12603721	0.000189206570250563
794268.959796835	1198486.23673506	0.000408020079115046
794268.959796835	1198441.34743291	0.000830259340001409
794268.959796835	1198396.45813076	0.00159413885183188
794268.959796835	1198351.56882861	0.00288921521948316
794268.959796835	1198306.67952647	0.00494655475072312
794268.959796835	1198261.79022432	0.00800913378161669
794268.959796835	1198216.90092217	0.0122821806558279
794268.959796835	1198172.01162002	0.0178718134606384
794268.959796835	1198127.12231787	0.0247285922183008
794268.959796835	1198082.23301572	0.0326158445570332
794268.959796835	1198037.34371358	0.0411178105468823
794268.959796835	1197992.45441143	0.0496906806765776
794268.959796835	1197947.56510928	0.057745318606129
794268.959796835	1197902.67580713	0.0647401340629608
794268.959796835	1197857.78650498	0.0702604396098611
794268.959796835	1197812.89720283	0.0740668206005365
794268.959796835	1197768.00790069	0.0761060441565681
794268.959796835	1197723.11859854	0.0764889579993291
794268.959796835	1197678.22929639	0.0754469529686422
794268.959796835	1197633.33999424	0.0732805823911807
794268.959796835	1197588.45069209	0.070311762013673
794268.959796835	1197543.56138994	0.0668466433272047
794268.959796835	1197498.6720878	0.0631517451721246
794268.959796835	1197453.78278565	0.0594425079221233
794268.959796835	1197408.8934835	0.0558815269158635
794268.959796835	1197364.00418135	0.0525831485901495
794268.959796835	1197319.1148792	0.0496214226144872
794268.959796835	1197274.22557705	0.0470391316389695
794268.959796835	1197229.33627491	0.0448564233089945
794268.959796835	1197184.44697276	0.0430782533862016
794268.959796835	1197139.55767061	0.0417003424543341
794268.959796835	1197094.66836846	0.0407136556044248
794268.959796835	1197049.77906631	0.0401075735416697
794268.959796835	1197004.88976416	0.0398719815374474
794268.959796835	1196960.00046202	0.039998500489899
794268.959796835	1196915.11115987	0.0404810523641413
794268.959796835	1196870.22185772	0.0413159101954713
794268.959796835	1196331.55023194	0.0770530840883974
794268.959796835	1196241.77162764	0.08598122069556
794268.959796835	1195927.5465126	0.10856448038879
794268.959796835	1195882.65721046	0.109403210264651
794268.959796835	1195613.32139757	0.0965604694242764
794268.959796835	1195568.43209542	0.0916334075322361
794268.959796835	1195523.54279327	0.0861045281620295
794268.959796835	1195478.65349112	0.0800916175519056
794268.959796835	1192515.95954933	0.00744864865210757
794268.959796835	1192471.07024718	0.00689437128953558
794268.959796835	1192426.18094503	0.00626829380862871
794268.959796835	1192381.29164289	0.00560838560973978
794268.959796835	1192336.40234074	0.00494848211758882
794268.959796835	1192291.51303859	0.00431585373877721
794268.959796835	1192246.62373644	0.00373015096868549
794268.959796835	1192201.73443429	0.00320353806007998
794268.959796835	1192156.84513214	0.00274166412224792
794268.959796835	1192111.95583	0.00234508123655728
794268.959796835	1192067.06652785	0.00201077248150156
794268.959796835	1192022.1772257	0.00173355349052018
794268.959796835	1191977.28792355	0.0015072191004165
794268.959796835	1191932.3986214	0.0013253959827354
794268.959796835	1191887.50931925	0.00118212247495454
794268.959796835	1191842.62001711	0.00107220909636011
794268.959796835	1191797.73071496	0.000991444345800095
794268.959796835	1191752.84141281	0.000936708771360399
794268.959796835	1191707.95211066	0.000906053358317519
794268.959796835	1191663.06280851	0.00089879141941347
794268.959796835	1191618.17350636	0.000915650004995602
794268.959796835	1191573.28420422	0.000959029874792275
794268.959796835	1191528.39490207	0.00103343448397977
794268.959796835	1191483.50559992	0.00114615092014903
794268.959796835	1191438.61629777	0.00130830316368607
794268.959796835	1191393.72699562	0.00153645609988387
794268.959796835	1191348.83769347	0.00185503523412877
794268.959796835	1191303.94839133	0.00229995194715502
794268.959796835	1191259.05908918	0.00292399794177466
794268.959796835	1191214.16978703	0.00380480248096006
794268.959796835	1191169.28048488	0.00505642682612662
794268.959796835	1191124.39118273	0.00684596638661532
794313.892886488	1199249.35487158	1.32217641893168e-11
794313.892886488	1199204.46556943	5.11964046005303e-11
794313.892886488	1199159.57626728	1.94138989692597e-10
794313.892886488	1199114.68696514	7.18957843898101e-10
794313.892886488	1199069.79766299	2.59271053637385e-09
794313.892886488	1199024.90836084	9.07767038498583e-09
794313.892886488	1198980.01905869	3.07652906762476e-08
794313.892886488	1198935.12975654	1.00627509989564e-07
794313.892886488	1198890.24045439	3.16716391402657e-07
794313.892886488	1198845.35115225	9.56526843070977e-07
794313.892886488	1198800.4618501	2.76462286196489e-06
794313.892886488	1198755.57254795	7.62796526819588e-06
794313.892886488	1198710.6832458	2.00464339744881e-05
794313.892886488	1198665.79394365	5.00792396273642e-05
794313.892886488	1198620.9046415	0.000118723288438408
794313.892886488	1198576.01533936	0.000266733702227328
794313.892886488	1198531.12603721	0.000567336184355098
794313.892886488	1198486.23673506	0.00114166531126259
794313.892886488	1198441.34743291	0.00217295924095653
794313.892886488	1198396.45813076	0.00391222702239608
794313.892886488	1198351.56882861	0.00666604820232011
794313.892886488	1198306.67952647	0.010758756281302
794313.892886488	1198261.79022432	0.0164680776398329
794313.892886488	1198216.90092217	0.0239443493287253
794313.892886488	1198172.01162002	0.033134455485263
794313.892886488	1198127.12231787	0.0437366128107412
794313.892886488	1198082.23301572	0.0552068121487773
794313.892886488	1198037.34371358	0.0668226613219657
794313.892886488	1197992.45441143	0.0777914559776708
794313.892886488	1197947.56510928	0.0873747617815051
794313.892886488	1197902.67580713	0.0949976997657009
794313.892886488	1197857.78650498	0.100318337181491
794313.892886488	1197812.89720283	0.103246881334374
794313.892886488	1197768.00790069	0.103919305152059
794313.892886488	1197723.11859854	0.102640307903647
794313.892886488	1197678.22929639	0.0998139722133081
794313.892886488	1197633.33999424	0.0958780483464569
794313.892886488	1197588.45069209	0.0912521141617527
794313.892886488	1197543.56138994	0.0863036721054889
794313.892886488	1197498.6720878	0.0813314005010793
794313.892886488	1197453.78278565	0.0765619738101731
794313.892886488	1197408.8934835	0.0721559328197943
794313.892886488	1197184.44697276	0.0579916692422528
794313.892886488	1197094.66836846	0.0562655104267719
794313.892886488	1197004.88976416	0.0567232099948202
794313.892886488	1196421.32883624	0.11317234080282
794313.892886488	1196331.55023194	0.12854853626958
794313.892886488	1196241.77162764	0.143913916528175
794313.892886488	1196017.3251169	0.173797188769615
794313.892886488	1195972.43581475	0.17701308115702
794313.892886488	1195927.5465126	0.178996838815617
794313.892886488	1195882.65721046	0.179662014102528
794313.892886488	1195837.76790831	0.178953042873885
794313.892886488	1195792.87860616	0.176847540523823
794313.892886488	1195747.98930401	0.173357467276771
794313.892886488	1195703.10000186	0.168529180775444
794313.892886488	1195658.21069971	0.162442410067245
794313.892886488	1195613.32139757	0.155208184611046
794313.892886488	1195568.43209542	0.146965744705979
794313.892886488	1195523.54279327	0.137878458102716
794313.892886488	1195478.65349112	0.128128782627398
794313.892886488	1195433.76418897	0.117912354368242
794313.892886488	1192515.95954933	0.00709971011805678
794313.892886488	1192471.07024718	0.00653262537547073
794313.892886488	1192426.18094503	0.00590687041668857
794313.892886488	1192381.29164289	0.00525810323622713
794313.892886488	1192336.40234074	0.00461740716588135
794313.892886488	1192291.51303859	0.00400925853687601
794313.892886488	1192246.62373644	0.00345077531302694
794313.892886488	1192201.73443429	0.00295203534388371
794313.892886488	1192156.84513214	0.002517119512721
794313.892886488	1192111.95583	0.00214551460038402
794313.892886488	1192067.06652785	0.00183357077697056
794313.892886488	1192022.1772257	0.00157580699300992
794313.892886488	1191977.28792355	0.00136595812705754
794313.892886488	1191932.3986214	0.00119773844403015
794313.892886488	1191887.50931925	0.00106534870008573
794313.892886488	1191842.62001711	0.000963781070210912
794313.892886488	1191797.73071496	0.000888983911607868
794313.892886488	1191752.84141281	0.000837945159261618
794313.892886488	1191707.95211066	0.000808745620191851
794313.892886488	1191663.06280851	0.000800626412547703
794313.892886488	1191618.17350636	0.000814111426390652
794313.892886488	1191573.28420422	0.000851228093496354
794313.892886488	1191528.39490207	0.000915879830194938
794313.892886488	1191483.50559992	0.00101444362797387
794313.892886488	1191438.61629777	0.00115669991176877
794313.892886488	1191393.72699562	0.00135725416296487
794313.892886488	1191348.83769347	0.00163768822324382
794313.892886488	1191303.94839133	0.0020297930681217
794313.892886488	1191259.05908918	0.00258039462731099
794313.892886488	1191214.16978703	0.00335849809009014
794313.892886488	1191169.28048488	0.00446574206493769
794358.825976141	1199249.35487158	1.18847152331063e-10
794358.825976141	1199204.46556943	4.19397032595229e-10
794358.825976141	1199159.57626728	1.45035813751937e-09
794358.825976141	1199114.68696514	4.90201880756296e-09
794358.825976141	1199069.79766299	1.61476743442529e-08
794358.825976141	1199024.90836084	5.16932371281743e-08
794358.825976141	1198980.01905869	1.60356743335008e-07
794358.825976141	1198935.12975654	4.8063896000158e-07
794358.825976141	1198890.24045439	1.3880491739984e-06
794358.825976141	1198845.35115225	3.85183578383591e-06
794358.825976141	1198800.4618501	1.02446371757993e-05
794358.825976141	1198755.57254795	2.60533888879084e-05
794358.825976141	1198710.6832458	6.32185422943234e-05
794358.825976141	1198665.79394365	0.000146092318516786
794358.825976141	1198620.9046415	0.0003210205523595
794358.825976141	1198576.01533936	0.000669919021954677
794358.825976141	1198531.12603721	0.00132650343999236
794358.825976141	1198486.23673506	0.00249093295885391
794358.825976141	1198441.34743291	0.00443524459594966
794358.825976141	1198396.45813076	0.00748988281891772
794358.825976141	1198351.56882861	0.0120032849023055
794358.825976141	1198306.67952647	0.0182735011174454
794358.825976141	1198261.79022432	0.0264622725523268
794358.825976141	1198216.90092217	0.0365135788379469
794358.825976141	1198172.01162002	0.0481042319254042
794358.825976141	1198127.12231787	0.0606489984035223
794358.825976141	1198082.23301572	0.073367235856004
794358.825976141	1198037.34371358	0.0853979816550498
794358.825976141	1197992.45441143	0.0959344597481675
794358.825976141	1197947.56510928	0.104343795818527
794358.825976141	1197902.67580713	0.110244726967303
794358.825976141	1197857.78650498	0.11353112790342
794358.825976141	1197812.89720283	0.114345426234439
794358.825976141	1197768.00790069	0.113017562354771
794358.825976141	1197723.11859854	0.10998942831383
794358.825976141	1197678.22929639	0.105742455958674
794358.825976141	1197633.33999424	0.100739981133961
794358.825976141	1197588.45069209	0.0953892133006347
794358.825976141	1197543.56138994	0.0900222014873489
794358.825976141	1197498.6720878	0.0848919663586668
794358.825976141	1197453.78278565	0.0801788325611117
794358.825976141	1197408.8934835	0.0760023107418426
794358.825976141	1197184.44697276	0.0647616807889743
794358.825976141	1197094.66836846	0.0649380854070434
794358.825976141	1196600.88604483	0.11937328666112
794358.825976141	1196555.99674268	0.12931033653523
794358.825976141	1196511.10744053	0.139990462758589
794358.825976141	1196466.21813838	0.151308777198453
794358.825976141	1196421.32883624	0.163125691215268
794358.825976141	1196376.43953409	0.175266956591539
794358.825976141	1196331.55023194	0.187526002099853
794358.825976141	1196286.66092979	0.199668677448519
794358.825976141	1196241.77162764	0.211440276464443
794358.825976141	1196196.88232549	0.222574463272293
794358.825976141	1196151.99302335	0.232803507744028
794358.825976141	1196107.1037212	0.241869086441157
794358.825976141	1196062.21441905	0.249532847896505
794358.825976141	1196017.3251169	0.255585985533826
794358.825976141	1195972.43581475	0.259857197754358
794358.825976141	1195927.5465126	0.262218616671691
794358.825976141	1195882.65721046	0.262589518528545
794358.825976141	1195837.76790831	0.260937851253118
794358.825976141	1195792.87860616	0.257279795145396
794358.825976141	1195747.98930401	0.251677689236679
794358.825976141	1195703.10000186	0.244236700523755
794358.825976141	1195658.21069971	0.235100591509357
794358.825976141	1195613.32139757	0.224446869596826
794358.825976141	1195568.43209542	0.21248150316569
794358.825976141	1195523.54279327	0.19943328881874
794358.825976141	1192560.84885148	0.0074046697158419
794358.825976141	1192515.95954933	0.00690731097212605
794358.825976141	1192471.07024718	0.00632546399654662
794358.825976141	1192426.18094503	0.00569494562066496
794358.825976141	1192381.29164289	0.00504964337825677
794358.825976141	1192336.40234074	0.00441857528950709
794358.825976141	1192291.51303859	0.00382415401542144
794358.825976141	1192246.62373644	0.0032816522429834
794358.825976141	1192201.73443429	0.00279964539617696
794358.825976141	1192156.84513214	0.00238109614469715
794358.825976141	1192111.95583	0.00202473705521806
794358.825976141	1192067.06652785	0.00172647106707422
794358.825976141	1192022.1772257	0.00148060471656207
794358.825976141	1191977.28792355	0.00128082344209342
794358.825976141	1191932.3986214	0.00112089243070844
794358.825976141	1191887.50931925	0.000995113853090382
794358.825976141	1191842.62001711	0.000898594501795889
794358.825976141	1191797.73071496	0.000827383613461252
794358.825976141	1191752.84141281	0.000778536532985563
794358.825976141	1191707.95211066	0.000750152113413148
794358.825976141	1191663.06280851	0.00074142473821908
794358.825976141	1191618.17350636	0.000752748424995624
794358.825976141	1191573.28420422	0.000785912512034938
794358.825976141	1191528.39490207	0.000844437627475879
794358.825976141	1191483.50559992	0.000934119149851739
794358.825976141	1191438.61629777	0.00106387642401191
794358.825976141	1191393.72699562	0.00124705445212554
794358.825976141	1191348.83769347	0.00150339752837596
794358.825976141	1191303.94839133	0.0018620203199489
794358.825976141	1191259.05908918	0.00236585145348461
794358.825976141	1191214.16978703	0.00307822631336704
794358.825976141	1191169.28048488	0.00409255939279716
794403.759065794	1199249.35487158	8.51643392075675e-10
794403.759065794	1199204.46556943	2.73689399695975e-09
794403.759065794	1199159.57626728	8.62508422943438e-09
794403.759065794	1199114.68696514	2.65861362762012e-08
794403.759065794	1198620.9046415	0.000686817425820539
794403.759065794	1198531.12603721	0.00245425447216104
794403.759065794	1198396.45813076	0.0113582914393871
794403.759065794	1198351.56882861	0.0171310170310515
794403.759065794	1198306.67952647	0.0246183573757603
794403.759065794	1198261.79022432	0.0337581623330709
794403.759065794	1198216.90092217	0.0442514875056489
794403.759065794	1198172.01162002	0.0555685797234174
794403.759065794	1198127.12231787	0.0670087317334416
794403.759065794	1198082.23301572	0.0778025708723306
794403.759065794	1198037.34371358	0.087231372083535
794403.759065794	1197992.45441143	0.0947333043794106
794403.759065794	1197947.56510928	0.0999724808357035
794403.759065794	1197902.67580713	0.102859828183063
794403.759065794	1197857.78650498	0.103529191622096
794403.759065794	1197812.89720283	0.102282502765495
794403.759065794	1197768.00790069	0.099521811179634
794403.759065794	1197723.11859854	0.0956840796051071
794403.759065794	1197678.22929639	0.0911892804889136
794403.759065794	1197633.33999424	0.0864062175574813
794403.759065794	1197588.45069209	0.0816355619355291
794403.759065794	1197543.56138994	0.0771066475565408
794403.759065794	1197498.6720878	0.0729835201517425
794403.759065794	1197453.78278565	0.0693760119892977
794403.759065794	1197408.8934835	0.06635256974437
794403.759065794	1197274.22557705	0.0610998861194681
794403.759065794	1197184.44697276	0.0609166472245157
794403.759065794	1197139.55767061	0.061861732096309
794403.759065794	1197094.66836846	0.0635305590453404
794403.759065794	1197004.88976416	0.0691933187152367
794403.759065794	1196960.00046202	0.0732881279792947
794403.759065794	1196915.11115987	0.0783063726257161
794403.759065794	1196870.22185772	0.0843160951481039
794403.759065794	1196825.33255557	0.0913869666844069
794403.759065794	1196780.44325342	0.0995854657661752
794403.759065794	1196735.55395127	0.108968833576439
794403.759065794	1196690.66464913	0.119577905613082
794403.759065794	1196645.77534698	0.131429083736233
794403.759065794	1196600.88604483	0.144505908250767
794403.759065794	1196555.99674268	0.158750890893881
794403.759065794	1196511.10744053	0.174058439506642
794403.759065794	1196466.21813838	0.190269800819873
794403.759065794	1196421.32883624	0.207170928462241
794403.759065794	1196376.43953409	0.224494021796897
794403.759065794	1196331.55023194	0.241923174089392
794403.759065794	1196286.66092979	0.259104143062996
794403.759065794	1196241.77162764	0.275657770563029
794403.759065794	1196196.88232549	0.291196109505104
794403.759065794	1196107.1037212	0.317736233943613
794403.759065794	1196017.3251169	0.336096738089766
794403.759065794	1195613.32139757	0.294291367889088
794403.759065794	1195299.09628253	0.17084815654051
794403.759065794	1195254.20698038	0.152720586456525
794403.759065794	1194356.42093741	0.00330491151854825
794403.759065794	1194311.53163526	0.0026929645333264
794403.759065794	1194266.64233312	0.00221564954956771
794403.759065794	1194221.75303097	0.00184388309663172
794403.759065794	1194176.86372882	0.00155475159362883
794403.759065794	1194131.97442667	0.00133038079434429
794403.759065794	1194087.08512452	0.00115695490704489
794403.759065794	1192560.84885148	0.0073731847189296
794403.759065794	1192515.95954933	0.00684980933659996
794403.759065794	1192471.07024718	0.00625031959794131
794403.759065794	1192426.18094503	0.00560968607448969
794403.759065794	1192381.29164289	0.00496050514180074
794403.759065794	1192336.40234074	0.00433031226714798
794403.759065794	1192291.51303859	0.00374005987096638
794403.759065794	1192246.62373644	0.00320373132725141
794403.759065794	1192201.73443429	0.00272886272072526
794403.759065794	1192156.84513214	0.00231764736887923
794403.759065794	1192111.95583	0.0019682973279472
794403.759065794	1192067.06652785	0.00167640013588666
794403.759065794	1192022.1772257	0.00143610082813998
794403.759065794	1191977.28792355	0.00124102860710374
794403.759065794	1191932.3986214	0.00108495685392234
794403.759065794	1191887.50931925	0.000962228907712088
794403.759065794	1191842.62001711	0.000868002924210243
794403.759065794	1191797.73071496	0.00079837375193191
794403.759065794	1191752.84141281	0.000750425262849622
794403.759065794	1191707.95211066	0.000722258825246887
794403.759065794	1191663.06280851	0.000713036724560416
794403.759065794	1191618.17350636	0.000723075948712968
794403.759065794	1191573.28420422	0.000754029612359477
794403.759065794	1191528.39490207	0.000809201969891174
794403.759065794	1191483.50559992	0.000894060488706674
794403.759065794	1191438.61629777	0.00101703788587781
794403.759065794	1191393.72699562	0.00119076299340488
794403.759065794	1191348.83769347	0.00143392839964294
794403.759065794	1191303.94839133	0.00177410366809612
794403.759065794	1191259.05908918	0.00225194552712908
794403.759065794	1191214.16978703	0.0029274493793829
794448.692155447	1199294.24417373	1.65346379361848e-09
794448.692155447	1199204.46556943	1.43876141267429e-08
794448.692155447	1198710.6832458	0.00031636940518167
794448.692155447	1198620.9046415	0.00118040642864881
794448.692155447	1198531.12603721	0.00364958434746277
794448.692155447	1198396.45813076	0.0138664684280934
794448.692155447	1198351.56882861	0.019697919095429
794448.692155447	1198306.67952647	0.0267452016369968
794448.692155447	1198261.79022432	0.0347642499554013
794448.692155447	1198216.90092217	0.0433426470252259
794448.692155447	1198172.01162002	0.0519470190438443
794448.692155447	1198127.12231787	0.0600006104894319
794448.692155447	1198082.23301572	0.0669720119441271
794448.692155447	1198037.34371358	0.0724529334055862
794448.692155447	1197992.45441143	0.0762075602784645
794448.692155447	1197947.56510928	0.0781858299237392
794448.692155447	1197902.67580713	0.0785035827959338
794448.692155447	1197857.78650498	0.0774001482883368
794448.692155447	1197812.89720283	0.0751867410114618
794448.692155447	1197768.00790069	0.0721975091733695
794448.692155447	1197723.11859854	0.0687509956016002
794448.692155447	1197678.22929639	0.0651251669232838
794448.692155447	1197633.33999424	0.0615454767560619
794448.692155447	1197588.45069209	0.05818325234237
794448.692155447	1197543.56138994	0.0551609488558309
794448.692155447	1197498.6720878	0.0525610667784705
794448.692155447	1197453.78278565	0.0504362793440077
794448.692155447	1197408.8934835	0.0488191811976449
794448.692155447	1197364.00418135	0.0477308175218182
794448.692155447	1197319.1148792	0.0471876937817441
794448.692155447	1197274.22557705	0.0472072976240081
794448.692155447	1197229.33627491	0.047812326549806
794448.692155447	1197184.44697276	0.0490338586376971
794448.692155447	1197139.55767061	0.0509136735406064
794448.692155447	1197094.66836846	0.0535058601475234
794448.692155447	1197049.77906631	0.056877757245605
794448.692155447	1197004.88976416	0.0611101780105743
794448.692155447	1196960.00046202	0.0662967780690024
794448.692155447	1196915.11115987	0.0725423497329863
794448.692155447	1196870.22185772	0.0799597735069613
794448.692155447	1196825.33255557	0.0886653469197465
794448.692155447	1196196.88232549	0.342308826123509
794448.692155447	1196107.1037212	0.376028565658479
794448.692155447	1196017.3251169	0.399167713658268
794448.692155447	1195613.32139757	0.352663277154288
794448.692155447	1195299.09628253	0.213015839396846
794448.692155447	1195254.20698038	0.192176912827727
794448.692155447	1195209.31767823	0.171918383775169
794448.692155447	1195164.42837608	0.152466104767078
794448.692155447	1195119.53907393	0.134019487864111
794448.692155447	1194491.08884386	0.0096515692222595
794448.692155447	1194446.19954171	0.00776404571411385
794448.692155447	1194401.31023956	0.00626404204753071
794448.692155447	1194356.42093741	0.00507745115421785
794448.692155447	1194311.53163526	0.00414213399121382
794448.692155447	1194266.64233312	0.0034068714435057
794448.692155447	1194221.75303097	0.0028300714168683
794448.692155447	1194176.86372882	0.00237839645863706
794448.692155447	1194131.97442667	0.00202542912345016
794448.692155447	1194087.08512452	0.0017504490690061
794448.692155447	1194042.19582237	0.00153736103907571
794448.692155447	1193997.30652023	0.00137378741006916
794448.692155447	1192605.73815363	0.00790926011446929
794448.692155447	1192560.84885148	0.00746265130386349
794448.692155447	1192515.95954933	0.00691236611166945
794448.692155447	1192471.07024718	0.00629204674210023
794448.692155447	1192426.18094503	0.00563608191330594
794448.692155447	1192381.29164289	0.0049761918503162
794448.692155447	1192336.40234074	0.0043389254670967
794448.692155447	1192291.51303859	0.0037442832917089
794448.692155447	1192246.62373644	0.00320542424239301
794448.692155447	1192201.73443429	0.00272922970015119
794448.692155447	1192156.84513214	0.00231741125755449
794448.692155447	1192111.95583	0.00196785107215339
794448.692155447	1192067.06652785	0.0016759264784364
794448.692155447	1192022.1772257	0.00143565860658589
794448.692155447	1191977.28792355	0.00124060997941437
794448.692155447	1191932.3986214	0.00108452198814051
794448.692155447	1191887.50931925	0.00096172466923489
794448.692155447	1191842.62001711	0.000867370953702063
794448.692155447	1191797.73071496	0.000797551815095048
794448.692155447	1191752.84141281	0.000749344299099627
794448.692155447	1191707.95211066	0.000720836892049556
794448.692155447	1191663.06280851	0.000711170023240857
794448.692155447	1191618.17350636	0.000720626227396121
794448.692155447	1191573.28420422	0.000750806320474894
794448.692155447	1191528.39490207	0.000804936393497756
794448.692155447	1191483.50559992	0.000888367477915035
794448.692155447	1191438.61629777	0.00100935835751859
794448.692155447	1191393.72699562	0.00118027667704693
794448.692155447	1191348.83769347	0.00141942061553114
794448.692155447	1191303.94839133	0.0017537613440747
794493.625245099	1199294.24417373	8.55518488539634e-09
794493.625245099	1199204.46556943	6.16542971802232e-08
794493.625245099	1198710.6832458	0.000517332726177161
794493.625245099	1198620.9046415	0.00165580317249532
794493.625245099	1198531.12603721	0.00443391633183665
794493.625245099	1198396.45813076	0.0138612573917641
794493.625245099	1198351.56882861	0.0185633287496806
794493.625245099	1198306.67952647	0.0238393906944443
794493.625245099	1198261.79022432	0.0294079492097103
794493.625245099	1198216.90092217	0.0349179194998047
794493.625245099	1198172.01162002	0.0399997976197454
794493.625245099	1198127.12231787	0.0443220056064494
794493.625245099	1198082.23301572	0.0476385901224387
794493.625245099	1198037.34371358	0.0498178086507582
794493.625245099	1197992.45441143	0.0508475019978897
794493.625245099	1197947.56510928	0.0508197928017973
794493.625245099	1197902.67580713	0.0499022352086179
794493.625245099	1197857.78650498	0.0483040523239392
794493.625245099	1197812.89720283	0.046244898895078
794493.625245099	1197768.00790069	0.0439308610965147
794493.625245099	1197723.11859854	0.0415394388342484
794493.625245099	1197678.22929639	0.0392129394958609
794493.625245099	1197633.33999424	0.0370583939673466
794493.625245099	1197588.45069209	0.035151705868389
794493.625245099	1197543.56138994	0.0335439683526906
794493.625245099	1197453.78278565	0.0313469730461604
794493.625245099	1197049.77906631	0.0430140726667771
794493.625245099	1196960.00046202	0.052869235874026
794493.625245099	1196870.22185772	0.0671739323028329
794493.625245099	1196196.88232549	0.365568059166904
794493.625245099	1196107.1037212	0.405168338092677
794493.625245099	1195703.10000186	0.418757863030418
794493.625245099	1195658.21069971	0.405082503158106
794493.625245099	1195613.32139757	0.389370175404215
794493.625245099	1195568.43209542	0.371939093458528
794493.625245099	1195523.54279327	0.353094353396364
794493.625245099	1195478.65349112	0.333125364090784
794493.625245099	1195433.76418897	0.312305933836981
794493.625245099	1195388.87488682	0.290896078267132
794493.625245099	1195343.98558468	0.269144581196548
794493.625245099	1195299.09628253	0.247291403512725
794493.625245099	1195254.20698038	0.22556918118608
794493.625245099	1195209.31767823	0.204203268121638
794493.625245099	1195164.42837608	0.183410046342244
794493.625245099	1195119.53907393	0.163393522257811
794493.625245099	1195074.64977179	0.144340522609074
794493.625245099	1195029.76046964	0.12641505925071
794493.625245099	1194984.87116749	0.109752608851232
794493.625245099	1194939.98186534	0.0944551189711208
794493.625245099	1194895.09256319	0.0805874889360915
794493.625245099	1194850.20326104	0.0681760884111664
794493.625245099	1194805.3139589	0.0572095990984096
794493.625245099	1194760.42465675	0.0476421456609247
794493.625245099	1194715.5353546	0.0393983796261255
794493.625245099	1194580.86744815	0.0215536100680611
794493.625245099	1194535.97814601	0.0174977668598875
794493.625245099	1194491.08884386	0.0141834022577458
794493.625245099	1194446.19954171	0.0114963009327661
794493.625245099	1194401.31023956	0.00933258707600423
794493.625245099	1194356.42093741	0.00760030135077694
794493.625245099	1194311.53163526	0.00621992125361392
794493.625245099	1194266.64233312	0.00512407229135315
794493.625245099	1194221.75303097	0.0042566826172584
794493.625245099	1194176.86372882	0.00357180811863328
794493.625245099	1194131.97442667	0.00303231216378986
794493.625245099	1194087.08512452	0.00260853596105811
794493.625245099	1194042.19582237	0.00227704997838205
794493.625245099	1193997.30652023	0.00201953880279578
794493.625245099	1193952.41721808	0.0018218429280256
794493.625245099	1193907.52791593	0.0016731609841796
794493.625245099	1192695.51675792	0.00869038636266782
794493.625245099	1192650.62745578	0.00849131084483638
794493.625245099	1192605.73815363	0.00814156706958667
794493.625245099	1192560.84885148	0.00766288557820657
794493.625245099	1192515.95954933	0.00708469515431363
794493.625245099	1192471.07024718	0.00644058048600342
794493.625245099	1192426.18094503	0.00576456495082593
794493.625245099	1192381.29164289	0.00508784114485195
794493.625245099	1192336.40234074	0.00443639324590658
794493.625245099	1192291.51303859	0.0038297065560608
794493.625245099	1192246.62373644	0.00328051886155895
794493.625245099	1192201.73443429	0.0027953943796057
794493.625245099	1192156.84513214	0.00237581902832122
794493.625245099	1192111.95583	0.00201951826957484
794493.625245099	1192067.06652785	0.00172175841736801
794493.625245099	1192022.1772257	0.00147647639702186
794493.625245099	1191977.28792355	0.00127716472543755
794493.625245099	1191303.94839133	0.00179626384146738
794538.558334752	1199249.35487158	8.99183723879524e-08
794538.558334752	1199204.46556943	2.18061745331424e-07
794538.558334752	1199159.57626728	5.19607696232872e-07
794538.558334752	1199114.68696514	1.2138509199378e-06
794538.558334752	1199069.79766299	2.77351860319807e-06
794538.558334752	1199024.90836084	6.18341323696973e-06
794538.558334752	1198980.01905869	1.34185556504285e-05
794538.558334752	1198935.12975654	2.82765289506106e-05
794538.558334752	1198890.24045439	5.77278743050728e-05
794538.558334752	1198845.35115225	0.000113928913317727
794538.558334752	1198800.4618501	0.000216916869136832
794538.558334752	1198755.57254795	0.000397718427309234
794538.558334752	1198710.6832458	0.000701131280720381
794538.558334752	1198665.79394365	0.00118687000711599
794538.558334752	1198620.9046415	0.00192734439060406
794538.558334752	1198576.01533936	0.00300043071834537
794538.558334752	1198531.12603721	0.00447654843886258
794538.558334752	1198486.23673506	0.00640121887515657
794538.558334752	1198441.34743291	0.00877659226579556
794538.558334752	1198396.45813076	0.0115472144905143
794538.558334752	1198351.56882861	0.0145954811086246
794538.558334752	1198306.67952647	0.017750222854733
794538.558334752	1198261.79022432	0.0208081133137866
794538.558334752	1198216.90092217	0.0235634761144509
794538.558334752	1198172.01162002	0.0258393050431124
794538.558334752	1198127.12231787	0.0275120402491617
794538.558334752	1197633.33999424	0.0192119920441752
794538.558334752	1197543.56138994	0.0176561375857741
794538.558334752	1197049.77906631	0.0289869838057187
794538.558334752	1196960.00046202	0.0377462180497309
794538.558334752	1196870.22185772	0.050743889702478
794538.558334752	1196466.21813838	0.19798876428546
794538.558334752	1196421.32883624	0.224163418293782
794538.558334752	1196376.43953409	0.251415159856841
794538.558334752	1196331.55023194	0.279165268551299
794538.558334752	1196286.66092979	0.306754852632474
794538.558334752	1196241.77162764	0.333481882122604
794538.558334752	1196196.88232549	0.358644299927282
794538.558334752	1196151.99302335	0.381584358482125
794538.558334752	1196107.1037212	0.401729057356899
794538.558334752	1196062.21441905	0.418622176155457
794538.558334752	1196017.3251169	0.431944757812155
794538.558334752	1195972.43581475	0.441522688570743
794538.558334752	1195927.5465126	0.447321861011675
794538.558334752	1195882.65721046	0.449432948879307
794538.558334752	1195837.76790831	0.44804883498091
794538.558334752	1195792.87860616	0.443438132964842
794538.558334752	1195747.98930401	0.435918085628972
794538.558334752	1195703.10000186	0.425829554811785
794538.558334752	1195658.21069971	0.413516027710385
794538.558334752	1195613.32139757	0.399307724968204
794538.558334752	1195568.43209542	0.383511137715396
794538.558334752	1195523.54279327	0.366403717725842
794538.558334752	1195478.65349112	0.348233021029568
794538.558334752	1195343.98558468	0.289439636270397
794538.558334752	1195299.09628253	0.269028927202871
794538.558334752	1195254.20698038	0.24849845775354
794538.558334752	1195209.31767823	0.228019182755841
794538.558334752	1195164.42837608	0.207765575061197
794538.558334752	1195119.53907393	0.187915544353155
794538.558334752	1195074.64977179	0.168647874777753
794538.558334752	1195029.76046964	0.150137448706839
794538.558334752	1194984.87116749	0.132548826188289
794538.558334752	1194939.98186534	0.116028993018009
794538.558334752	1194895.09256319	0.10070022994961
794538.558334752	1194850.20326104	0.0866540582809013
794538.558334752	1194805.3139589	0.0739470732303342
794538.558334752	1194760.42465675	0.062599206109659
794538.558334752	1194715.5353546	0.0525946068430969
794538.558334752	1194670.64605245	0.0438849747718893
794538.558334752	1194625.7567503	0.0363948545183443
794538.558334752	1194580.86744815	0.0300282068006788
794538.558334752	1194535.97814601	0.0246754871614666
794538.558334752	1194491.08884386	0.0202205143749497
794538.558334752	1194446.19954171	0.0165465558697166
794538.558334752	1194401.31023956	0.0135412566940812
794538.558334752	1194356.42093741	0.0111002466774856
794538.558334752	1194311.53163526	0.00912944148073011
794538.558334752	1194266.64233312	0.00754618546034483
794538.558334752	1194221.75303097	0.00627946097527124
794538.558334752	1194176.86372882	0.00526941508949481
794538.558334752	1194131.97442667	0.00446644278503754
794538.558334752	1194087.08512452	0.00383003026326298
794538.558334752	1194042.19582237	0.00332751584616574
794538.558334752	1193997.30652023	0.00293287932550549
794538.558334752	1193952.41721808	0.00262562953110686
794538.558334752	1193907.52791593	0.00238982727908692
794538.558334752	1193862.63861378	0.00221325718655828
794538.558334752	1193817.74931163	0.00208674609989352
794538.558334752	1193772.86000948	0.00200361639168097
794538.558334752	1192740.40606007	0.00916421377699916
794538.558334752	1192695.51675792	0.0090917272689995
794538.558334752	1192426.18094503	0.00598912689608148
794538.558334752	1192336.40234074	0.0046186576837041
794538.558334752	1191303.94839133	0.00190313533034598
794583.491424405	1199249.35487158	2.91776126303821e-07
794583.491424405	1199204.46556943	6.44826843012182e-07
794583.491424405	1199159.57626728	1.40111731335605e-06
794583.491424405	1199114.68696514	2.98693034097796e-06
794583.491424405	1199069.79766299	6.23349349139263e-06
794583.491424405	1199024.90836084	1.27059025486553e-05
794583.491424405	1198980.01905869	2.52379593380526e-05
794583.491424405	1198935.12975654	4.874167390163e-05
794583.491424405	1198890.24045439	9.1327738891012e-05
794583.491424405	1198845.35115225	0.000165681868404533
794583.491424405	1198800.4618501	0.000290472684796386
794583.491424405	1198755.57254795	0.000491329958940754
794583.491424405	1198710.6832458	0.000800692896107328
794583.491424405	1198216.90092217	0.0135713051905864
794583.491424405	1198127.12231787	0.0146245249990033
794583.491424405	1197723.11859854	0.00971279838116447
794583.491424405	1197633.33999424	0.00873720935862687
794583.491424405	1197543.56138994	0.00819371528161336
794583.491424405	1197049.77906631	0.0176893783133087
794583.491424405	1197004.88976416	0.0207224981549911
794583.491424405	1196960.00046202	0.024505704421444
794583.491424405	1196915.11115987	0.0291999669147406
794583.491424405	1196870.22185772	0.0349904246184372
794583.491424405	1196825.33255557	0.0420835980013052
794583.491424405	1196780.44325342	0.0507011794916499
794583.491424405	1196735.55395127	0.0610695444015819
794583.491424405	1196690.66464913	0.0734044255647503
794583.491424405	1196645.77534698	0.087890773021185
794583.491424405	1196600.88604483	0.10465867443544
794583.491424405	1196555.99674268	0.123757257853088
794583.491424405	1196511.10744053	0.145129552436042
794583.491424405	1196466.21813838	0.16859207885355
794583.491424405	1196421.32883624	0.193823186869746
794583.491424405	1196376.43953409	0.22036362453985
794583.491424405	1196331.55023194	0.247631443323064
794583.491424405	1196286.66092979	0.274951274276809
794583.491424405	1196241.77162764	0.301595634953208
794583.491424405	1196196.88232549	0.326833766592501
794583.491424405	1196151.99302335	0.349982073140098
794583.491424405	1196107.1037212	0.370449889331347
794583.491424405	1196062.21441905	0.387775123014172
794583.491424405	1196017.3251169	0.401646081395207
794583.491424405	1195972.43581475	0.411908069433691
794583.491424405	1195882.65721046	0.421713110923856
794583.491424405	1195792.87860616	0.418537043683483
794583.491424405	1195613.32139757	0.383455136568129
794583.491424405	1195299.09628253	0.276040870378296
794583.491424405	1195254.20698038	0.258533412787617
794583.491424405	1195209.31767823	0.240781555009474
794583.491424405	1195164.42837608	0.22288962154451
794583.491424405	1195119.53907393	0.204977563984004
794583.491424405	1195074.64977179	0.187182360592538
794583.491424405	1195029.76046964	0.169656403285627
794583.491424405	1194984.87116749	0.15256298820697
794583.491424405	1194939.98186534	0.13606936881713
794583.491424405	1194895.09256319	0.12033815265431
794583.491424405	1194850.20326104	0.105518064416798
794583.491424405	1194805.3139589	0.0917352040288655
794583.491424405	1194760.42465675	0.0790858659291886
794583.491424405	1194715.5353546	0.0676317564943791
794583.491424405	1194670.64605245	0.0573980889702845
794583.491424405	1194625.7567503	0.0483746176747731
794583.491424405	1194580.86744815	0.0405192757346643
794583.491424405	1194535.97814601	0.0337637748972777
794583.491424405	1194491.08884386	0.0280203577231415
794583.491424405	1194446.19954171	0.0231888729216285
794583.491424405	1194401.31023956	0.0191634523297967
794583.491424405	1194356.42093741	0.0158382596444602
794583.491424405	1194311.53163526	0.0131120054563163
794583.491424405	1194266.64233312	0.0108911350984881
794583.491424405	1194221.75303097	0.00909176421697117
794583.491424405	1194176.86372882	0.00764054772593601
794583.491424405	1194131.97442667	0.00647472157390815
794583.491424405	1194087.08512452	0.00554156401036498
794583.491424405	1194042.19582237	0.00479749860228375
794583.491424405	1193997.30652023	0.00420701980509098
794583.491424405	1193952.41721808	0.00374157531720806
794583.491424405	1193907.52791593	0.00337849574634382
794583.491424405	1193862.63861378	0.00310002561818986
794583.491424405	1193817.74931163	0.00289248190102028
794583.491424405	1193772.86000948	0.00274554656906804
794583.491424405	1193727.97070734	0.00265168683642507
794583.491424405	1193683.08140519	0.00260568876409774
794583.491424405	1193638.19210304	0.00260428522358694
794583.491424405	1193593.30280089	0.00264585620010227
794583.491424405	1193548.41349874	0.00273017701522214
794583.491424405	1193503.52419659	0.00285818753307287
794583.491424405	1193458.63489445	0.00303175257207256
794583.491424405	1192919.96326867	0.00860374926574126
794583.491424405	1192695.51675792	0.00957756825159753
794583.491424405	1192426.18094503	0.00630567398744025
794583.491424405	1192336.40234074	0.0048842281485277
794583.491424405	1191573.28420422	0.000910362068716264
794583.491424405	1191483.50559992	0.00107318142141345
794583.491424405	1191438.61629777	0.00121547801636076
794583.491424405	1191393.72699562	0.00141561074679658
794583.491424405	1191348.83769347	0.00169428959511391
794583.491424405	1191303.94839133	0.00208183638027659
794583.491424405	1191259.05908918	0.00262261780818964
794628.424514058	1198800.4618501	0.000332644375308573
794628.424514058	1198710.6832458	0.000783645795446687
794628.424514058	1198306.67952647	0.00617793329050623
794628.424514058	1198216.90092217	0.00679963232020463
794628.424514058	1198127.12231787	0.00678678357280441
794628.424514058	1197723.11859854	0.00390452648714561
794628.424514058	1197678.22929639	0.00370228573152824
794628.424514058	1197633.33999424	0.00355227275876589
794628.424514058	1197588.45069209	0.00345605819972773
794628.424514058	1197543.56138994	0.0034155597573776
794628.424514058	1197498.6720878	0.00343377770908086
794628.424514058	1197453.78278565	0.00351548186628797
794628.424514058	1197408.8934835	0.00366791342524051
794628.424514058	1197364.00418135	0.00390156969372615
794628.424514058	1197319.1148792	0.00423114162195952
794628.424514058	1197274.22557705	0.00467667470087916
794628.424514058	1197229.33627491	0.00526502233986096
794628.424514058	1197184.44697276	0.00603165442479633
794628.424514058	1197139.55767061	0.00702286732834926
794628.424514058	1197094.66836846	0.00829840790347724
794628.424514058	1197049.77906631	0.00993446374843026
794628.424514058	1197004.88976416	0.0120268753613111
794628.424514058	1196960.00046202	0.0146942846630178
794628.424514058	1196915.11115987	0.0180807471532908
794628.424514058	1196870.22185772	0.0223571130206687
794628.424514058	1196825.33255557	0.027720257689594
794628.424514058	1196780.44325342	0.0343890727452436
794628.424514058	1196735.55395127	0.042596098459314
794628.424514058	1196690.66464913	0.0525738886813793
794628.424514058	1196645.77534698	0.0645357354877329
794628.424514058	1195972.43581475	0.361535264099334
794628.424514058	1195882.65721046	0.372531879256847
794628.424514058	1195613.32139757	0.347594978770419
794628.424514058	1195299.09628253	0.268843883262361
794628.424514058	1195254.20698038	0.255575150545978
794628.424514058	1195209.31767823	0.24186273595464
794628.424514058	1195164.42837608	0.227725933757104
794628.424514058	1195119.53907393	0.213203923105791
794628.424514058	1195074.64977179	0.198361788878055
794628.424514058	1195029.76046964	0.183293716431107
794628.424514058	1194984.87116749	0.168122913115422
794628.424514058	1194939.98186534	0.152998097433853
794628.424514058	1194895.09256319	0.138086773064826
794628.424514058	1194850.20326104	0.123565916646888
794628.424514058	1194805.3139589	0.10961107958218
794628.424514058	1194760.42465675	0.0963851542782407
794628.424514058	1194715.5353546	0.0840281203856626
794628.424514058	1194670.64605245	0.0726489406251002
794628.424514058	1194625.7567503	0.0623204406432021
794628.424514058	1194580.86744815	0.0530775494974621
794628.424514058	1194535.97814601	0.0449187903849011
794628.424514058	1194491.08884386	0.0378104901089935
794628.424514058	1194446.19954171	0.031692892482339
794628.424514058	1194401.31023956	0.0264872482841492
794628.424514058	1194356.42093741	0.0221030039120756
794628.424514058	1194311.53163526	0.0184443814514688
794628.424514058	1194266.64233312	0.0154158776525338
794628.424514058	1194221.75303097	0.0129264523184813
794628.424514058	1194176.86372882	0.0108923853092461
794628.424514058	1194131.97442667	0.00923893215848376
794628.424514058	1194042.19582237	0.00682306213815299
794628.424514058	1193548.41349874	0.00347305192562984
794628.424514058	1193458.63489445	0.00374694952090941
794628.424514058	1193368.85629015	0.0042347287563526
794628.424514058	1192964.85257081	0.00876090227607068
794628.424514058	1192919.96326867	0.00927937540395624
794628.424514058	1192695.51675792	0.0101343629117408
794628.424514058	1192515.95954933	0.00818640551876801
794628.424514058	1192426.18094503	0.00671042732966798
794628.424514058	1192336.40234074	0.00523287873578515
794628.424514058	1192291.51303859	0.00455452225854173
794628.424514058	1192246.62373644	0.00393664754783419
794628.424514058	1192201.73443429	0.00338671502051792
794628.424514058	1192156.84513214	0.00290705249679605
794628.424514058	1192111.95583	0.00249605763733679
794628.424514058	1192067.06652785	0.00214943857831683
794628.424514058	1192022.1772257	0.00186133486130765
794628.424514058	1191977.28792355	0.00162523269851193
794628.424514058	1191932.3986214	0.00143464924223721
794628.424514058	1191887.50931925	0.00128360279714669
794628.424514058	1191842.62001711	0.00116690973241069
794628.424514058	1191797.73071496	0.00108035815397797
794628.424514058	1191752.84141281	0.00102080852994104
794628.424514058	1191707.95211066	0.00098626745791636
794628.424514058	1191663.06280851	0.000975976605501004
794628.424514058	1191618.17350636	0.00099055743577801
794628.424514058	1191573.28420422	0.00103225583107484
794628.424514058	1191528.39490207	0.00110534115074978
794628.424514058	1191483.50559992	0.00121673399384902
794628.424514058	1191438.61629777	0.00137696929480121
794628.424514058	1191393.72699562	0.00160165104571513
794628.424514058	1191348.83769347	0.00191362824505965
794628.424514058	1191303.94839133	0.0023462264178596
794628.424514058	1191259.05908918	0.00294801327762009
794673.357603711	1198890.24045439	0.000144373990485969
794673.357603711	1198800.4618501	0.000331227958899573
794673.357603711	1198710.6832458	0.00066868076468637
794673.357603711	1198351.56882861	0.00287842256779004
794673.357603711	1198306.67952647	0.0029993999050893
794673.357603711	1198261.79022432	0.00304572468392838
794673.357603711	1198216.90092217	0.00302143298835533
794673.357603711	1198172.01162002	0.00293627011402308
794673.357603711	1198127.12231787	0.00280364581044979
794673.357603711	1198082.23301572	0.00263844804078337
794673.357603711	1198037.34371358	0.0024551488173344
794673.357603711	1197992.45441143	0.00226645864191809
794673.357603711	1197947.56510928	0.0020825988247282
794673.357603711	1197902.67580713	0.00191111852732195
794673.357603711	1197857.78650498	0.00175710763263522
794673.357603711	1197812.89720283	0.00162364154175304
794673.357603711	1197768.00790069	0.00151231922746069
794673.357603711	1197723.11859854	0.00142379886193037
794673.357603711	1197678.22929639	0.00135827914820194
794673.357603711	1197633.33999424	0.00131590994201363
794673.357603711	1197588.45069209	0.00129714017702137
794673.357603711	1197543.56138994	0.00130302583609574
794673.357603711	1197498.6720878	0.00133552876416618
794673.357603711	1197453.78278565	0.00139784166708241
794673.357603711	1197408.8934835	0.00149477824095654
794673.357603711	1197364.00418135	0.00163327172001761
794673.357603711	1197319.1148792	0.00182303102064826
794673.357603711	1197274.22557705	0.002077410991313
794673.357603711	1197229.33627491	0.00241456089260211
794673.357603711	1197094.66836846	0.00421042205551307
794673.357603711	1197004.88976416	0.00653766168198275
794673.357603711	1196915.11115987	0.0105159054124218
794673.357603711	1196735.55395127	0.0280356257381794
794673.357603711	1196062.21441905	0.27934624543723
794673.357603711	1195972.43581475	0.301441233096577
794673.357603711	1195882.65721046	0.312688464563334
794673.357603711	1195613.32139757	0.299792583846355
794673.357603711	1195568.43209542	0.29386533871123
794673.357603711	1195523.54279327	0.28743894424032
794673.357603711	1195478.65349112	0.280622827892584
794673.357603711	1195433.76418897	0.273478358834804
794673.357603711	1195388.87488682	0.266024362507558
794673.357603711	1195343.98558468	0.258244425520501
794673.357603711	1195299.09628253	0.250095551536931
794673.357603711	1195254.20698038	0.241517835923678
794673.357603711	1195209.31767823	0.232444849831267
794673.357603711	1195164.42837608	0.222814361851607
794673.357603711	1195119.53907393	0.212578895465149
794673.357603711	1195074.64977179	0.201715460251299
794673.357603711	1195029.76046964	0.190233655768921
794673.357603711	1194984.87116749	0.17818128752745
794673.357603711	1194939.98186534	0.165646707349314
794673.357603711	1194895.09256319	0.152757326608655
794673.357603711	1194850.20326104	0.139674145385694
794673.357603711	1194805.3139589	0.126582644527136
794673.357603711	1194760.42465675	0.113680912276262
794673.357603711	1194715.5353546	0.101166312614406
794673.357603711	1194670.64605245	0.0892222459150925
794673.357603711	1194625.7567503	0.0780065392306142
794673.357603711	1194401.31023956	0.0357999202549361
794673.357603711	1194131.97442667	0.0129768218445225
794673.357603711	1194042.19582237	0.00956904700347424
794673.357603711	1193548.41349874	0.00438397988761889
794673.357603711	1193458.63489445	0.00459831172329574
794673.357603711	1193368.85629015	0.00505367231807014
794673.357603711	1192964.85257081	0.00948902326466095
794673.357603711	1192919.96326867	0.00998835104143296
794673.357603711	1192830.18466437	0.0107075129535409
794673.357603711	1192785.29536222	0.0108754348778278
794673.357603711	1192740.40606007	0.0108901757000153
794673.357603711	1192695.51675792	0.0107432234409762
794673.357603711	1192650.62745578	0.0104363119698169
794673.357603711	1192605.73815363	0.00998156596436566
794673.357603711	1192560.84885148	0.00940035628495563
794673.357603711	1192515.95954933	0.00872103837306819
794673.357603711	1192471.07024718	0.00797595982929091
794673.357603711	1192426.18094503	0.00719824242203177
794673.357603711	1192381.29164289	0.00641884175235076
794673.357603711	1192336.40234074	0.00566427624062771
794673.357603711	1192291.51303859	0.00495523832328215
794673.357603711	1192246.62373644	0.00430610976718665
794673.357603711	1192201.73443429	0.00372524780143939
794673.357603711	1192156.84513214	0.00321581693076669
794673.357603711	1192111.95583	0.00277691681712154
794673.357603711	1192067.06652785	0.00240478530436398
794673.357603711	1192022.1772257	0.00209391475986407
794673.357603711	1191977.28792355	0.00183798719612769
794673.357603711	1191932.3986214	0.00163059310425011
794673.357603711	1191887.50931925	0.00146574250608569
794673.357603711	1191842.62001711	0.00133820308937851
794673.357603711	1191797.73071496	0.00124371237978396
794673.357603711	1191752.84141281	0.00117911348149536
794673.357603711	1191707.95211066	0.00114246181510848
794673.357603711	1191663.06280851	0.00113314754128943
794673.357603711	1191618.17350636	0.00115207808545245
794673.357603711	1191573.28420422	0.0012019698200304
794673.357603711	1191528.39490207	0.00128780979561159
794673.357603711	1191483.50559992	0.00141757009646759
794673.357603711	1191438.61629777	0.00160329248467456
794673.357603711	1191393.72699562	0.00186271437237347
794673.357603711	1191348.83769347	0.00222168523120526
794673.357603711	1191303.94839133	0.00271773289448958
794673.357603711	1191259.05908918	0.00340528904521238
794718.290693364	1199384.02277803	7.4639927319752e-07
794718.290693364	1198890.24045439	0.000148968269640372
794718.290693364	1198845.35115225	0.000211467356868757
794718.290693364	1198800.4618501	0.000291612422651428
794718.290693364	1198755.57254795	0.000390192171764651
794718.290693364	1198710.6832458	0.000506138496140705
794718.290693364	1198665.79394365	0.000636079904921521
794718.290693364	1198620.9046415	0.000774237588750569
794718.290693364	1198576.01533936	0.000912787874409607
794718.290693364	1198531.12603721	0.00104270399706558
794718.290693364	1198486.23673506	0.00115494993520433
794718.290693364	1198441.34743291	0.0012417801986045
794718.290693364	1198396.45813076	0.0012978510653107
794718.290693364	1198351.56882861	0.00132089389161756
794718.290693364	1198306.67952647	0.00131182411777241
794718.290693364	1198261.79022432	0.00127431335901715
794718.290693364	1198216.90092217	0.00121398087977262
794718.290693364	1198172.01162002	0.00113742569011205
794718.290693364	1198127.12231787	0.00105131262603456
794718.290693364	1198082.23301572	0.000961663892710434
794718.290693364	1198037.34371358	0.000873424062633388
794718.290693364	1197992.45441143	0.000790291484438184
794718.290693364	1197947.56510928	0.000714760159789583
794718.290693364	1197902.67580713	0.000648296956112247
794718.290693364	1197857.78650498	0.000591583174380859
794718.290693364	1197768.00790069	0.000507692253576839
794718.290693364	1197094.66836846	0.00202681533959678
794718.290693364	1197004.88976416	0.00338050035646064
794718.290693364	1196915.11115987	0.00583098890030149
794718.290693364	1196735.55395127	0.0176520590810757
794718.290693364	1196331.55023194	0.123126029086799
794718.290693364	1196196.88232549	0.177186913603645
794718.290693364	1196151.99302335	0.193702779486782
794718.290693364	1196107.1037212	0.208634573568829
794718.290693364	1196062.21441905	0.22162550462113
794718.290693364	1196017.3251169	0.23244970109537
794718.290693364	1195972.43581475	0.241017297167024
794718.290693364	1195927.5465126	0.247364883375793
794718.290693364	1195882.65721046	0.251634768050614
794718.290693364	1195837.76790831	0.254047530724688
794718.290693364	1195792.87860616	0.254872354140114
794718.290693364	1195747.98930401	0.254398853352291
794718.290693364	1195703.10000186	0.25291294378706
794718.290693364	1195658.21069971	0.250678051717598
794718.290693364	1195613.32139757	0.247921920587635
794718.290693364	1195568.43209542	0.244828532715132
794718.290693364	1195523.54279327	0.241534269313527
794718.290693364	1195478.65349112	0.238127323149136
794718.290693364	1195433.76418897	0.23464947455967
794718.290693364	1195388.87488682	0.231099555299945
794718.290693364	1195343.98558468	0.227438179361619
794718.290693364	1195299.09628253	0.223593555987956
794718.290693364	1195254.20698038	0.219468374611197
794718.290693364	1195209.31767823	0.214947835236798
794718.290693364	1194984.87116749	0.18241433493323
794718.290693364	1194895.09256319	0.163542423638261
794718.290693364	1194805.3139589	0.141757080776241
794718.290693364	1194401.31023956	0.0473683851057991
794718.290693364	1194221.75303097	0.0247782859309055
794718.290693364	1194131.97442667	0.017939318397
794718.290693364	1194042.19582237	0.0132274988028116
794718.290693364	1193638.19210304	0.00567399433146777
794718.290693364	1193593.30280089	0.00553692197348975
794718.290693364	1193548.41349874	0.00548122050050027
794718.290693364	1193503.52419659	0.00550106037354119
794718.290693364	1193458.63489445	0.00559245661611525
794718.290693364	1193413.7455923	0.00575273390508463
794718.290693364	1193368.85629015	0.00597996885141728
794718.290693364	1193323.966988	0.006272382901547
794718.290693364	1193279.07768585	0.00662766761221565
794718.290693364	1193234.1883837	0.00704223930866991
794718.290693364	1193189.29908156	0.00751044349411086
794718.290693364	1193144.40977941	0.00802376066104616
794718.290693364	1193099.52047726	0.00857010166360047
794718.290693364	1193054.63117511	0.0091333162776183
794718.290693364	1193009.74187296	0.00969306286903951
794718.290693364	1192964.85257081	0.0102251873945312
794718.290693364	1192919.96326867	0.0107027239550199
794718.290693364	1192875.07396652	0.0110975500672369
794718.290693364	1192830.18466437	0.011382612111403
794718.290693364	1192785.29536222	0.0115344993005827
794718.290693364	1192740.40606007	0.0115360210277053
794718.290693364	1192695.51675792	0.0113783718469176
794718.290693364	1192650.62745578	0.0110624832118446
794718.290693364	1192605.73815363	0.010599273253907
794718.290693364	1192560.84885148	0.0100086977109402
794718.290693364	1192515.95954933	0.00931773140612333
794718.290693364	1192471.07024718	0.00855761105904887
794718.290693364	1192426.18094503	0.00776079341610092
794718.290693364	1192381.29164289	0.00695809900869618
794718.290693364	1192336.40234074	0.0061764258978278
794718.290693364	1192291.51303859	0.00543726311662603
794718.290693364	1192246.62373644	0.00475605824644325
794718.290693364	1192201.73443429	0.00414234273792709
794718.290693364	1192156.84513214	0.00360042116058308
794718.290693364	1192111.95583	0.00313039459956981
794718.290693364	1192067.06652785	0.00272930441506244
794718.290693364	1192022.1772257	0.00239223137043059
794718.290693364	1191977.28792355	0.00211324622714097
794718.290693364	1191932.3986214	0.00188616530456305
794718.290693364	1191887.50931925	0.00170510909574315
794718.290693364	1191842.62001711	0.00156489112020216
794718.290693364	1191797.73071496	0.00146127954563414
794718.290693364	1191752.84141281	0.00139117972242952
794718.290693364	1191707.95211066	0.00135278615924948
794718.290693364	1191663.06280851	0.00134575168400818
794718.290693364	1191618.17350636	0.0013714229008132
794718.290693364	1191573.28420422	0.00143319732540656
794718.290693364	1191528.39490207	0.00153707137367583
794718.290693364	1191483.50559992	0.00169247267620128
794718.290693364	1191438.61629777	0.00191350885161314
794718.290693364	1191393.72699562	0.0022208230022674
794718.290693364	1191348.83769347	0.00264433024624977
794718.290693364	1191303.94839133	0.00322722678312918
794763.223783017	1199428.91208017	1.0779736397457e-06
794763.223783017	1199384.02277803	1.74587919263886e-06
794763.223783017	1199339.13347588	2.79965992307152e-06
794763.223783017	1199294.24417373	4.44120593701104e-06
794763.223783017	1199249.35487158	6.9617193872551e-06
794763.223783017	1199204.46556943	1.07690824942415e-05
794763.223783017	1199159.57626728	1.64150477073107e-05
794763.223783017	1199114.68696514	2.46154485341484e-05
794763.223783017	1199069.79766299	3.62528244314464e-05
794763.223783017	1199024.90836084	5.23475123669036e-05
794763.223783017	1198980.01905869	7.39822326464453e-05
794763.223783017	1198935.12975654	0.000102168889900294
794763.223783017	1198890.24045439	0.000137656828318418
794763.223783017	1198845.35115225	0.000180699497395088
794763.223783017	1198800.4618501	0.000230818492308729
794763.223783017	1198755.57254795	0.000286623367072503
794763.223783017	1198710.6832458	0.000345752975567063
794763.223783017	1198665.79394365	0.000404990957003775
794763.223783017	1198620.9046415	0.000460572027194891
794763.223783017	1198576.01533936	0.000508644374007908
794763.223783017	1198531.12603721	0.000545803155168246
794763.223783017	1198486.23673506	0.000569580394687241
794763.223783017	1198441.34743291	0.000578781049460077
794763.223783017	1198216.90092217	0.000449622662127121
794763.223783017	1198127.12231787	0.000364850064241939
794763.223783017	1197947.56510928	0.000228879743004803
794763.223783017	1197857.78650498	0.000186589026894615
794763.223783017	1197768.00790069	0.000160306850504997
794763.223783017	1197094.66836846	0.000940358149264191
794763.223783017	1197004.88976416	0.00168809669534713
794763.223783017	1196780.44325342	0.00795975222801519
794763.223783017	1196735.55395127	0.0107745894518844
794763.223783017	1196690.66464913	0.0144611580925574
794763.223783017	1196645.77534698	0.0192013154790573
794763.223783017	1196600.88604483	0.0251716602234839
794763.223783017	1196555.99674268	0.0325227601274364
794763.223783017	1196511.10744053	0.0413544651389895
794763.223783017	1196466.21813838	0.0516905455666344
794763.223783017	1196421.32883624	0.0634571778933421
794763.223783017	1196376.43953409	0.0764702516272691
794763.223783017	1196331.55023194	0.0904356945328529
794763.223783017	1196286.66092979	0.104964954826631
794763.223783017	1196241.77162764	0.119604829038827
794763.223783017	1196196.88232549	0.133877747311638
794763.223783017	1196151.99302335	0.147326309634039
794763.223783017	1196107.1037212	0.159554987357908
794763.223783017	1196062.21441905	0.170262685744774
794763.223783017	1195568.43209542	0.197042292219344
794763.223783017	1195478.65349112	0.195211411563103
794763.223783017	1194984.87116749	0.181160647650027
794763.223783017	1194895.09256319	0.17008231899077
794763.223783017	1194805.3139589	0.154440939692505
794763.223783017	1194401.31023956	0.0614163009826994
794763.223783017	1194311.53163526	0.0456496456004615
794763.223783017	1194266.64233312	0.0391034225073809
794763.223783017	1194221.75303097	0.0334194342679366
794763.223783017	1194176.86372882	0.0285426397322556
794763.223783017	1194131.97442667	0.0244020920008776
794763.223783017	1194087.08512452	0.0209186946010114
794763.223783017	1194042.19582237	0.0180114509954655
794763.223783017	1193997.30652023	0.0156020753740298
794763.223783017	1193952.41721808	0.0136180627329859
794763.223783017	1193907.52791593	0.0119944532240419
794763.223783017	1193862.63861378	0.0106745824522778
794763.223783017	1193817.74931163	0.00961010788665436
794763.223783017	1193772.86000948	0.00876056492371937
794763.223783017	1193727.97070734	0.00809265365410368
794763.223783017	1193683.08140519	0.00757940249250191
794763.223783017	1193638.19210304	0.00719930541537218
794763.223783017	1193593.30280089	0.00693548909307735
794763.223783017	1193548.41349874	0.00677493531405834
794763.223783017	1193503.52419659	0.0067077618483899
794763.223783017	1193458.63489445	0.00672654984646132
794763.223783017	1193413.7455923	0.00682569673267345
794763.223783017	1193368.85629015	0.00700076958670584
794763.223783017	1193323.966988	0.00724783515317604
794763.223783017	1193279.07768585	0.00756274945132776
794763.223783017	1193234.1883837	0.00794040337121144
794763.223783017	1193189.29908156	0.00837394131417978
794763.223783017	1193144.40977941	0.00885399747768409
794763.223783017	1193099.52047726	0.00936802636573296
794763.223783017	1193054.63117511	0.00989983516672438
794763.223783017	1193009.74187296	0.0104294472053406
794763.223783017	1192964.85257081	0.0109334268832161
794763.223783017	1192919.96326867	0.0113857667641906
794763.223783017	1192875.07396652	0.0117593705238275
794763.223783017	1192830.18466437	0.0120280642396991
794763.223783017	1192785.29536222	0.0121689482504793
794763.223783017	1192740.40606007	0.0121647899155749
794763.223783017	1192695.51675792	0.012006087787937
794763.223783017	1192650.62745578	0.0116924396105292
794763.223783017	1192605.73815363	0.011232933662647
794763.223783017	1192560.84885148	0.0106454442659706
794763.223783017	1192515.95954933	0.00995491202193489
794763.223783017	1192471.07024718	0.00919087705795837
794763.223783017	1192426.18094503	0.00838466045580982
794763.223783017	1192381.29164289	0.00756662473482779
794763.223783017	1192336.40234074	0.00676388638582729
794763.223783017	1192291.51303859	0.00599872631372865
794763.223783017	1192246.62373644	0.00528778791142198
794763.223783017	1192201.73443429	0.00464200863365582
794763.223783017	1192156.84513214	0.0040671290781031
794763.223783017	1192111.95583	0.00356457576609053
794763.223783017	1192067.06652785	0.00313251560255001
794763.223783017	1192022.1772257	0.00276691642423749
794763.223783017	1191977.28792355	0.0024625009631132
794763.223783017	1191932.3986214	0.00221353540500271
794763.223783017	1191887.50931925	0.00201443852451131
794763.223783017	1191842.62001711	0.00186022901208621
794763.223783017	1191797.73071496	0.00174684749151624
794763.223783017	1191752.84141281	0.00167139890583892
794763.223783017	1191707.95211066	0.00163236446229854
794763.223783017	1191663.06280851	0.00162983415232416
794763.223783017	1191618.17350636	0.00166581450431074
794763.223783017	1191573.28420422	0.00174467476548113
794763.223783017	1191528.39490207	0.00187381114183851
794763.223783017	1191483.50559992	0.00206463642200382
794763.223783017	1191438.61629777	0.00233404547051244
794763.223783017	1191393.72699562	0.00270657103212168
794763.223783017	1191348.83769347	0.00321753544069947
794763.223783017	1191303.94839133	0.00391762874952501
794808.156872669	1199428.91208017	2.42943711346616e-06
794808.156872669	1199384.02277803	3.6163577254308e-06
794808.156872669	1199339.13347588	5.33001405411826e-06
794808.156872669	1199294.24417373	7.77212706543629e-06
794808.156872669	1199249.35487158	1.12012913228645e-05
794808.156872669	1199204.46556943	1.59363624865889e-05
794808.156872669	1199159.57626728	2.23517004113438e-05
794808.156872669	1199114.68696514	3.08595017405522e-05
794808.156872669	1199069.79766299	4.18744881453906e-05
794808.156872669	1199024.90836084	5.57578569394539e-05
794808.156872669	1198980.01905869	7.27412594601191e-05
794808.156872669	1198935.12975654	9.28377257735832e-05
794808.156872669	1198890.24045439	0.000115753980135396
794808.156872669	1198845.35115225	0.000140825324181279
794808.156872669	1198800.4618501	0.000166997100903044
794808.156872669	1198755.57254795	0.000192872704624314
794808.156872669	1198710.6832458	0.000216835890373743
794808.156872669	1198665.79394365	0.00023723660100751
794808.156872669	1198620.9046415	0.000252609896470746
794808.156872669	1198576.01533936	0.000261883929598791
794808.156872669	1198531.12603721	0.00026453126976569
794808.156872669	1198486.23673506	0.000260630123252087
794808.156872669	1198441.34743291	0.000250824580146507
794808.156872669	1198216.90092217	0.000156451552385557
794808.156872669	1198127.12231787	0.000119448128871836
794808.156872669	1197947.56510928	6.97029104464383e-05
794808.156872669	1197857.78650498	5.61898660524527e-05
794808.156872669	1197364.00418135	8.83453096165834e-05
794808.156872669	1197319.1148792	0.000108567402801382
794808.156872669	1197274.22557705	0.000136841585771228
794808.156872669	1197229.33627491	0.000176579584500578
794808.156872669	1197184.44697276	0.000232771939452898
794808.156872669	1197139.55767061	0.00031270292069746
794808.156872669	1197094.66836846	0.000426958513162764
794808.156872669	1197049.77906631	0.000590814078447578
794808.156872669	1197004.88976416	0.000826085971636953
794808.156872669	1196960.00046202	0.00116350290338959
794808.156872669	1196915.11115987	0.00164558014263962
794808.156872669	1196870.22185772	0.00232984295136799
794808.156872669	1196825.33255557	0.00329203094894784
794808.156872669	1196780.44325342	0.00462862742889072
794808.156872669	1196735.55395127	0.00645773802898939
794808.156872669	1196690.66464913	0.00891708301633498
794808.156872669	1196645.77534698	0.012157808449372
794808.156872669	1196600.88604483	0.016333126980927
794808.156872669	1196555.99674268	0.0215815902996874
794808.156872669	1196241.77162764	0.0877907288387651
794808.156872669	1196151.99302335	0.109609914076875
794808.156872669	1196062.21441905	0.127819256339532
794808.156872669	1195658.21069971	0.153788308533681
794808.156872669	1195568.43209542	0.154272688713421
794808.156872669	1195478.65349112	0.155627257889092
794808.156872669	1194984.87116749	0.175249566300995
794808.156872669	1194895.09256319	0.172444213625049
794808.156872669	1194670.64605245	0.141428334576815
794808.156872669	1194625.7567503	0.131618250280216
794808.156872669	1194580.86744815	0.121112993122598
794808.156872669	1194535.97814601	0.110214761855305
794808.156872669	1194491.08884386	0.0992288231267701
794808.156872669	1194446.19954171	0.0884409768356523
794808.156872669	1194401.31023956	0.0780990888106361
794808.156872669	1194356.42093741	0.0684005202947535
794808.156872669	1194311.53163526	0.0594861494265144
794808.156872669	1194266.64233312	0.0514405904586907
794808.156872669	1194221.75303097	0.0442973931170607
794808.156872669	1194176.86372882	0.0380475622273407
794808.156872669	1194131.97442667	0.0326496769911806
794808.156872669	1194087.08512452	0.0280401238508713
794808.156872669	1194042.19582237	0.0241423594169473
794808.156872669	1193997.30652023	0.0208745659079317
794808.156872669	1193952.41721808	0.0181554580180715
794808.156872669	1193907.52791593	0.0159082963807045
794808.156872669	1193862.63861378	0.0140633460694693
794808.156872669	1193817.74931163	0.0125591022108137
794808.156872669	1193772.86000948	0.0113426147247796
794808.156872669	1193727.97070734	0.0103692085792436
794808.156872669	1193683.08140519	0.00960183846519313
794808.156872669	1193638.19210304	0.00901025439727782
794808.156872669	1193593.30280089	0.00857009749008361
794808.156872669	1193548.41349874	0.00826199781029532
794808.156872669	1193503.52419659	0.00807070993746954
794808.156872669	1193458.63489445	0.00798429594852974
794808.156872669	1193413.7455923	0.00799334855226624
794808.156872669	1193368.85629015	0.00809023769676762
794808.156872669	1193323.966988	0.00826836131891478
794808.156872669	1193279.07768585	0.0085213847583525
794808.156872669	1193234.1883837	0.00884246387873277
794808.156872669	1193189.29908156	0.00922346425397408
794808.156872669	1193144.40977941	0.00965421228819276
794808.156872669	1193099.52047726	0.0101218416924588
794808.156872669	1193054.63117511	0.0106103258686584
794808.156872669	1193009.74187296	0.0111003063857315
794808.156872669	1192964.85257081	0.0115693308096211
794808.156872669	1192919.96326867	0.0119925905854125
794808.156872669	1192875.07396652	0.0123441956066572
794808.156872669	1192830.18466437	0.0125989377757307
794808.156872669	1192785.29536222	0.0127343926573227
794808.156872669	1192740.40606007	0.012733108011945
794808.156872669	1192695.51675792	0.0125845588283139
794808.156872669	1192650.62745578	0.0122865370428159
794808.156872669	1192605.73815363	0.0118457053530898
794808.156872669	1192560.84885148	0.011277173652399
794808.156872669	1192515.95954933	0.0106031274228499
794808.156872669	1192471.07024718	0.00985070866170977
794808.156872669	1192426.18094503	0.00904947816441099
794808.156872669	1192381.29164289	0.00822884213630457
794808.156872669	1192336.40234074	0.00741579734746021
794808.156872669	1192291.51303859	0.00663325233623437
794808.156872669	1192246.62373644	0.00589904914885039
794808.156872669	1192201.73443429	0.00522567709538584
794808.156872669	1192156.84513214	0.00462056641648018
794808.156872669	1192111.95583	0.00408679108112355
794808.156872669	1192067.06652785	0.00362399685037903
794808.156872669	1192022.1772257	0.0032293930184664
794808.156872669	1191977.28792355	0.00289868878746118
794808.156872669	1191932.3986214	0.00262690355381437
794808.156872669	1191887.50931925	0.00240902400542215
794808.156872669	1191842.62001711	0.00224051442475665
794808.156872669	1191797.73071496	0.00211770894256097
794808.156872669	1191752.84141281	0.00203812760663165
[truncated: 10,967 more rows]
