# Supplementary material for: Spatially Estimating Disturbance of Harbor Seals (Phoca vitulina)
Source: PLoS One. 2015 Jul 1;10(7):e0129798. doi: 10.1371/journal.pone.0129798 (PMC4488586; doi:10.1371/journal.pone.0129798)
Supplement: S1 Dataset — Locations represent the centroids of regularly-spaced grid cells (0.45 km2). (ZIP) [file pone.0129798.s001.zip › 20050825_nonpup_predict.csv]

x	y	Predictions
793677.844141504	1198248.82478774	1.29176594893713e-235
793758.396334352	1198208.54036298	1.68185429670196e-222
793758.396334352	1198047.40266391	3.7786774661178e-233
793758.396334352	1198007.11823915	5.30839303639248e-236
793758.396334352	1197966.83381438	6.26876283724031e-239
793758.396334352	1197725.12726578	4.93278054077963e-258
793758.396334352	1197684.84284102	1.83464797481832e-261
793758.396334352	1197644.55841625	5.85743744177234e-265
793758.396334352	1197604.27399148	1.61159781653031e-268
793758.396334352	1197523.70514195	7.9399422428734e-276
793798.672430775	1198168.25593821	2.857976448806e-217
793798.672430775	1198127.97151344	7.27503973425222e-220
793798.672430775	1198087.68708868	1.54863443279618e-222
793798.672430775	1198047.40266391	2.75758939798141e-225
793798.672430775	1198007.11823915	4.1103434762607e-228
793798.672430775	1197966.83381438	5.1340841303291e-231
793798.672430775	1197926.54938961	5.38167055198625e-234
793798.672430775	1197845.98054008	3.52175766772743e-240
793798.672430775	1197805.69611532	2.20897928726185e-243
793798.672430775	1197765.41169055	1.17372978415535e-246
793798.672430775	1197725.12726578	5.29982562206938e-250
793798.672430775	1197684.84284102	2.0406622185123e-253
793798.672430775	1197644.55841625	6.72533327342782e-257
793798.672430775	1197604.27399148	1.90465234997136e-260
793798.672430775	1197563.98956672	4.65481786291082e-264
793798.672430775	1197523.70514195	9.8603167839327e-268
793798.672430775	1197483.42071719	1.81876673580251e-271
793798.672430775	1197443.13629242	2.93513952696502e-275
793798.672430775	1197402.85186765	4.16461568177583e-279
793838.948527199	1198571.10018587	3.67975708014075e-188
793838.948527199	1198530.81576111	5.75359060875843e-190
793838.948527199	1198490.53133634	7.64466051800983e-192
793838.948527199	1198450.24691157	8.60088490202745e-194
793838.948527199	1198409.96248681	8.16770176809129e-196
793838.948527199	1198369.67806204	6.52804112749035e-198
793838.948527199	1198329.39363728	4.3802856312715e-200
793838.948527199	1198289.10921251	2.46224318749834e-202
793838.948527199	1198248.82478774	1.15746605105899e-204
793838.948527199	1198208.54036298	4.54407776458138e-207
793838.948527199	1198168.25593821	1.4884330257576e-209
793838.948527199	1198127.97151344	4.06556663678468e-212
793838.948527199	1198087.68708868	9.25891940215737e-215
793838.948527199	1198047.40266391	1.75858229680942e-217
793838.948527199	1198007.11823915	2.78752653489156e-220
793838.948527199	1197966.83381438	3.69141095850384e-223
793838.948527199	1197926.54938961	4.08991994828842e-226
793838.948527199	1197886.26496485	3.79824014657929e-229
793838.948527199	1197845.98054008	2.96312639019769e-232
793838.948527199	1197805.69611532	1.94681862771118e-235
793838.948527199	1197765.41169055	1.08034187985499e-238
793838.948527199	1197725.12726578	5.07981479637778e-242
793838.948527199	1197684.84284102	2.03097895382657e-245
793838.948527199	1197644.55841625	6.93065576998577e-249
793838.948527199	1197604.27399148	2.02677892775271e-252
793838.948527199	1197563.98956672	5.10099700096311e-256
793838.948527199	1197523.70514195	1.10985373670217e-259
793838.948527199	1197483.42071719	2.09732453098962e-263
793838.948527199	1197443.13629242	3.45902516819568e-267
793838.948527199	1197402.85186765	5.00369339685392e-271
793879.224623623	1198651.66903541	1.43452338496365e-177
793879.224623623	1198611.38461064	3.39411681199124e-179
793879.224623623	1198571.10018587	6.86703336281651e-181
793879.224623623	1198530.81576111	1.1830056742646e-182
793879.224623623	1198490.53133634	1.72844118278476e-184
793879.224623623	1198450.24691157	2.13393301159503e-186
793879.224623623	1198409.96248681	2.21879375823602e-188
793879.224623623	1198369.67806204	1.93716549129739e-190
793879.224623623	1198329.39363728	1.41642506840171e-192
793879.224623623	1198289.10921251	8.65421010629931e-195
793879.224623623	1198248.82478774	4.41031814174232e-197
793879.224623623	1198208.54036298	1.87196994958228e-199
793879.224623623	1198168.25593821	6.61106304456051e-202
793879.224623623	1198127.97151344	1.94144576153551e-204
793879.224623623	1198087.68708868	4.74002448001571e-207
793879.224623623	1198047.40266391	9.62361786928684e-210
793879.224623623	1198007.11823915	1.62584594821207e-212
793879.224623623	1197966.83381438	2.28802830572505e-215
793879.224623623	1197926.54938961	2.6860575636905e-218
793879.224623623	1197886.26496485	2.63536373662599e-221
793879.224623623	1197845.98054008	2.16570514794998e-224
793879.224623623	1197805.69611532	1.49454858563388e-227
793879.224623623	1197765.41169055	8.68640463230481e-231
793879.224623623	1197725.12726578	4.26577220876344e-234
793879.224623623	1197684.84284102	1.77632902521825e-237
793879.224623623	1197644.55841625	6.29623596530082e-241
793879.224623623	1197604.27399148	1.90742567376825e-244
793879.224623623	1197563.98956672	4.96025603787341e-248
793879.224623623	1197523.70514195	1.11230679965841e-251
793879.224623623	1197483.42071719	2.16105751217253e-255
793879.224623623	1197443.13629242	3.65560349139773e-259
793879.224623623	1197402.85186765	5.4112152529466e-263
793879.224623623	1197362.56744289	7.04558827053767e-267
793879.224623623	1197201.42974382	6.24310946877067e-283
793879.224623623	1197161.14531906	4.63693278185222e-287
793879.224623623	1197120.86089429	3.12859679297858e-291
793879.224623623	1197080.57646952	1.92795744188892e-295
793879.224623623	1197040.29204476	1.09092604109159e-299
793879.224623623	1197000.00761999	5.69820984843118e-304
793879.224623623	1196959.72319523	2.76178844551326e-308
793919.500720046	1198691.95346017	5.93435617122715e-169
793919.500720046	1198651.66903541	1.81094015612611e-170
793919.500720046	1198611.38461064	4.74028927895538e-172
793919.500720046	1198571.10018587	1.05937781230912e-173
793919.500720046	1198530.81576111	2.01247529070641e-175
793919.500720046	1198490.53133634	3.23636626932712e-177
793919.500720046	1198450.24691157	4.3891710430528e-179
793919.500720046	1198409.96248681	5.00267255933948e-181
793919.500720046	1198369.67806204	4.77715351417537e-183
793919.500720046	1198329.39363728	3.81154005071238e-185
793919.500720046	1198289.10921251	2.53503066721788e-187
793919.500720046	1198248.82478774	1.40275214694906e-189
793919.500720046	1198208.54036298	6.44819132563575e-192
793919.500720046	1198168.25593821	2.45970070427971e-194
793919.500720046	1198127.97151344	7.78086596492727e-197
793919.500720046	1198087.68708868	2.04068221362768e-199
793919.500720046	1198047.40266391	4.43824296136947e-202
793919.500720046	1198007.11823915	8.0095076250843e-205
793919.500720046	1197966.83381438	1.20063758196151e-207
793919.500720046	1197926.54938961	1.49712939137106e-210
793919.500720046	1197886.26496485	1.5557887248456e-213
793919.500720046	1197845.98054008	1.35037736406014e-216
793919.500720046	1197805.69611532	9.81527072709317e-220
793919.500720046	1197765.41169055	5.99202722056467e-223
793919.500720046	1197725.12726578	3.08244599015852e-226
793919.500720046	1197684.84284102	1.34099869266162e-229
793919.500720046	1197644.55841625	4.95289398727158e-233
793919.500720046	1197604.27399148	1.55951596845045e-236
793919.500720046	1197563.98956672	4.20463645298451e-240
793919.500720046	1197523.70514195	9.75163558099727e-244
793919.500720046	1197483.42071719	1.95489542832835e-247
793919.500720046	1197443.13629242	3.40429067191014e-251
793919.500720046	1197402.85186765	5.17617893147439e-255
793919.500720046	1197362.56744289	6.90789638212439e-259
793919.500720046	1197322.28301812	8.13489439295708e-263
793919.500720046	1197281.99859335	8.49912806222767e-267
793919.500720046	1197241.71416859	7.92102054752121e-271
793919.500720046	1197201.42974382	6.62143101921949e-275
793919.500720046	1197161.14531906	4.99193353678766e-279
793919.500720046	1197120.86089429	3.41278002936713e-283
793919.500720046	1197080.57646952	2.12732000920494e-287
793919.500720046	1197040.29204476	1.21558006445316e-291
793919.500720046	1197000.00761999	6.40138140424568e-296
793919.500720046	1196959.72319523	3.12307420749521e-300
793959.77681647	1198973.94443354	2.22362673747651e-153
793959.77681647	1198933.66000877	1.91122780956337e-154
793959.77681647	1198732.23788494	1.39698531789878e-160
793959.77681647	1198691.95346017	5.48766080913931e-162
793959.77681647	1198651.66903541	1.85601945372081e-163
793959.77681647	1198611.38461064	5.37755152425145e-165
793959.77681647	1198571.10018587	1.3283197833842e-166
793959.77681647	1198530.81576111	2.78459147504242e-168
793959.77681647	1198490.53133634	4.93303220181515e-170
793959.77681647	1198450.24691157	7.35618142690993e-172
793959.77681647	1198409.96248681	9.20066983181251e-174
793959.77681647	1198369.67806204	9.62092979442477e-176
793959.77681647	1198329.39363728	8.3871633111275e-178
793959.77681647	1198289.10921251	6.0807671082101e-180
793959.77681647	1198248.82478774	3.65908370252337e-182
793959.77681647	1198208.54036298	1.82460051174922e-184
793959.77681647	1198168.25593821	7.53085090022394e-187
793959.77681647	1198127.97151344	2.57093445901164e-189
793959.77681647	1198087.68708868	7.25754643650688e-192
793959.77681647	1198047.40266391	1.69438618743561e-194
793959.77681647	1198007.11823915	3.27355483505597e-197
793959.77681647	1197966.83381438	5.23912060766229e-200
793959.77681647	1197926.54938961	6.95596889746377e-203
793959.77681647	1197886.26496485	7.67578994976952e-206
793959.77681647	1197845.98054008	7.05555591747079e-209
793959.77681647	1197805.69611532	5.41654418156033e-212
793959.77681647	1197765.41169055	3.48331099927144e-215
793959.77681647	1197725.12726578	1.8827139539134e-218
793959.77681647	1197684.84284102	8.58380240333136e-222
793959.77681647	1197644.55841625	3.31426789936013e-225
793959.77681647	1197604.27399148	1.08826606577388e-228
793959.77681647	1197563.98956672	3.05250464129777e-232
793959.77681647	1197523.70514195	7.34821329399458e-236
793959.77681647	1197483.42071719	1.52555151758332e-239
793959.77681647	1197443.13629242	2.74524550834333e-243
793959.77681647	1197402.85186765	4.30424497997748e-247
793959.77681647	1197362.56744289	5.91123632027199e-251
793959.77681647	1197322.28301812	7.1494101440679e-255
793959.77681647	1197281.99859335	7.65681267814941e-259
793959.77681647	1197241.71416859	7.30141907919651e-263
793959.77681647	1197201.42974382	6.23381423270247e-267
793959.77681647	1197161.14531906	4.7917559123133e-271
793959.77681647	1197120.86089429	3.33448648295687e-275
793959.77681647	1197080.57646952	2.11222385168308e-279
793959.77681647	1197040.29204476	1.22458067845497e-283
793959.77681647	1197000.00761999	6.53282034895546e-288
793959.77681647	1196959.72319523	3.22383373069878e-292
793959.77681647	1196919.43877046	1.47929157812248e-296
793959.77681647	1196879.15434569	6.34377629932354e-301
794000.052912894	1199054.51328307	6.17093695067411e-145
794000.052912894	1199014.2288583	7.32006886891354e-146
794000.052912894	1198973.94443354	7.82018484488303e-147
794000.052912894	1198933.66000877	7.48038203528177e-148
794000.052912894	1198812.80673447	3.18056709700056e-151
794000.052912894	1198772.5223097	1.84372252457684e-152
794000.052912894	1198732.23788494	9.29425264938434e-154
794000.052912894	1198691.95346017	4.05169883593726e-155
794000.052912894	1198651.66903541	1.51919593107554e-156
794000.052912894	1198611.38461064	4.87398321204608e-158
794000.052912894	1198571.10018587	1.33134784923253e-159
794000.052912894	1198530.81576111	3.08175252244681e-161
794000.052912894	1198490.53133634	6.01859053893392e-163
794000.052912894	1198450.24691157	9.87682554783632e-165
794000.052912894	1198409.96248681	1.35691844449013e-166
794000.052912894	1198369.67806204	1.55544757039428e-168
794000.052912894	1198329.39363728	1.48335666112642e-170
794000.052912894	1198289.10921251	1.17388841230253e-172
794000.052912894	1198248.82478774	7.69283934048245e-175
794000.052912894	1198208.54036298	4.16775890251174e-177
794000.052912894	1198168.25593821	1.86442661304396e-179
794000.052912894	1198127.97151344	6.88146284179755e-182
794000.052912894	1198087.68708868	2.09493724200193e-184
794000.052912894	1198047.40266391	5.26106273363915e-187
794000.052912894	1198007.11823915	1.09053398203765e-189
794000.052912894	1197966.83381438	1.86771142795065e-192
794000.052912894	1197926.54938961	2.64675117463689e-195
794000.052912894	1197886.26496485	3.10926785198732e-198
794000.052912894	1197845.98054008	3.03478839059379e-201
794000.052912894	1197805.69611532	2.46760064399781e-204
794000.052912894	1197765.41169055	1.67651577353868e-207
794000.052912894	1197725.12726578	9.54964247679776e-211
794000.052912894	1197684.84284102	4.57735226059355e-214
794000.052912894	1197644.55841625	1.85362061786897e-217
794000.052912894	1197604.27399148	6.36880609618965e-221
794000.052912894	1197563.98956672	1.86503089805794e-224
794000.052912894	1197523.70514195	4.67694800317974e-228
794000.052912894	1197483.42071719	1.00932556950666e-231
794000.052912894	1197443.13629242	1.88412823130845e-235
794000.052912894	1197402.85186765	3.05830861889284e-239
794000.052912894	1197362.56744289	4.33986942767989e-243
794000.052912894	1197322.28301812	5.41339581809718e-247
794000.052912894	1197281.99859335	5.96847626362425e-251
794000.052912894	1197241.71416859	5.84897209199225e-255
794000.052912894	1197201.42974382	5.1232880922277e-259
794000.052912894	1197161.14531906	4.03367847832245e-263
794000.052912894	1197120.86089429	2.87049976393577e-267
794000.052912894	1197080.57646952	1.85660662546885e-271
794000.052912894	1197040.29204476	1.09740014475027e-275
794000.052912894	1197000.00761999	5.95986724439987e-280
794000.052912894	1196959.72319523	2.98977915901175e-284
794000.052912894	1196919.43877046	1.39261877221295e-288
794000.052912894	1196879.15434569	6.05377040978584e-293
794000.052912894	1196838.86992093	2.46817727863567e-297
794000.052912894	1196798.58549616	9.48380042671155e-302
794040.329009317	1199014.2288583	1.82343343312494e-139
794040.329009317	1198973.94443354	2.16611132054144e-140
794040.329009317	1198933.66000877	2.30438273022917e-141
794040.329009317	1198893.375584	2.18218664629874e-142
794040.329009317	1198853.09115924	1.82837263182082e-143
794040.329009317	1198812.80673447	1.34726694257587e-144
794040.329009317	1198772.5223097	8.67890075001798e-146
794040.329009317	1198732.23788494	4.85899174551726e-147
794040.329009317	1198691.95346017	2.35074242681583e-148
794040.329009317	1198651.66903541	9.77290049060481e-150
794040.329009317	1198611.38461064	3.47275589964162e-151
794040.329009317	1198571.10018587	1.04938755543287e-152
794040.329009317	1198530.81576111	2.68353278714897e-154
794040.329009317	1198490.53133634	5.78121355998655e-156
794040.329009317	1198450.24691157	1.04483961653259e-157
794040.329009317	1198409.96248681	1.57809465208487e-159
794040.329009317	1198369.67806204	1.98504573313732e-161
794040.329009317	1198329.39363728	2.07318997166519e-163
794040.329009317	1198289.10921251	1.79307813920137e-165
794040.329009317	1198248.82478774	1.28144762012131e-167
794040.329009317	1198208.54036298	7.55419945510626e-170
794040.329009317	1198168.25593821	3.66863328165607e-172
794040.329009317	1198127.97151344	1.46652928743723e-174
794040.329009317	1198087.68708868	4.82381686862425e-177
794040.329009317	1198047.40266391	1.30571285315172e-179
794040.329009317	1198007.11823915	2.91006507322091e-182
794040.329009317	1197966.83381438	5.34554815602384e-185
794040.329009317	1197926.54938961	8.1048188730504e-188
794040.329009317	1197886.26496485	1.01617382421848e-190
794040.329009317	1197845.98054008	1.05598302486647e-193
794040.329009317	1197805.69611532	9.11951392184914e-197
794040.329009317	1197765.41169055	6.56502444339712e-200
794040.329009317	1197725.12726578	3.95301306209025e-203
794040.329009317	1197684.84284102	1.99833391541052e-206
794040.329009317	1197644.55841625	8.51548188164134e-210
794040.329009317	1197604.27399148	3.07204083779512e-213
794040.329009317	1197563.98956672	9.42555487676019e-217
794040.329009317	1197523.70514195	2.47134489915431e-220
794040.329009317	1197483.42071719	5.56515741776901e-224
794040.329009317	1197443.13629242	1.08189555077043e-227
794040.329009317	1197402.85186765	1.82543433289617e-231
794040.329009317	1197362.56744289	2.68769909384459e-235
794040.329009317	1197322.28301812	3.47239400442856e-239
794040.329009317	1197281.99859335	3.9585875060614e-243
794040.329009317	1197241.71416859	4.00461855549935e-247
794040.329009317	1197201.42974382	3.61531281932495e-251
794040.329009317	1197161.14531906	2.9291807135546e-255
794040.329009317	1197120.86089429	2.14191419596727e-259
794040.329009317	1197080.57646952	1.42145578621362e-263
794040.329009317	1197040.29204476	8.60858084371719e-268
794040.329009317	1197000.00761999	4.78357713676654e-272
794040.329009317	1196959.72319523	2.45194762384196e-276
794040.329009317	1196919.43877046	1.16539549662973e-280
794040.329009317	1196879.15434569	5.16241857761443e-285
794040.329009317	1196838.86992093	2.14194399841009e-289
794040.329009317	1196798.58549616	8.3644083596918e-294
794040.329009317	1196677.73222186	3.62552684791138e-307
794040.329009317	1196516.5945228	0
794080.605105741	1199014.2288583	3.52913638136215e-133
794080.605105741	1198973.94443354	4.65743896102018e-134
794080.605105741	1198933.66000877	5.5059818144581e-135
794080.605105741	1198893.375584	5.79493240974061e-136
794080.605105741	1198853.09115924	5.39628247471606e-137
794080.605105741	1198812.80673447	4.41862706141352e-138
794080.605105741	1198772.5223097	3.16201932998648e-139
794080.605105741	1198732.23788494	1.96564983909094e-140
794080.605105741	1198691.95346017	1.05523984789205e-141
794080.605105741	1198651.66903541	4.8642315070968e-143
794080.605105741	1198611.38461064	1.91470488033749e-144
794080.605105741	1198571.10018587	6.40218087222098e-146
794080.605105741	1198530.81576111	1.80937491799134e-147
794080.605105741	1198490.53133634	4.30205198964302e-149
794080.605105741	1198450.24691157	8.56820346047858e-151
794080.605105741	1198409.96248681	1.42380898536959e-152
794080.605105741	1198369.67806204	1.96703913482114e-154
794080.605105741	1198329.39363728	2.25218899756208e-156
794080.605105741	1198289.10921251	2.13130713311721e-158
794080.605105741	1198248.82478774	1.66321885675182e-160
794080.605105741	1198208.54036298	1.06838225000502e-162
794080.605105741	1198168.25593821	5.64146777885921e-165
794080.605105741	1198127.97151344	2.44660977340818e-167
794080.605105741	1198087.68708868	8.71101618892922e-170
794080.605105741	1198047.40266391	2.54644079895381e-172
794080.605105741	1198007.11823915	6.11492124913478e-175
794080.605105741	1197966.83381438	1.20745785085206e-177
794080.605105741	1197926.54938961	1.96337429200816e-180
794080.605105741	1197886.26496485	2.6339016845498e-183
794080.605105741	1197845.98054008	2.92185737321626e-186
794080.605105741	1197805.69611532	2.68753173035485e-189
794080.605105741	1197765.41169055	2.05599098752452e-192
794080.605105741	1197725.12726578	1.31267099106129e-195
794080.605105741	1197684.84284102	7.0209777226647e-199
794080.605105741	1197644.55841625	3.15879387174161e-202
794080.605105741	1197604.27399148	1.20067521213112e-205
794080.605105741	1197563.98956672	3.87365377974847e-209
794080.605105741	1197523.70514195	1.06590203493352e-212
794080.605105741	1197483.42071719	2.51427530460485e-216
794080.605105741	1197443.13629242	5.11070170846268e-220
794080.605105741	1197402.85186765	9.00029160598662e-224
794080.605105741	1197362.56744289	1.38079151515494e-227
794080.605105741	1197241.71416859	2.30517873592376e-239
794080.605105741	1197040.29204476	5.81804239968769e-260
794080.605105741	1196677.73222186	3.01224024939046e-299
794080.605105741	1196556.87894756	9.28096245666723e-313
794080.605105741	1196516.5945228	2.71269460210189e-317
794080.605105741	1196476.31009803	7.70742407512345e-322
794080.605105741	1196436.02567326	0
794120.881202165	1199014.2288583	5.2337828680679e-127
794120.881202165	1198973.94443354	7.66507413512864e-128
794120.881202165	1198933.66000877	1.00600426996135e-128
794120.881202165	1198893.375584	1.17576598405597e-129
794120.881202165	1198853.09115924	1.21596706159026e-130
794120.881202165	1198812.80673447	1.10573294178076e-131
794120.881202165	1198772.5223097	8.7857192512125e-133
794120.881202165	1198732.23788494	6.0619944978184e-134
794120.881202165	1198691.95346017	3.61024337762103e-135
794120.881202165	1198651.66903541	1.84496476291264e-136
794120.881202165	1198611.38461064	8.04472701972851e-138
794120.881202165	1198571.10018587	2.9768451313733e-139
794120.881202165	1198530.81576111	9.3003043297962e-141
794120.881202165	1198490.53133634	2.44144431373636e-142
794120.881202165	1198450.24691157	5.36129363567203e-144
794120.881202165	1198409.96248681	9.80829291687532e-146
794120.881202165	1198369.67806204	1.48943171358358e-147
794120.881202165	1198329.39363728	1.87127277993637e-149
794120.881202165	1198289.10921251	1.93963797851866e-151
794120.881202165	1198248.82478774	1.65480723534162e-153
794120.881202165	1198208.54036298	1.15983669750271e-155
794120.881202165	1198168.25593821	6.66892245176444e-158
794120.881202165	1198127.97151344	3.14282271645847e-160
794120.881202165	1198087.68708868	1.21337643019479e-162
794120.881202165	1198047.40266391	3.83793915926523e-165
794120.881202165	1198007.11823915	9.95061965402937e-168
794120.881202165	1197926.54938961	3.70004988546634e-173
794120.881202165	1197725.12726578	3.43846109821843e-188
794120.881202165	1197523.70514195	3.69035631552027e-205
794120.881202165	1197241.71416859	1.09766860211173e-231
794120.881202165	1197040.29204476	3.33490475391012e-252
794120.881202165	1196677.73222186	2.23180214038577e-291
794120.881202165	1196556.87894756	7.31819244122549e-305
794120.881202165	1196516.5945228	2.17744709572929e-309
794120.881202165	1196476.31009803	6.28410476719757e-314
794120.881202165	1196436.02567326	1.76505446042431e-318
794120.881202165	1196395.7412485	4.94065645841247e-323
794120.881202165	1196355.45682373	0
794161.157298588	1199054.51328307	3.26219413509704e-120
794161.157298588	1199014.2288583	5.86844911974981e-121
794161.157298588	1198973.94443354	9.52610082477377e-122
794161.157298588	1198933.66000877	1.38647445611817e-122
794161.157298588	1198893.375584	1.79765786227638e-123
794161.157298588	1198853.09115924	2.06290660182149e-124
794161.157298588	1198812.80673447	2.08167135772682e-125
794161.157298588	1198772.5223097	1.83531226385959e-126
794161.157298588	1198732.23788494	1.40481456809116e-127
794161.157298588	1198691.95346017	9.27778827756855e-129
794161.157298588	1198651.66903541	5.25494864146293e-130
794161.157298588	1198611.38461064	2.53785843869726e-131
794161.157298588	1198571.10018587	1.03926965832654e-132
794161.157298588	1198530.81576111	3.58975181887341e-134
794161.157298588	1198490.53133634	1.04071139586309e-135
794161.157298588	1198450.24691157	2.52077945724193e-137
794161.157298588	1198409.96248681	5.07988516829914e-139
794161.157298588	1198208.54036298	9.51217978354738e-149
794161.157298588	1198007.11823915	1.23371722374728e-160
794161.157298588	1197725.12726578	6.98900493595224e-181
794161.157298588	1197523.70514195	1.00900355765749e-197
794161.157298588	1197241.71416859	4.25550332899006e-224
794161.157298588	1197040.29204476	1.59641005403608e-244
794161.157298588	1196838.86992093	6.32415603484923e-266
794161.157298588	1196758.30107139	1.07081469362589e-274
794161.157298588	1196718.01664663	4.04701021523247e-279
794161.157298588	1196677.73222186	1.45355587670856e-283
794161.157298588	1196637.4477971	4.98184074037869e-288
794161.157298588	1196597.16337233	1.63575491843428e-292
794161.157298588	1196556.87894756	5.16480878401898e-297
794161.157298588	1196516.5945228	1.57385571730055e-301
794161.157298588	1196476.31009803	4.64461333995717e-306
794161.157298588	1196436.02567326	1.33181199537329e-310
794161.157298588	1196395.7412485	3.72236296132572e-315
794161.157298588	1196355.45682373	1.01718235165796e-319
794161.157298588	1196315.17239897	4.94065645841247e-324
794201.433395012	1199094.79770783	1.1275806421053e-113
794201.433395012	1199054.51328307	2.4685822348525e-114
794201.433395012	1199014.2288583	4.91167553031498e-115
794201.433395012	1198973.94443354	8.82505316089611e-116
794201.433395012	1198933.66000877	1.42259073928779e-116
794201.433395012	1198893.375584	2.04386066030935e-117
794201.433395012	1198691.95346017	1.76604950614357e-122
794201.433395012	1198490.53133634	3.28368887010372e-129
794201.433395012	1198409.96248681	1.9487836744856e-132
794201.433395012	1198208.54036298	5.80339009740879e-142
794201.433395012	1198007.11823915	1.14718706714981e-153
794201.433395012	1197725.12726578	1.08483252208058e-173
794201.433395012	1197523.70514195	2.14422641381615e-190
794201.433395012	1197322.28301812	8.05716474062915e-209
794201.433395012	1197281.99859335	1.09874344795602e-212
794201.433395012	1197241.71416859	1.32245786786474e-216
794201.433395012	1197201.42974382	1.41309000768307e-220
794201.433395012	1197161.14531906	1.34828120614216e-224
794201.433395012	1197120.86089429	1.15534897483446e-228
794201.433395012	1197080.57646952	8.94204849285829e-233
794201.433395012	1197040.29204476	6.28611295239648e-237
794201.433395012	1197000.00761999	4.03582354975276e-241
794201.433395012	1196959.72319523	2.37912306217756e-245
794201.433395012	1196919.43877046	1.29451382215209e-249
794201.433395012	1196879.15434569	6.53442061699013e-254
794201.433395012	1196838.86992093	3.07506773134656e-258
794201.433395012	1196798.58549616	1.35554454433918e-262
794201.433395012	1196758.30107139	5.62307622718984e-267
794201.433395012	1196718.01664663	2.20469467910519e-271
794201.433395012	1196677.73222186	8.20490199224004e-276
794201.433395012	1196637.4477971	2.91010005653992e-280
794201.433395012	1196597.16337233	9.87495010472350e-285
794201.433395012	1196556.87894756	3.21782580082203e-289
794201.433395012	1196516.5945228	1.01047693630136e-293
794201.433395012	1196476.31009803	3.06826177245252e-298
794201.433395012	1196436.02567326	9.03774327929475e-303
794201.433395012	1196395.7412485	2.59039542258115e-307
794201.433395012	1196355.45682373	7.24584728261535e-312
794201.433395012	1196315.17239897	1.98360069336984e-316
794201.433395012	1196274.8879742	5.33096831862705e-321
794201.433395012	1196234.60354943	0
794201.433395012	1196194.31912467	0
794241.709491436	1199135.0821326	2.16562160020117e-107
794241.709491436	1199094.79770783	5.71291446987893e-108
794241.709491436	1199054.51328307	1.37973056449185e-108
794241.709491436	1199014.2288583	3.03137069970621e-109
794241.709491436	1198973.94443354	6.01953694526896e-110
794241.709491436	1198933.66000877	1.07319847706559e-110
794241.709491436	1198893.375584	1.70633815905415e-111
794241.709491436	1198691.95346017	2.45699861981076e-116
794241.709491436	1198490.53133634	7.56202130669785e-123
794241.709491436	1198208.54036298	2.5951030565933e-135
794241.709491436	1198007.11823915	7.87929442923358e-147
794241.709491436	1197966.83381438	2.12262691917635e-149
794241.709491436	1197926.54938961	4.67223843428886e-152
794241.709491436	1197886.26496485	8.41919652027417e-155
794241.709491436	1197845.98054008	1.24490624936639e-157
794241.709491436	1197805.69611532	1.51473536056427e-160
794241.709491436	1197765.41169055	1.52146688771605e-163
794241.709491436	1197725.12726578	1.26611227959211e-166
794241.709491436	1197684.84284102	8.76353682108103e-170
794241.709491436	1197644.55841625	5.06687738708568e-173
794241.709491436	1197604.27399148	2.45833673783226e-176
794241.709491436	1197563.98956672	1.00573869258523e-179
794241.709491436	1197523.70514195	3.48720578669211e-183
794241.709491436	1197483.42071719	1.03018137985293e-186
794241.709491436	1197443.13629242	2.60713811477155e-190
794241.709491436	1197402.85186765	5.68408888288607e-194
794241.709491436	1197362.56744289	1.07370411874071e-197
794241.709491436	1197322.28301812	1.7674646852041e-201
794241.709491436	1197281.99859335	2.55033252274396e-205
794241.709491436	1197241.71416859	3.24466737846033e-209
794241.709491436	1197201.42974382	3.66113948325571e-213
794241.709491436	1197161.14531906	3.68525402654508e-217
794241.709491436	1197120.86089429	3.32837717732158e-221
794241.709491436	1197080.57646952	2.71261043228788e-225
794241.709491436	1197040.29204476	2.00616251766195e-229
794241.709491436	1197000.00761999	1.35379486267565e-233
794241.709491436	1196959.72319523	8.38060194579768e-238
794241.709491436	1196919.43877046	4.78407392434244e-242
794241.709491436	1196879.15434569	2.53114838418272e-246
794241.709491436	1196838.86992093	1.24726554658431e-250
794241.709491436	1196798.58549616	5.75136446846729e-255
794241.709491436	1196758.30107139	2.49301371246093e-259
794241.709491436	1196718.01664663	1.02026280109723e-263
794241.709491436	1196677.73222186	3.95862924727945e-268
794241.709491436	1196637.4477971	1.46202552151679e-272
794241.709491436	1196516.5945228	5.68587050483451e-286
794241.709491436	1196395.7412485	1.61013603442098e-299
794241.709491436	1196194.31912467	2.61854792295861e-322
794241.709491436	1195992.89700084	0
794241.709491436	1195952.61257607	0
794241.709491436	1195912.3281513	0
794281.985587859	1199215.65098213	6.84431990515184e-101
794281.985587859	1199175.36655737	2.3203873838284e-101
794281.985587859	1199135.0821326	7.29895002096403e-102
794281.985587859	1199094.79770783	2.11758948535187e-102
794281.985587859	1199054.51328307	5.63121288878015e-103
794281.985587859	1199014.2288583	1.36376862839311e-103
794281.985587859	1198973.94443354	2.98798391108198e-104
794281.985587859	1198933.66000877	5.88266495451261e-105
794281.985587859	1198893.375584	1.0335856730824e-105
794281.985587859	1198691.95346017	2.46677649233041e-110
794281.985587859	1198490.53133634	1.2541100008345e-116
794281.985587859	1198369.67806204	2.45520786859628e-121
794281.985587859	1198329.39363728	4.5037982319395e-123
794281.985587859	1198289.10921251	6.77724532121294e-125
794281.985587859	1198248.82478774	8.34349198237662e-127
794281.985587859	1198208.54036298	8.38533918811235e-129
794281.985587859	1198168.25593821	6.86838026648999e-131
794281.985587859	1198127.97151344	4.57993227460755e-133
794281.985587859	1198087.68708868	2.48469403030283e-135
794281.985587859	1198047.40266391	1.09663238679861e-137
794281.985587859	1198007.11823915	3.93924670395599e-140
794281.985587859	1197966.83381438	1.15276132836736e-142
794281.985587859	1197926.54938961	2.75210409235356e-145
794281.985587859	1197886.26496485	5.37060027773057e-148
794281.985587859	1197845.98054008	8.58710227661508e-151
794281.985587859	1197805.69611532	1.12813314407877e-153
794281.985587859	1197765.41169055	1.22171116012117e-156
794281.985587859	1197725.12726578	1.09457351419475e-159
794281.985587859	1197684.84284102	8.14555075594051e-163
794281.985587859	1197644.55841625	5.05673788382495e-166
794281.985587859	1197604.27399148	2.63088216782442e-169
794281.985587859	1197563.98956672	1.15275568064485e-172
794281.985587859	1197523.70514195	4.27568287932863e-176
794281.985587859	1197483.42071719	1.34965507877785e-179
794281.985587859	1197443.13629242	3.64570133082362e-183
794281.985587859	1197402.85186765	8.47487538344475e-187
794281.985587859	1197362.56744289	1.70521687545852e-190
794281.985587859	1197322.28301812	2.98712721798344e-194
794281.985587859	1197281.99859335	4.58257725423911e-198
794281.985587859	1197241.71416859	6.19312509683134e-202
794281.985587859	1197201.42974382	7.41671656676455e-206
794281.985587859	1197120.86089429	7.57640937455961e-214
794281.985587859	1196919.43877046	1.43703338189259e-234
794281.985587859	1196718.01664663	3.95611709886508e-256
794281.985587859	1196516.5945228	2.76723790759493e-278
794281.985587859	1196395.7412485	8.82511051816628e-292
794281.985587859	1196194.31912467	1.67011692644921e-314
794281.985587859	1195992.89700084	0
794281.985587859	1195952.61257607	0
794281.985587859	1195912.3281513	0
794281.985587859	1195872.04372654	0
794281.985587859	1195710.90602747	0
794281.985587859	1195630.33717794	0
794281.985587859	1195590.05275317	0
794281.985587859	1195549.76832841	0
794281.985587859	1195509.48390364	0
794281.985587859	1195469.19947888	0
794322.261684283	1199255.9354069	3.51461359561171e-95
794322.261684283	1199215.65098213	1.3952993059567e-95
794322.261684283	1199175.36655737	5.17668788650158e-96
794322.261684283	1199135.0821326	1.78460651688175e-96
794322.261684283	1199094.79770783	5.68217344798049e-97
794322.261684283	1199054.51328307	1.66044457272237e-97
794322.261684283	1199014.2288583	4.42411775645072e-98
794322.261684283	1198973.94443354	1.06756047557537e-98
794322.261684283	1198933.66000877	2.31701497538003e-99
794322.261684283	1198893.375584	4.49157525414076e-100
794322.261684283	1198853.09115924	7.72220493087555e-101
794322.261684283	1198812.80673447	1.16921187377195e-101
794322.261684283	1198772.5223097	1.54813486418154e-102
794322.261684283	1198732.23788494	1.78025080402247e-103
794322.261684283	1198691.95346017	1.76588625984681e-104
794322.261684283	1198651.66903541	1.5010143664907e-105
794322.261684283	1198611.38461064	1.0863692253018e-106
794322.261684283	1198571.10018587	6.6540703674148e-108
794322.261684283	1198530.81576111	3.42922486311006e-109
794322.261684283	1198490.53133634	1.47888822323517e-110
794322.261684283	1198450.24691157	5.3101125971588e-112
794322.261684283	1198409.96248681	1.58007998200589e-113
794322.261684283	1198369.67806204	3.87999747107792e-115
794322.261684283	1198329.39363728	7.83310188870189e-117
794322.261684283	1198289.10921251	1.29589855864587e-118
794322.261684283	1198248.82478774	1.75205426219983e-120
794322.261684283	1198208.54036298	1.93149274611766e-122
794322.261684283	1198168.25593821	1.73327139841461e-124
794322.261684283	1198127.97151344	1.26461591041123e-126
794322.261684283	1198087.68708868	7.49708091933376e-129
794322.261684283	1198047.40266391	3.61094936274402e-131
794322.261684283	1198007.11823915	1.41360802247882e-133
794322.261684283	1197926.54938961	1.16822569089418e-138
794322.261684283	1197886.26496485	2.4744589687735e-141
794322.261684283	1197845.98054008	4.28867771886335e-144
794322.261684283	1197725.12726578	6.90937022637023e-153
794322.261684283	1197684.84284102	5.54569366064217e-156
794322.261684283	1197644.55841625	3.70890242787067e-159
794322.261684283	1197443.13629242	3.81961926222634e-176
794322.261684283	1197322.28301812	3.83406685253684e-187
794322.261684283	1197120.86089429	1.3436050556134e-206
794322.261684283	1196919.43877046	3.46037552622903e-227
794322.261684283	1196718.01664663	1.26825754780961e-248
794322.261684283	1196597.16337233	8.65540534930043e-262
794322.261684283	1196516.5945228	1.14990934765221e-270
794322.261684283	1196395.7412485	4.21167361184061e-284
794322.261684283	1196194.31912467	9.66629018828454e-307
794322.261684283	1196073.46585037	1.98910829015686e-320
794322.261684283	1196033.1814256	0
794322.261684283	1195992.89700084	0
794322.261684283	1195952.61257607	0
794322.261684283	1195912.3281513	0
794322.261684283	1195872.04372654	0
794322.261684283	1195831.75930177	0
794322.261684283	1195791.474877	0
794322.261684283	1195751.19045224	0
794322.261684283	1195710.90602747	0
794322.261684283	1195670.62160271	0
794322.261684283	1195630.33717794	0
794322.261684283	1195590.05275317	0
794322.261684283	1195549.76832841	0
794322.261684283	1195509.48390364	0
794322.261684283	1195469.19947888	0
794322.261684283	1195428.91505411	0
794322.261684283	1195388.63062934	0
794362.537780707	1199255.9354069	4.74535575045089e-90
794362.537780707	1199215.65098213	2.05334094275711e-90
794362.537780707	1199175.36655737	8.31668863174215e-91
794362.537780707	1199135.0821326	3.13486505917105e-91
794362.537780707	1199094.79770783	1.09296839723161e-91
794362.537780707	1199054.51328307	3.50214378150345e-92
794362.537780707	1199014.2288583	1.02449310090515e-92
794362.537780707	1198973.94443354	2.71741917223055e-93
794362.537780707	1198933.66000877	6.48982772603575e-94
794362.537780707	1198893.375584	1.38563273836765e-94
794362.537780707	1198853.09115924	2.62594208522572e-95
794362.537780707	1198812.80673447	4.38554142296573e-96
794362.537780707	1198772.5223097	6.40852683328481e-97
794362.537780707	1198732.23788494	8.13624623383091e-98
794362.537780707	1198691.95346017	8.91279534483267e-99
794362.537780707	1198651.66903541	8.36759145488046e-100
794362.537780707	1198611.38461064	6.6889175388943e-101
794362.537780707	1198571.10018587	4.52450060135202e-102
794362.537780707	1198530.81576111	2.57437552748518e-103
794362.537780707	1198490.53133634	1.2252926476422e-104
794362.537780707	1198450.24691157	4.85314704018815e-106
794362.537780707	1198248.82478774	2.58735705119076e-114
794362.537780707	1198047.40266391	8.40768490416181e-125
794362.537780707	1197845.98054008	1.52990342042116e-137
794362.537780707	1197725.12726578	3.14114669816707e-146
794362.537780707	1197644.55841625	1.97184799651024e-152
794362.537780707	1197443.13629242	2.95711286110129e-169
794362.537780707	1197322.28301812	3.68614937880355e-180
794362.537780707	1197120.86089429	1.83119377389733e-199
794362.537780707	1196919.43877046	6.59116528268638e-220
794362.537780707	1196718.01664663	3.31797941231324e-241
794362.537780707	1196597.16337233	2.70815775417066e-254
794362.537780707	1196556.87894756	1.0670356714057e-258
794362.537780707	1196516.5945228	4.02873886966854e-263
794362.537780707	1196476.31009803	1.46199358538435e-267
794362.537780707	1196436.02567326	5.11370414282818e-272
794362.537780707	1196395.7412485	1.72861644438136e-276
794362.537780707	1196355.45682373	5.66148775496671e-281
794362.537780707	1196315.17239897	1.80081855056474e-285
794362.537780707	1196274.8879742	5.57575897986581e-290
794362.537780707	1196234.60354943	1.684127000944e-294
794362.537780707	1196194.31912467	4.9726295161129e-299
794362.537780707	1196154.0346999	1.43816747789555e-303
794362.537780707	1196113.75027513	4.08217229370732e-308
794362.537780707	1196073.46585037	1.1393561641523e-312
794362.537780707	1196033.1814256	3.13277885813486e-317
794362.537780707	1195992.89700084	8.49792910846944e-322
794362.537780707	1195952.61257607	0
794362.537780707	1195912.3281513	0
794362.537780707	1195872.04372654	0
794362.537780707	1195831.75930177	0
794362.537780707	1195791.474877	0
794362.537780707	1195751.19045224	0
794362.537780707	1195710.90602747	0
794362.537780707	1195670.62160271	0
794362.537780707	1195549.76832841	0
794362.537780707	1195348.34620458	0
794402.81387713	1199255.9354069	4.59708538273115e-85
794402.81387713	1199215.65098213	2.16242239722126e-85
794402.81387713	1199175.36655737	9.53743268697235e-86
794402.81387713	1199135.0821326	3.92112024862414e-86
794402.81387713	1199094.79770783	1.49343206486563e-86
794402.81387713	1199054.51328307	5.23525119532567e-87
794402.81387713	1199014.2288583	1.67778349498619e-87
794402.81387713	1198973.94443354	4.88156584629088e-88
794402.81387713	1198933.66000877	1.28030947751184e-88
794402.81387713	1198893.375584	3.00511680780439e-89
794402.81387713	1198853.09115924	6.26654549530864e-90
794402.81387713	1198651.66903541	3.25085974079846e-94
794402.81387713	1198450.24691157	3.08052483957013e-100
794402.81387713	1198248.82478774	2.65511106485697e-108
794402.81387713	1198047.40266391	1.3671117454556e-118
794402.81387713	1197845.98054008	3.84834865447798e-131
794402.81387713	1197725.12726578	1.01514474869593e-139
794402.81387713	1197443.13629242	1.66947770289234e-162
794402.81387713	1197322.28301812	2.61970690711039e-173
794402.81387713	1197161.14531906	1.60978861136353e-188
794402.81387713	1197120.86089429	1.89303230206587e-192
794402.81387713	1197080.57646952	2.00386171292722e-196
794402.81387713	1197040.29204476	1.92008656518255e-200
794402.81387713	1197000.00761999	1.67446878842699e-204
794402.81387713	1196959.72319523	1.33606044230457e-208
794402.81387713	1196919.43877046	9.80349874465651e-213
794402.81387713	1196879.15434569	6.6477323394524e-217
794402.81387713	1196838.86992093	4.18551704342937e-221
794402.81387713	1196798.58549616	2.45790312666495e-225
794402.81387713	1196758.30107139	1.35203051803301e-229
794402.81387713	1196718.01664663	6.99501159388423e-234
794402.81387713	1196677.73222186	3.41706114345409e-238
794402.81387713	1196637.4477971	1.5818688212632e-242
794402.81387713	1196597.16337233	6.96375093562496e-247
794402.81387713	1196556.87894756	2.92473031074128e-251
794402.81387713	1196516.5945228	1.17551851366467e-255
794402.81387713	1196476.31009803	4.5344623850661e-260
794402.81387713	1196436.02567326	1.68326099628846e-264
794402.81387713	1196395.7412485	6.02855526120371e-269
794402.81387713	1196355.45682373	2.08811179822154e-273
794402.81387713	1196315.17239897	7.01063500545678e-278
794402.81387713	1196274.8879742	2.28642326985842e-282
794402.81387713	1196234.60354943	7.25836655771012e-287
794402.81387713	1196194.31912467	2.24725855247506e-291
794402.81387713	1196154.0346999	6.79855196247329e-296
794402.81387713	1196113.75027513	2.01336170878021e-300
794402.81387713	1196033.1814256	1.66820041426791e-309
794402.81387713	1195831.75930177	0
794402.81387713	1195549.76832841	0
794402.81387713	1195348.34620458	0
794402.81387713	1195308.06177981	0
794402.81387713	1195267.77735504	0
794402.81387713	1195227.49293028	0
794402.81387713	1194381.52001019	0
794402.81387713	1194341.23558542	0
794402.81387713	1194300.95116066	0
794402.81387713	1194260.66673589	0
794402.81387713	1194220.38231112	0
794402.81387713	1194180.09788636	0
794402.81387713	1194139.81346159	0
794402.81387713	1194099.52903682	0
794443.089973554	1199296.21983166	5.8722504321463e-80
794443.089973554	1199255.9354069	3.170570298816e-80
794443.089973554	1199054.51328307	5.50035887231389e-82
794443.089973554	1198853.09115924	1.03999711074976e-84
794443.089973554	1198651.66903541	8.71624450020863e-89
794443.089973554	1198530.81576111	4.82441405116275e-92
794443.089973554	1198450.24691157	1.34385417675645e-94
794443.089973554	1198248.82478774	1.87235671958564e-102
794443.089973554	1198047.40266391	1.53435343651626e-112
794443.089973554	1197966.83381438	3.25699686679131e-117
794443.089973554	1197845.98054008	6.74356302087312e-125
794443.089973554	1197805.69611532	1.2353966165244e-127
794443.089973554	1197765.41169055	1.8582419771894e-130
794443.089973554	1197725.12726578	2.30361397868339e-133
794443.089973554	1197644.55841625	2.01555265305528e-139
794443.089973554	1197604.27399148	1.43581075125004e-142
794443.089973554	1197563.98956672	8.58684891934167e-146
794443.089973554	1197523.70514195	4.33418370177224e-149
794443.089973554	1197483.42071719	1.85656010521056e-152
794443.089973554	1197443.13629242	6.78738667283547e-156
794443.089973554	1197402.85186765	2.13014174817444e-159
794443.089973554	1197362.56744289	5.77282923496337e-163
794443.089973554	1197322.28301812	1.35903857279772e-166
794443.089973554	1197281.99859335	2.79600874322219e-170
794443.089973554	1197241.71416859	5.0571776393187e-174
794443.089973554	1197201.42974382	8.08957161915836e-178
794443.089973554	1197161.14531906	1.15119349159457e-181
794443.089973554	1197120.86089429	1.46587269871727e-185
794443.089973554	1197080.57646952	1.67973322528946e-189
794443.089973554	1197040.29204476	1.74178040801037e-193
794443.089973554	1197000.00761999	1.64324353674056e-197
794443.089973554	1196959.72319523	1.41787675735104e-201
794443.089973554	1196919.43877046	1.12459342797211e-205
794443.089973554	1196637.4477971	3.07423341316e-235
794443.089973554	1196436.02567326	4.62173929310954e-257
794443.089973554	1196315.17239897	2.32318239603878e-270
794443.089973554	1196234.60354943	2.69886395755002e-279
794443.089973554	1196033.1814256	7.92102587262363e-302
794443.089973554	1195831.75930177	0
794443.089973554	1195630.33717794	0
794443.089973554	1195549.76832841	0
794443.089973554	1195348.34620458	0
794443.089973554	1195308.06177981	0
794443.089973554	1195267.77735504	0
794443.089973554	1195227.49293028	0
794443.089973554	1195187.20850551	0
794443.089973554	1195146.92408075	0
794443.089973554	1195106.63965598	0
794443.089973554	1194462.08885972	0
794443.089973554	1194421.80443495	0
794443.089973554	1194381.52001019	0
794443.089973554	1194341.23558542	0
794443.089973554	1194300.95116066	0
794443.089973554	1194260.66673589	0
794443.089973554	1194220.38231112	0
794443.089973554	1194180.09788636	0
794443.089973554	1194139.81346159	0
794443.089973554	1194099.52903682	0
794443.089973554	1194059.24461206	0
794443.089973554	1194018.96018729	0
794483.366069978	1199296.21983166	2.65361166772905e-75
794483.366069978	1199255.9354069	1.54596993258544e-75
794483.366069978	1199054.51328307	4.03100328897767e-77
794483.366069978	1198853.09115924	1.19050317034275e-79
794483.366069978	1198651.66903541	1.59853427425668e-83
794483.366069978	1198530.81576111	1.18099915216747e-86
794483.366069978	1198409.96248681	1.75065114657888e-90
794483.366069978	1198369.67806204	6.3266339476279e-92
794483.366069978	1198329.39363728	1.8757427494199e-93
794483.366069978	1198289.10921251	4.54627096564595e-95
794483.366069978	1198248.82478774	8.98065364774291e-97
794483.366069978	1198208.54036298	1.44231983524414e-98
794483.366069978	1198168.25593821	1.87971562253808e-100
794483.366069978	1198127.97151344	1.98528791218952e-102
794483.366069978	1198087.68708868	1.69796122712942e-104
794483.366069978	1198047.40266391	1.17577448391913e-106
794483.366069978	1198007.11823915	6.59439668178112e-109
794483.366069978	1197966.83381438	2.99835086566542e-111
794483.366069978	1197926.54938961	1.10682759996792e-113
794483.366069978	1197886.26496485	3.32372874332948e-116
794483.366069978	1197845.98054008	8.13938799509624e-119
794483.366069978	1197805.69611532	1.63025225700845e-121
794483.366069978	1197765.41169055	2.67967930388777e-124
794483.366069978	1197725.12726578	3.62846227152693e-127
794483.366069978	1197684.84284102	4.06430081488488e-130
794483.366069978	1197644.55841625	3.78298289892578e-133
794483.366069978	1197604.27399148	2.94011982919516e-136
794483.366069978	1197563.98956672	1.91775849958793e-139
794483.366069978	1197523.70514195	1.05545687676116e-142
794483.366069978	1197483.42071719	4.92846291932881e-146
794483.366069978	1197443.13629242	1.9637438941225e-149
794483.366069978	1197402.85186765	6.71573857616911e-153
794483.366069978	1197362.56744289	1.98294738336327e-156
794483.366069978	1197322.28301812	5.08550901820751e-160
794483.366069978	1197120.86089429	8.40168283534796e-179
794483.366069978	1196919.43877046	9.83230026466899e-199
794483.366069978	1196718.01664663	1.55025511949354e-219
794483.366069978	1196637.4477971	4.76341348851953e-228
794483.366069978	1196436.02567326	1.0464842889932e-249
794483.366069978	1196315.17239897	6.47955043282494e-263
794483.366069978	1196033.1814256	3.31731259254657e-294
794483.366069978	1195831.75930177	7.41263634907275e-317
794483.366069978	1195630.33717794	0
794483.366069978	1195590.05275317	0
794483.366069978	1195549.76832841	0
794483.366069978	1195509.48390364	0
794483.366069978	1195469.19947888	0
794483.366069978	1195428.91505411	0
794483.366069978	1195388.63062934	0
794483.366069978	1195348.34620458	0
794483.366069978	1195308.06177981	0
794483.366069978	1195267.77735504	0
794483.366069978	1195227.49293028	0
794483.366069978	1195187.20850551	0
794483.366069978	1195146.92408075	0
794483.366069978	1195106.63965598	0
794483.366069978	1195066.35523121	0
794483.366069978	1195026.07080645	0
794483.366069978	1194985.78638168	0
794483.366069978	1194945.50195691	0
794483.366069978	1194542.65770925	0
794483.366069978	1194502.37328449	0
794483.366069978	1194462.08885972	0
794483.366069978	1194421.80443495	0
794483.366069978	1194381.52001019	0
794483.366069978	1194341.23558542	0
794483.366069978	1194300.95116066	0
794483.366069978	1194260.66673589	0
794483.366069978	1194220.38231112	0
794483.366069978	1194180.09788636	0
794483.366069978	1194139.81346159	0
794483.366069978	1194099.52903682	0
794483.366069978	1194059.24461206	0
794483.366069978	1194018.96018729	0
794483.366069978	1193978.67576253	0
794483.366069978	1193938.39133776	0
794523.642166401	1199255.9354069	5.29665476489741e-71
794523.642166401	1199054.51328307	2.0469039102577e-72
794523.642166401	1198853.09115924	9.33130829777705e-75
794523.642166401	1198812.80673447	2.266126512426e-75
794523.642166401	1198772.5223097	4.83148187623963e-76
794523.642166401	1198732.23788494	8.97530807067309e-77
794523.642166401	1198691.95346017	1.44200982335467e-77
794523.642166401	1198651.66903541	1.98927745787545e-78
794523.642166401	1198611.38461064	2.33987396870935e-79
794523.642166401	1198571.10018587	2.33101633671929e-80
794523.642166401	1198530.81576111	1.95426547979328e-81
794523.642166401	1198490.53133634	1.37056349272187e-82
794523.642166401	1198450.24691157	7.99582737328315e-84
794523.642166401	1198409.96248681	3.86048952683268e-85
794523.642166401	1198369.67806204	1.53536154815119e-86
794523.642166401	1198329.39363728	5.00914193695621e-88
794523.642166401	1198289.10921251	1.33575281661459e-89
794523.642166401	1198248.82478774	2.90244116012501e-91
794523.642166401	1198208.54036298	5.12607359857301e-93
794523.642166401	1198168.25593821	7.34427922313803e-95
794523.642166401	1198127.97151344	8.52446104505274e-97
794523.642166401	1198087.68708868	8.00941102100265e-99
794523.642166401	1198047.40266391	6.09064262810091e-101
794523.642166401	1198007.11823915	3.74985660846756e-103
794523.642166401	1197966.83381438	1.8709291473665e-105
794523.642166401	1197926.54938961	7.57579997578435e-108
794523.642166401	1197644.55841625	4.90523289779173e-127
794523.642166401	1197523.70514195	1.7944575075173e-136
794523.642166401	1197322.28301812	1.35735537359408e-153
794523.642166401	1197201.42974382	1.36892935534823e-164
794523.642166401	1197120.86089429	3.52424000094664e-172
794523.642166401	1196919.43877046	6.47826280224859e-192
794523.642166401	1196718.01664663	1.59273660815949e-212
794523.642166401	1196436.02567326	1.93258830110192e-242
794523.642166401	1196315.17239897	1.50449562351181e-255
794523.642166401	1196073.46585037	3.6574053525746e-282
794523.642166401	1196033.1814256	1.21235552437958e-286
794523.642166401	1195992.89700084	3.91893585123177e-291
794523.642166401	1195952.61257607	1.23706396609848e-295
794523.642166401	1195912.3281513	3.81875493887689e-300
794523.642166401	1195872.04372654	1.15451254004251e-304
794523.642166401	1195831.75930177	3.42367395976287e-309
794523.642166401	1195791.474877	9.97485354787341e-314
794523.642166401	1195751.19045224	2.86011637983623e-318
794523.642166401	1195710.90602747	7.90505033345994e-323
794523.642166401	1195670.62160271	0
794523.642166401	1195630.33717794	0
794523.642166401	1195590.05275317	0
794523.642166401	1195549.76832841	0
794523.642166401	1195509.48390364	0
794523.642166401	1195469.19947888	0
794523.642166401	1195428.91505411	0
794523.642166401	1195388.63062934	0
794523.642166401	1195348.34620458	0
794523.642166401	1195308.06177981	0
794523.642166401	1195267.77735504	0
794523.642166401	1195146.92408075	0
794523.642166401	1195106.63965598	0
794523.642166401	1195066.35523121	0
794523.642166401	1195026.07080645	0
794523.642166401	1194985.78638168	0
794523.642166401	1194945.50195691	0
794523.642166401	1194905.21753215	0
794523.642166401	1194864.93310738	0
794523.642166401	1194824.64868262	0
794523.642166401	1194784.36425785	0
794523.642166401	1194744.07983308	0
794523.642166401	1194703.79540832	0
794523.642166401	1194663.51098355	0
794523.642166401	1194623.22655878	0
794523.642166401	1194582.94213402	0
794523.642166401	1194542.65770925	0
794523.642166401	1194502.37328449	0
794523.642166401	1194462.08885972	0
794523.642166401	1194421.80443495	0
794523.642166401	1194381.52001019	0
794523.642166401	1194341.23558542	0
794523.642166401	1194300.95116066	0
794523.642166401	1194260.66673589	0
794523.642166401	1194220.38231112	0
794523.642166401	1194180.09788636	0
794523.642166401	1194139.81346159	0
794523.642166401	1194099.52903682	0
794523.642166401	1194059.24461206	0
794523.642166401	1194018.96018729	0
794523.642166401	1193978.67576253	0
794523.642166401	1193938.39133776	0
794523.642166401	1193898.10691299	0
794523.642166401	1193857.82248823	0
794563.918262825	1199255.9354069	1.26834446767768e-66
794563.918262825	1199215.65098213	8.0993019062962e-67
794563.918262825	1199175.36655737	4.88580932369502e-67
794563.918262825	1199135.0821326	2.76738789051367e-67
794563.918262825	1199094.79770783	1.46233910598587e-67
794563.918262825	1199054.51328307	7.16016649043343e-68
794563.918262825	1199014.2288583	3.22567113509306e-68
794563.918262825	1198973.94443354	1.32726546304282e-68
794563.918262825	1198933.66000877	4.95075205657332e-69
794563.918262825	1198893.375584	1.66124784308442e-69
794563.918262825	1198853.09115924	4.97604945630209e-70
794563.918262825	1198812.80673447	1.32021920984335e-70
794563.918262825	1198772.5223097	3.07860306190305e-71
794563.918262825	1198732.23788494	6.26149327164788e-72
794563.918262825	1198691.95346017	1.10242166582936e-72
794563.918262825	1198651.66903541	1.66791540394375e-73
794563.918262825	1198611.38461064	2.15313743047112e-74
794563.918262825	1198530.81576111	2.16964680890527e-76
794563.918262825	1198329.39363728	8.94026571307971e-83
794563.918262825	1198127.97151344	2.44791093782594e-91
794563.918262825	1197926.54938961	3.48756768067099e-102
794563.918262825	1197725.12726578	2.88663508389269e-115
794563.918262825	1197644.55841625	4.3503051385719e-121
794563.918262825	1197523.70514195	2.10838249028999e-130
794563.918262825	1197322.28301812	2.55721406391614e-147
794563.918262825	1197201.42974382	3.43285104663513e-158
794563.918262825	1196919.43877046	3.18249747558059e-185
794563.918262825	1196879.15434569	3.05194029115093e-189
794563.918262825	1196838.86992093	2.71311746911432e-193
794563.918262825	1196798.58549616	2.24520927298804e-197
794563.918262825	1196758.30107139	1.7363902697101e-201
794563.918262825	1196718.01664663	1.259626913292e-205
794563.918262825	1196677.73222186	8.60078741363061e-210
794563.918262825	1196637.4477971	5.54538041208309e-214
794563.918262825	1196597.16337233	3.38623162004645e-218
794563.918262825	1196556.87894756	1.96378178604305e-222
794563.918262825	1196516.5945228	1.0843467951477e-226
794563.918262825	1196476.31009803	5.71428550029894e-231
794563.918262825	1196436.02567326	2.88014110492751e-235
794563.918262825	1196395.7412485	1.39119612999578e-239
794563.918262825	1196355.45682373	6.45182513372828e-244
794563.918262825	1196315.17239897	2.87761565356891e-248
794563.918262825	1196274.8879742	1.23629576810343e-252
794563.918262825	1196234.60354943	5.12377134498096e-257
794563.918262825	1196194.31912467	2.05133314114124e-261
794563.918262825	1196154.0346999	7.9439073467961e-266
794563.918262825	1196113.75027513	2.97944444823277e-270
794563.918262825	1196073.46585037	1.08362364244163e-274
794563.918262825	1196033.1814256	3.82646576154173e-279
794563.918262825	1195992.89700084	1.31350113511625e-283
794563.918262825	1195952.61257607	4.38857840166548e-288
794563.918262825	1195912.3281513	1.42903614622181e-292
794563.918262825	1195872.04372654	4.54127830778275e-297
794563.918262825	1195831.75930177	1.41042194569674e-301
794563.918262825	1195791.474877	4.28759123193911e-306
794563.918262825	1195751.19045224	1.27782325432218e-310
794563.918262825	1195710.90602747	3.7399724490748e-315
794563.918262825	1195670.62160271	1.07696429480475e-319
794563.918262825	1195630.33717794	4.94065645841247e-324
794563.918262825	1195428.91505411	0
794563.918262825	1195146.92408075	0
794563.918262825	1195106.63965598	0
794563.918262825	1195066.35523121	0
794563.918262825	1195026.07080645	0
794563.918262825	1194985.78638168	0
794563.918262825	1194945.50195691	0
794563.918262825	1194905.21753215	0
794563.918262825	1194864.93310738	0
794563.918262825	1194824.64868262	0
794563.918262825	1194784.36425785	0
794563.918262825	1194744.07983308	0
794563.918262825	1194703.79540832	0
794563.918262825	1194663.51098355	0
794563.918262825	1194623.22655878	0
794563.918262825	1194582.94213402	0
794563.918262825	1194542.65770925	0
794563.918262825	1194502.37328449	0
794563.918262825	1194462.08885972	0
794563.918262825	1194421.80443495	0
794563.918262825	1194381.52001019	0
794563.918262825	1194341.23558542	0
794563.918262825	1194300.95116066	0
794563.918262825	1194260.66673589	0
794563.918262825	1194220.38231112	0
794563.918262825	1194180.09788636	0
794563.918262825	1194139.81346159	0
794563.918262825	1194099.52903682	0
794563.918262825	1194059.24461206	0
794563.918262825	1194018.96018729	0
794563.918262825	1193978.67576253	0
794563.918262825	1193938.39133776	0
794563.918262825	1193898.10691299	0
794563.918262825	1193857.82248823	0
794563.918262825	1193817.53806346	0
794563.918262825	1193777.25363869	0
794563.918262825	1193736.96921393	0
794563.918262825	1193696.68478916	0
794604.194359249	1199135.0821326	5.70349276772586e-63
794604.194359249	1199054.51328307	1.71697592414137e-63
794604.194359249	1198933.66000877	1.50985924969775e-64
794604.194359249	1198732.23788494	2.93627445348608e-67
794604.194359249	1198651.66903541	9.36481239192065e-69
794604.194359249	1198530.81576111	1.60556598352437e-71
794604.194359249	1198329.39363728	1.0587588651697e-77
794604.194359249	1198127.97151344	4.66430413749042e-86
794604.194359249	1197926.54938961	1.07073962775925e-96
794604.194359249	1197725.12726578	1.43076870658527e-109
794604.194359249	1197523.70514195	1.69597574447883e-124
794604.194359249	1197322.28301812	3.36785322253865e-141
794604.194359249	1197281.99859335	1.00385570690186e-144
794604.194359249	1197241.71416859	2.63213357063885e-148
794604.194359249	1197201.42974382	6.10709782246491e-152
794604.194359249	1197161.14531906	1.26119911328311e-155
794604.194359249	1197120.86089429	2.33148935909341e-159
794604.194359249	1197080.57646952	3.87971761555242e-163
794604.194359249	1197040.29204476	5.84287384496279e-167
794604.194359249	1197000.00761999	8.00522827271392e-171
794604.194359249	1196959.72319523	1.00279860778638e-174
794604.194359249	1196919.43877046	1.15404610460849e-178
794604.194359249	1196879.15434569	1.2256836266995e-182
794604.194359249	1196838.86992093	1.20656777227288e-186
794604.194359249	1196798.58549616	1.10537320356992e-190
794604.194359249	1196758.30107139	9.46036457940615e-195
794604.194359249	1196718.01664663	7.59098765953122e-199
794604.194359249	1196677.73222186	5.72957865234367e-203
794604.194359249	1196637.4477971	4.08054620102597e-207
794604.194359249	1196597.16337233	2.74991944776986e-211
794604.194359249	1196556.87894756	1.75818265693536e-215
794604.194359249	1196516.5945228	1.0690370214552e-219
794604.194359249	1196476.31009803	6.19526857824115e-224
794604.194359249	1196436.02567326	3.42876474467006e-228
794604.194359249	1196395.7412485	1.81560431443775e-232
794604.194359249	1196355.45682373	9.2137832421748e-237
794604.194359249	1196315.17239897	4.48801642590364e-241
794604.194359249	1196274.8879742	2.10128024632297e-245
794604.194359249	1196234.60354943	9.46880707817372e-250
794604.194359249	1196194.31912467	4.11169167473635e-254
794604.194359249	1196154.0346999	1.72251904826804e-258
794604.194359249	1196113.75027513	6.96964123893986e-263
794604.194359249	1196033.1814256	1.03253034912393e-271
794604.194359249	1195992.89700084	3.78874046390932e-276
794604.194359249	1195791.474877	1.63769139831689e-298
794604.194359249	1195428.91505411	0
794604.194359249	1195146.92408075	0
794604.194359249	1195106.63965598	0
794604.194359249	1195066.35523121	0
794604.194359249	1195026.07080645	0
794604.194359249	1194985.78638168	0
794604.194359249	1194945.50195691	0
794604.194359249	1194905.21753215	0
794604.194359249	1194864.93310738	0
794604.194359249	1194824.64868262	0
794604.194359249	1194784.36425785	0
794604.194359249	1194744.07983308	0
794604.194359249	1194703.79540832	0
794604.194359249	1194663.51098355	0
794604.194359249	1194623.22655878	0
794604.194359249	1194582.94213402	0
794604.194359249	1194542.65770925	0
794604.194359249	1194502.37328449	0
794604.194359249	1194462.08885972	0
794604.194359249	1194421.80443495	0
794604.194359249	1194381.52001019	0
794604.194359249	1194341.23558542	0
794604.194359249	1194300.95116066	0
794604.194359249	1194260.66673589	0
794604.194359249	1194220.38231112	0
794604.194359249	1194180.09788636	0
794604.194359249	1194139.81346159	0
794604.194359249	1194099.52903682	0
794604.194359249	1194059.24461206	0
794604.194359249	1194018.96018729	0
794604.194359249	1193978.67576253	0
794604.194359249	1193938.39133776	0
794604.194359249	1193898.10691299	0
794604.194359249	1193857.82248823	0
794604.194359249	1193817.53806346	0
794604.194359249	1193777.25363869	0
794604.194359249	1193736.96921393	0
794604.194359249	1193696.68478916	0
794644.470455672	1199336.50425643	3.99280788053598e-58
794644.470455672	1199135.0821326	8.07417919247697e-59
794644.470455672	1198933.66000877	3.1177561084725e-60
794644.470455672	1198732.23788494	9.21057377623333e-63
794644.470455672	1198530.81576111	7.87578115453561e-67
794644.470455672	1198329.39363728	8.26795314029767e-73
794644.470455672	1198127.97151344	5.85660805779204e-81
794644.470455672	1197966.83381438	4.03569208142522e-89
794644.470455672	1197926.54938961	2.17596468803563e-91
794644.470455672	1197886.26496485	9.54265315099318e-94
794644.470455672	1197845.98054008	3.41255496128384e-96
794644.470455672	1197805.69611532	9.98169019132946e-99
794644.470455672	1197765.41169055	2.39640749445836e-101
794644.470455672	1197725.12726578	4.74078952410357e-104
794644.470455672	1197684.84284102	7.76145188466177e-107
794644.470455672	1197644.55841625	1.05647156206144e-109
794644.470455672	1197604.27399148	1.20157267084824e-112
794644.470455672	1197563.98956672	1.14786775553415e-115
794644.470455672	1197523.70514195	9.26094509384669e-119
794644.470455672	1197483.42071719	6.34592198902486e-122
794644.470455672	1197443.13629242	3.71474662502932e-125
794644.470455672	1197402.85186765	1.86863831839611e-128
794644.470455672	1197362.56744289	8.1260586941099e-132
794644.470455672	1197322.28301812	3.07329667291982e-135
794644.470455672	1197281.99859335	1.01697048326825e-138
794644.470455672	1197241.71416859	2.96199522973549e-142
794644.470455672	1197201.42974382	7.63826058014928e-146
794644.470455672	1197161.14531906	1.75410915192643e-149
794644.470455672	1197120.86089429	3.60771739010016e-153
794644.470455672	1197080.57646952	6.68215649414535e-157
794644.470455672	1197040.29204476	1.12053749334678e-160
794644.470455672	1197000.00761999	1.70998924491426e-164
794644.470455672	1196959.72319523	2.38647036394597e-168
794644.470455672	1196919.43877046	3.06022607899162e-172
794644.470455672	1196879.15434569	3.62176849839416e-176
794644.470455672	1196838.86992093	3.97268969264793e-180
794644.470455672	1196798.58549616	4.05473272131291e-184
794644.470455672	1196758.30107139	3.86508370547159e-188
794644.470455672	1196718.01664663	3.4527784244498e-192
794644.470455672	1196516.5945228	8.22500473948145e-213
794644.470455672	1196154.0346999	3.09927321793231e-251
794644.470455672	1195791.474877	5.50462272894977e-291
794644.470455672	1195428.91505411	0
794644.470455672	1195267.77735504	0
794644.470455672	1195227.49293028	0
794644.470455672	1195187.20850551	0
794644.470455672	1195146.92408075	0
794644.470455672	1195106.63965598	0
794644.470455672	1195066.35523121	0
794644.470455672	1195026.07080645	0
794644.470455672	1194985.78638168	0
794644.470455672	1194945.50195691	0
794644.470455672	1194905.21753215	0
794644.470455672	1194864.93310738	0
794644.470455672	1194824.64868262	0
794644.470455672	1194784.36425785	0
794644.470455672	1194744.07983308	0
794644.470455672	1194703.79540832	0
794644.470455672	1194663.51098355	0
794644.470455672	1194623.22655878	0
794644.470455672	1194582.94213402	0
794644.470455672	1194542.65770925	0
794644.470455672	1194502.37328449	0
794644.470455672	1194462.08885972	0
794644.470455672	1194421.80443495	0
794644.470455672	1194381.52001019	0
794644.470455672	1194341.23558542	0
794644.470455672	1194300.95116066	0
794644.470455672	1194260.66673589	0
794644.470455672	1194059.24461206	0
794644.470455672	1193857.82248823	0
794644.470455672	1193777.25363869	0
794684.746552096	1199376.7886812	3.23272826575062e-54
794684.746552096	1199336.50425643	2.83388909879927e-54
794684.746552096	1199135.0821326	7.82889177154921e-55
794684.746552096	1198933.66000877	4.34457890185444e-56
794684.746552096	1198732.23788494	1.92513293665312e-58
794684.746552096	1198651.66903541	8.69353765176829e-60
794684.746552096	1198571.10018587	2.1056160136761e-61
794684.746552096	1198530.81576111	2.54928343030989e-62
794684.746552096	1198490.53133634	2.58834441215676e-63
794684.746552096	1198450.24691157	2.19090036854922e-64
794684.746552096	1198409.96248681	1.53764845477279e-65
794684.746552096	1198369.67806204	8.90395414597905e-67
794684.746552096	1198329.39363728	4.23536502427162e-68
794684.746552096	1198289.10921251	1.64859987341492e-69
794684.746552096	1198248.82478774	5.23411108670098e-71
794684.746552096	1198208.54036298	1.35182178514959e-72
794684.746552096	1198168.25593821	2.8343497436649e-74
794684.746552096	1198127.97151344	4.81746766679207e-76
794684.746552096	1198087.68708868	6.63215483689314e-78
794684.746552096	1198047.40266391	7.39372432194855e-80
794684.746552096	1198007.11823915	6.67737798347818e-82
794684.746552096	1197966.83381438	4.88986919772829e-84
794684.746552096	1197926.54938961	2.90801642806475e-86
794684.746552096	1197886.26496485	1.40734426728802e-88
794684.746552096	1197845.98054008	5.55684114909042e-91
794684.746552096	1197805.69611532	1.79561090646539e-93
794684.746552096	1197765.41169055	4.76523180046306e-96
794684.746552096	1197725.12726578	1.04269637493658e-98
794684.746552096	1197684.84284102	1.88936543364702e-101
794684.746552096	1197644.55841625	2.84833926998613e-104
794684.746552096	1197604.27399148	3.59047950020222e-107
794684.746552096	1197563.98956672	3.8043619695728e-110
794684.746552096	1197523.70514195	3.40692036917187e-113
794684.746552096	1197483.42071719	2.59331658403714e-116
794684.746552096	1197443.13629242	1.68767090621635e-119
794684.746552096	1197402.85186765	9.4455866664605e-123
794684.746552096	1197362.56744289	4.57379929653394e-126
794684.746552096	1197322.28301812	1.92770855897048e-129
794684.746552096	1197281.99859335	7.11419721827208e-133
794684.746552096	1197241.71416859	2.3126750259951e-136
794684.746552096	1197201.42974382	6.66126753134301e-140
794684.746552096	1197080.57646952	8.15281242576133e-151
794684.746552096	1196718.01664663	1.17482865799557e-185
794684.746552096	1196516.5945228	4.89360151885809e-206
794684.746552096	1196154.0346999	4.58391680992036e-244
794684.746552096	1195872.04372654	1.21364122295022e-274
794684.746552096	1195791.474877	1.6127668096901e-283
794684.746552096	1195590.05275317	6.11530918581823e-306
794684.746552096	1195549.76832841	1.85639961505754e-310
794684.746552096	1195509.48390364	5.51875589203065e-315
794684.746552096	1195469.19947888	1.6105551923133e-319
794684.746552096	1195428.91505411	4.94065645841247e-324
794684.746552096	1195388.63062934	0
794684.746552096	1195348.34620458	0
794684.746552096	1195308.06177981	0
794684.746552096	1195267.77735504	0
794684.746552096	1195227.49293028	0
794684.746552096	1195187.20850551	0
794684.746552096	1195146.92408075	0
794684.746552096	1195106.63965598	0
794684.746552096	1195066.35523121	0
794684.746552096	1195026.07080645	0
794684.746552096	1194985.78638168	0
794684.746552096	1194945.50195691	0
794684.746552096	1194905.21753215	0
794684.746552096	1194623.22655878	0
794684.746552096	1194260.66673589	0
794684.746552096	1194059.24461206	0
794684.746552096	1193857.82248823	0
794725.02264852	1199376.7886812	1.51286400740206e-50
794725.02264852	1199336.50425643	1.39786521637795e-50
794725.02264852	1199296.21983166	1.24974712017479e-50
794725.02264852	1199255.9354069	1.07606540608797e-50
794725.02264852	1199215.65098213	8.8766555713352e-51
794725.02264852	1199175.36655737	6.97539958972498e-51
794725.02264852	1199135.0821326	5.18930660286196e-51
794725.02264852	1199094.79770783	3.63075151843011e-51
794725.02264852	1199054.51328307	2.37242329360653e-51
794725.02264852	1199014.2288583	1.43719120466632e-51
794725.02264852	1198973.94443354	8.0105390618245e-52
794725.02264852	1198933.66000877	4.07601607045811e-52
794725.02264852	1198893.375584	1.87831410242864e-52
794725.02264852	1198853.09115924	7.77579421688996e-53
794725.02264852	1198812.80673447	2.86835146595404e-53
794725.02264852	1198772.5223097	9.35200847411677e-54
794725.02264852	1198732.23788494	2.67343228192169e-54
794725.02264852	1198691.95346017	6.64799539867823e-55
794725.02264852	1198651.66903541	1.42698198374443e-55
794725.02264852	1198611.38461064	2.62427435100107e-56
794725.02264852	1198571.10018587	4.10535152634048e-57
794725.02264852	1198530.81576111	5.42602337556055e-58
794725.02264852	1198490.53133634	6.02026596133643e-59
794725.02264852	1198450.24691157	5.57386207583926e-60
794725.02264852	1198409.96248681	4.28267616443995e-61
794725.02264852	1198369.67806204	2.71723845532269e-62
794725.02264852	1198329.39363728	1.41730969298278e-63
794725.02264852	1198289.10921251	6.05402244118505e-65
794725.02264852	1198248.82478774	2.11075959890023e-66
794725.02264852	1198208.54036298	5.99079018758456e-68
794725.02264852	1198168.25593821	1.38127867109497e-69
794725.02264852	1198127.97151344	2.58344870776613e-71
794725.02264852	1198087.68708868	3.91631224165852e-73
794725.02264852	1198047.40266391	4.81079856665863e-75
794725.02264852	1198007.11823915	4.79054040570081e-77
794725.02264852	1197966.83381438	3.87079144216154e-79
794725.02264852	1197926.54938961	2.54173769766957e-81
794725.02264852	1197886.26496485	1.35919774309378e-83
794725.02264852	1197845.98054008	5.93453752399708e-86
794725.02264852	1197805.69611532	2.12220853864425e-88
794725.02264852	1197765.41169055	6.23777809052863e-91
794725.02264852	1197725.12726578	1.513004010619e-93
794725.02264852	1197684.84284102	3.04168194786567e-96
794725.02264852	1197644.55841625	5.09210115808357e-99
794725.02264852	1197281.99859335	3.41180526658612e-127
794725.02264852	1197080.57646952	6.99277166608764e-145
794725.02264852	1196718.01664663	2.96560329305676e-179
794725.02264852	1196516.5945228	2.23222602677553e-199
794725.02264852	1196154.0346999	5.52307898736269e-237
794725.02264852	1196073.46585037	1.48060237143542e-245
794725.02264852	1195952.61257607	1.50188669669124e-258
794725.02264852	1195912.3281513	6.46003889267724e-263
794725.02264852	1195872.04372654	2.6720268330963e-267
794725.02264852	1195831.75930177	1.0638004026234e-271
794725.02264852	1195791.474877	4.0808365371279e-276
794725.02264852	1195751.19045224	1.5101506223462e-280
794725.02264852	1195710.90602747	5.39818089272457e-285
794725.02264852	1195670.62160271	1.8666869356383e-289
794725.02264852	1195630.33717794	6.25466746028918e-294
794725.02264852	1195590.05275317	2.03438021893626e-298
794725.02264852	1195549.76832841	6.43604977575621e-303
794725.02264852	1195509.48390364	1.98477086605957e-307
794725.02264852	1195388.63062934	5.11852009091531e-321
794725.02264852	1195308.06177981	0
794725.02264852	1195106.63965598	0
794725.02264852	1194905.21753215	0
794725.02264852	1194623.22655878	0
794725.02264852	1194341.23558542	0
794725.02264852	1194260.66673589	0
794725.02264852	1194059.24461206	0
794725.02264852	1193857.82248823	0
794765.298744943	1199417.07310596	4.94931000126497e-47
794765.298744943	1199376.7886812	4.93359518274681e-47
794765.298744943	1199336.50425643	4.78842814632487e-47
794765.298744943	1199296.21983166	4.50670449423883e-47
794765.298744943	1199255.9354069	4.0938972275069e-47
794765.298744943	1199215.65098213	3.57077622610222e-47
794765.298744943	1199175.36655737	2.97336075140874e-47
794765.298744943	1199135.0821326	2.34906575060881e-47
794765.298744943	1199094.79770783	1.74911835163436e-47
794765.298744943	1199054.51328307	1.21889006472634e-47
794765.298744943	1199014.2288583	7.89094775494833e-48
794765.298744943	1198973.94443354	4.70963955123445e-48
794765.298744943	1198933.66000877	2.57108168354329e-48
794765.298744943	1198893.375584	1.27355115946356e-48
794765.298744943	1198853.09115924	5.67733854617824e-49
794765.298744943	1198812.80673447	2.25910333709314e-49
794765.298744943	1198772.5223097	7.95850411703887e-50
794765.298744943	1198732.23788494	2.46209355225689e-50
794765.298744943	1198691.95346017	6.63571566526353e-51
794765.298744943	1198651.66903541	1.54595732436827e-51
794765.298744943	1198611.38461064	3.09000166864571e-52
794765.298744943	1198571.10018587	5.26051589959222e-53
794765.298744943	1198530.81576111	7.57560551853388e-54
794765.298744943	1198490.53133634	9.16877596656346e-55
794765.298744943	1198450.24691157	9.27020832087739e-56
794765.298744943	1198329.39363728	3.08864119944438e-59
794765.298744943	1198127.97151344	8.9979210804745e-67
794765.298744943	1197845.98054008	4.13719606287027e-81
794765.298744943	1197644.55841625	6.0041827649643e-94
794765.298744943	1197281.99859335	1.11462185206477e-121
794765.298744943	1197080.57646952	4.18765358652035e-139
794765.298744943	1196718.01664663	5.51146406865319e-173
794765.298744943	1196677.73222186	6.62994884209275e-177
794765.298744943	1196637.4477971	7.50756919927588e-181
794765.298744943	1196597.16337233	8.02031175600273e-185
794765.298744943	1196556.87894756	8.09907338963135e-189
794765.298744943	1196516.5945228	7.74425494307805e-193
794765.298744943	1196476.31009803	7.02227066570205e-197
794765.298744943	1196436.02567326	6.0463780715433e-201
794765.298744943	1196395.7412485	4.94902803481516e-205
794765.298744943	1196355.45682373	3.85449901063486e-209
794765.298744943	1196315.17239897	2.85886979051738e-213
794765.298744943	1196274.8879742	2.02070089173867e-217
794765.298744943	1196234.60354943	1.36191839885206e-221
794765.298744943	1196194.31912467	8.75727073714032e-226
794765.298744943	1196154.0346999	5.37476083206172e-230
794765.298744943	1196113.75027513	3.15001578769665e-234
794765.298744943	1196073.46585037	1.76366521353711e-238
794765.298744943	1196033.1814256	9.43759744896761e-243
794765.298744943	1195992.89700084	4.82897781258245e-247
794765.298744943	1195952.61257607	2.3638901497673e-251
794765.298744943	1195912.3281513	1.10774341869593e-255
794765.298744943	1195872.04372654	4.97269563390529e-260
794765.298744943	1195670.62160271	4.916465407936e-282
794765.298744943	1195388.63062934	1.81181589250002e-313
794765.298744943	1195106.63965598	0
794765.298744943	1194905.21753215	0
794765.298744943	1194623.22655878	0
794765.298744943	1194341.23558542	0
794765.298744943	1194220.38231112	0
794765.298744943	1194180.09788636	0
794765.298744943	1194139.81346159	0
794765.298744943	1194099.52903682	0
794765.298744943	1194059.24461206	0
794765.298744943	1194018.96018729	0
794765.298744943	1193978.67576253	0
794765.298744943	1193938.39133776	0
794765.298744943	1193898.10691299	0
794765.298744943	1193857.82248823	0
794765.298744943	1193817.53806346	0
794805.574841367	1199417.07310596	1.07688293354529e-43
794805.574841367	1199376.7886812	1.12129207083081e-43
794805.574841367	1199336.50425643	1.13924562965693e-43
794805.574841367	1199296.21983166	1.12487481912423e-43
794805.574841367	1199255.9354069	1.07439223962958e-43
794805.574841367	1199215.65098213	9.87490492772292e-44
794805.574841367	1199175.36655737	8.68409161374535e-44
794805.574841367	1199135.0821326	7.26163851922063e-44
794805.574841367	1199094.79770783	5.73544640814995e-44
794805.574841367	1199054.51328307	4.2486691696434e-44
794805.574841367	1199014.2288583	2.93002963199697e-44
794805.574841367	1198812.80673447	1.18536844932706e-45
794805.574841367	1198611.38461064	2.39334009228272e-48
794805.574841367	1198329.39363728	4.37431675291802e-55
794805.574841367	1198127.97151344	2.02984492946895e-62
794805.574841367	1197845.98054008	1.87581043300219e-76
794805.574841367	1197644.55841625	4.64922123648473e-89
794805.574841367	1197281.99859335	2.46713545493128e-116
794805.574841367	1197161.14531906	1.74865528996582e-126
794805.574841367	1197120.86089429	5.80374924078563e-130
794805.574841367	1197080.57646952	1.74044650205335e-133
794805.574841367	1197040.29204476	4.73961848278949e-137
794805.574841367	1197000.00761999	1.17770604701491e-140
794805.574841367	1196959.72319523	2.68232394032619e-144
794805.574841367	1196919.43877046	5.62367646501765e-148
794805.574841367	1196879.15434569	1.0896769023504e-151
794805.574841367	1196838.86992093	1.95863504527607e-155
794805.574841367	1196798.58549616	3.27697038844033e-159
794805.574841367	1196758.30107139	5.11934103093857e-163
794805.574841367	1196718.01664663	7.48881101462706e-167
794805.574841367	1196677.73222186	1.02844529230111e-170
794805.574841367	1196637.4477971	1.32896062108485e-174
794805.574841367	1196597.16337233	1.61913817560362e-178
794805.574841367	1196556.87894756	1.86322569149326e-182
794805.574841367	1196355.45682373	1.67273448579869e-202
794805.574841367	1196154.0346999	4.19007822167785e-223
794805.574841367	1195952.61257607	3.07885568183881e-244
794805.574841367	1195872.04372654	7.75556116080429e-253
794805.574841367	1195670.62160271	1.11888739384786e-274
794805.574841367	1195388.63062934	5.76680585864609e-306
794805.574841367	1195106.63965598	0
794805.574841367	1194905.21753215	0
794805.574841367	1194864.93310738	0
794805.574841367	1194824.64868262	0
794805.574841367	1194784.36425785	0
794805.574841367	1194744.07983308	0
794805.574841367	1194703.79540832	0
794805.574841367	1194663.51098355	0
794805.574841367	1194623.22655878	0
794805.574841367	1194582.94213402	0
794805.574841367	1194542.65770925	0
794805.574841367	1194502.37328449	0
794805.574841367	1194462.08885972	0
794805.574841367	1194421.80443495	0
794805.574841367	1194381.52001019	0
794805.574841367	1194341.23558542	0
794805.574841367	1194300.95116066	0
794805.574841367	1194260.66673589	0
794805.574841367	1194220.38231112	0
794805.574841367	1194180.09788636	0
794805.574841367	1194139.81346159	0
794805.574841367	1194099.52903682	0
794805.574841367	1194059.24461206	0
794805.574841367	1194018.96018729	0
794805.574841367	1193978.67576253	0
794805.574841367	1193938.39133776	0
794805.574841367	1193898.10691299	0
794845.850937791	1199376.7886812	1.77787577173638e-40
794845.850937791	1199094.79770783	1.281163514913e-40
794845.850937791	1198812.80673447	4.14520092993956e-42
794845.850937791	1198611.38461064	1.21925151959754e-44
794845.850937791	1198409.96248681	7.1164576453983e-49
794845.850937791	1198329.39363728	4.02226715202362e-51
794845.850937791	1198127.97151344	2.96106108200827e-58
794845.850937791	1197845.98054008	5.51693797673774e-72
794845.850937791	1197644.55841625	2.35634111884248e-84
794845.850937791	1197604.27399148	4.60640500059818e-87
794845.850937791	1197563.98956672	7.60828845995473e-90
794845.850937791	1197523.70514195	1.0676348823839e-92
794845.850937791	1197483.42071719	1.28012019633108e-95
794845.850937791	1197443.13629242	1.31918060510482e-98
794845.850937791	1197402.85186765	1.17530269168621e-101
794845.850937791	1197362.56744289	9.10685412901815e-105
794845.850937791	1197322.28301812	6.173599245768e-108
794845.850937791	1197281.99859335	3.68313962470724e-111
794845.850937791	1197241.71416859	1.94504628680676e-114
794845.850937791	1197201.42974382	9.14418580713208e-118
794845.850937791	1197161.14531906	3.84830932310073e-121
794845.850937791	1197120.86089429	1.45758444675939e-124
794845.850937791	1196838.86992093	1.2753325118214e-149
794845.850937791	1196637.4477971	1.73054255257821e-168
794845.850937791	1196436.02567326	5.25231540083678e-188
794845.850937791	1196355.45682373	5.58563663109916e-196
794845.850937791	1196154.0346999	2.59665571874534e-216
794845.850937791	1195952.61257607	3.29151096814361e-237
794845.850937791	1195670.62160271	2.18156024661221e-267
794845.850937791	1195469.19947888	1.54196481033546e-289
794845.850937791	1195428.91505411	5.10509868750677e-294
794845.850937791	1195388.63062934	1.63587404897042e-298
794845.850937791	1195348.34620458	5.08812558621182e-303
794845.850937791	1195308.06177981	1.54088231360689e-307
794845.850937791	1195267.77735504	4.5584808392579e-312
794845.850937791	1195227.49293028	1.32201714964966e-316
794845.850937791	1195187.20850551	3.77466153422712e-321
794845.850937791	1195146.92408075	0
794845.850937791	1195106.63965598	0
794845.850937791	1195066.35523121	0
794845.850937791	1195026.07080645	0
794845.850937791	1194985.78638168	0
794845.850937791	1194945.50195691	0
794845.850937791	1194905.21753215	0
794845.850937791	1194864.93310738	0
794845.850937791	1194824.64868262	0
794845.850937791	1194784.36425785	0
794845.850937791	1194744.07983308	0
794845.850937791	1194703.79540832	0
794845.850937791	1194663.51098355	0
794845.850937791	1194623.22655878	0
794845.850937791	1194582.94213402	0
794845.850937791	1194542.65770925	0
794845.850937791	1194502.37328449	0
794845.850937791	1194462.08885972	0
794845.850937791	1194421.80443495	0
794845.850937791	1194381.52001019	0
794845.850937791	1194341.23558542	0
794845.850937791	1194300.95116066	0
794845.850937791	1194260.66673589	0
794845.850937791	1194220.38231112	0
794845.850937791	1194180.09788636	0
794845.850937791	1194139.81346159	0
794845.850937791	1194099.52903682	0
794845.850937791	1194059.24461206	0
794845.850937791	1194018.96018729	0
794886.127034214	1199376.7886812	1.97024527687918e-37
794886.127034214	1199094.79770783	1.95299793239527e-37
794886.127034214	1198812.80673447	9.67409285091018e-39
794886.127034214	1198611.38461064	4.0890750433181e-41
794886.127034214	1198409.96248681	3.57604881008894e-45
794886.127034214	1198369.67806204	3.22421188799253e-46
794886.127034214	1198329.39363728	2.40156821788516e-47
794886.127034214	1198289.10921251	1.4719642455005e-48
794886.127034214	1198248.82478774	7.39906258249907e-50
794886.127034214	1198208.54036298	3.04195038717275e-51
794886.127034214	1198168.25593821	1.02074951333564e-52
794886.127034214	1198127.97151344	2.79159175334769e-54
794886.127034214	1198087.68708868	6.21730314592544e-56
794886.127034214	1198047.40266391	1.12744680426034e-57
794886.127034214	1198007.11823915	1.66544381550581e-59
794886.127034214	1197966.83381438	2.0061442474407e-61
794886.127034214	1197926.54938961	1.97380381454089e-63
794886.127034214	1197886.26496485	1.5896770141245e-65
794886.127034214	1197845.98054008	1.05089562781507e-67
794886.127034214	1197805.69611532	5.72076036568927e-70
794886.127034214	1197765.41169055	2.57388122513036e-72
794886.127034214	1197725.12726578	9.61044590384945e-75
794886.127034214	1197684.84284102	2.99132401542361e-77
794886.127034214	1197644.55841625	7.7990050764197e-80
794886.127034214	1197604.27399148	1.71194165938575e-82
794886.127034214	1197563.98956672	3.18081682841862e-85
794886.127034214	1197523.70514195	5.0303972727977e-88
794886.127034214	1197322.28301812	5.43652123857091e-103
794886.127034214	1197120.86089429	2.50438540811921e-119
794886.127034214	1196919.43877046	9.63709182434696e-137
794886.127034214	1196838.86992093	5.89536471447285e-144
794886.127034214	1196637.4477971	1.64808221407508e-162
794886.127034214	1196436.02567326	1.01806929282232e-181
794886.127034214	1196154.0346999	1.26992542816716e-209
794886.127034214	1195952.61257607	2.86602331878638e-230
794886.127034214	1195831.75930177	6.06370759698563e-243
794886.127034214	1195791.474877	3.24194570238724e-247
794886.127034214	1195751.19045224	1.64351419718816e-251
794886.127034214	1195710.90602747	7.90715976589878e-256
794886.127034214	1195670.62160271	3.61417624474377e-260
794886.127034214	1195630.33717794	1.57141274384087e-264
794886.127034214	1195590.05275317	6.50886925595593e-269
794886.127034214	1195549.76832841	2.57271903072289e-273
794886.127034214	1195509.48390364	9.72266570207012e-278
794886.127034214	1195469.19947888	3.5206136809107e-282
794886.127034214	1195428.91505411	1.22440614183024e-286
794886.127034214	1195388.63062934	4.10054366526389e-291
794886.127034214	1195348.34620458	1.32617627764168e-295
794886.127034214	1195308.06177981	4.15469801229337e-300
794886.127034214	1195267.77735504	1.26499428667538e-304
794886.127034214	1195227.49293028	3.75644476268725e-309
794886.127034214	1195187.20850551	1.09201002591811e-313
794886.127034214	1195146.92408075	3.11996526560997e-318
794886.127034214	1195106.63965598	8.89318162514244e-323
794886.127034214	1195066.35523121	0
794886.127034214	1195026.07080645	0
794886.127034214	1194985.78638168	0
794886.127034214	1194945.50195691	0
794886.127034214	1194905.21753215	0
794886.127034214	1194864.93310738	0
794886.127034214	1194824.64868262	0
794886.127034214	1194784.36425785	0
794886.127034214	1194744.07983308	0
794886.127034214	1194703.79540832	0
794886.127034214	1194663.51098355	0
794886.127034214	1194623.22655878	0
794886.127034214	1194582.94213402	0
794886.127034214	1194542.65770925	0
794886.127034214	1194502.37328449	0
794886.127034214	1194462.08885972	0
794886.127034214	1194421.80443495	0
794886.127034214	1194381.52001019	0
794886.127034214	1194341.23558542	0
794886.127034214	1194300.95116066	0
794886.127034214	1194260.66673589	0
794886.127034214	1194220.38231112	0
794886.127034214	1194180.09788636	0
794886.127034214	1194139.81346159	0
794886.127034214	1194099.52903682	0
794926.403130638	1200947.88124708	1.12019048115341e-47
794926.403130638	1200907.59682231	7.86808208571388e-47
794926.403130638	1200867.31239755	5.21432315174442e-46
794926.403130638	1200827.02797278	3.24207612780903e-45
794926.403130638	1200746.45912325	1.01550197485267e-43
794926.403130638	1200706.17469848	5.07655609415019e-43
794926.403130638	1199376.7886812	1.53021116888396e-34
794926.403130638	1199094.79770783	2.03718684558039e-34
794926.403130638	1198973.94443354	1.10397647349558e-34
794926.403130638	1198933.66000877	7.73877706386425e-35
794926.403130638	1198893.375584	4.96237829053288e-35
794926.403130638	1198853.09115924	2.88654205855148e-35
794926.403130638	1198812.80673447	1.5103473774188e-35
794926.403130638	1198772.5223097	7.0490490937441e-36
794926.403130638	1198732.23788494	2.91014279341947e-36
794926.403130638	1198691.95346017	1.05405370437979e-36
794926.403130638	1198651.66903541	3.32274258497366e-37
794926.403130638	1198611.38461064	9.04584732570977e-38
794926.403130638	1198571.10018587	2.11101094608245e-38
794926.403130638	1198530.81576111	4.19325029332756e-39
794926.403130638	1198490.53133634	7.0427541386875e-40
794926.403130638	1198450.24691157	9.93985133289134e-41
794926.403130638	1198409.96248681	1.17218644054745e-41
794926.403130638	1198369.67806204	1.1491113555913e-42
794926.403130638	1198329.39363728	9.32167923887281e-44
794926.403130638	1198289.10921251	6.23262173033118e-45
794926.403130638	1198248.82478774	3.42325022802617e-46
794926.403130638	1198208.54036298	1.54035041675762e-47
794926.403130638	1197926.54938961	1.97218697966865e-59
794926.403130638	1197725.12726578	1.64842323136969e-70
794926.403130638	1197523.70514195	1.55709242673671e-83
794926.403130638	1197322.28301812	3.1966265910116e-98
794926.403130638	1197120.86089429	2.93420940680525e-114
794926.403130638	1196919.43877046	2.33702838212555e-131
794926.403130638	1196637.4477971	1.14200516625254e-156
794926.403130638	1196516.5945228	6.31855323198152e-168
794926.403130638	1196476.31009803	9.95138303168224e-172
794926.403130638	1196436.02567326	1.48040614350306e-175
794926.403130638	1196395.7412485	2.08082975049896e-179
794926.403130638	1196355.45682373	2.76379519461742e-183
794926.403130638	1196315.17239897	3.46883414544405e-187
794926.403130638	1196274.8879742	4.11352796495262e-191
794926.403130638	1196234.60354943	4.60791691480507e-195
794926.403130638	1196194.31912467	4.8745259191837e-199
794926.403130638	1196154.0346999	4.86809840987781e-203
794926.403130638	1196113.75027513	4.58819189933593e-207
794926.403130638	1196073.46585037	4.07981331901164e-211
794926.403130638	1196033.1814256	3.4216254928389e-215
794926.403130638	1195992.89700084	2.7059578046017e-219
794926.403130638	1195952.61257607	2.01764397577575e-223
794926.403130638	1195912.3281513	1.41836041758659e-227
794926.403130638	1195872.04372654	9.4012267934175e-232
794926.403130638	1195831.75930177	5.87675365304456e-236
794926.403130638	1195791.474877	3.46588391590568e-240
794926.403130638	1195751.19045224	1.92956251875035e-244
794926.403130638	1195710.90602747	1.01484354362507e-248
794926.403130638	1195670.62160271	5.04718889115609e-253
794926.403130638	1195630.33717794	2.37638884637998e-257
794926.403130638	1195590.05275317	1.06073413894741e-261
794926.403130638	1195549.76832841	4.49593313521482e-266
794926.403130638	1195509.48390364	1.81285287242841e-270
794926.403130638	1195469.19947888	6.96856860916108e-275
794926.403130638	1195428.91505411	2.55962611951494e-279
794926.403130638	1195388.63062934	9.00699879424826e-284
794926.403130638	1195348.34620458	3.0449326990547e-288
794926.403130638	1195308.06177981	9.91965239608142e-293
794926.403130638	1195267.77735504	3.12439305622432e-297
794926.403130638	1195227.49293028	9.54804849856228e-302
794926.403130638	1195187.20850551	2.8416455663018e-306
794926.403130638	1195146.92408075	8.26898616446257e-311
794926.403130638	1195106.63965598	2.36250594144314e-315
794926.403130638	1195066.35523121	6.65605238077327e-320
794926.403130638	1195026.07080645	0
794926.403130638	1194985.78638168	0
794926.403130638	1194945.50195691	0
794926.403130638	1194905.21753215	0
794926.403130638	1194864.93310738	0
794926.403130638	1194824.64868262	0
794926.403130638	1194784.36425785	0
794926.403130638	1194744.07983308	0
794926.403130638	1194703.79540832	0
794926.403130638	1194663.51098355	0
794926.403130638	1194623.22655878	0
794926.403130638	1194582.94213402	0
794926.403130638	1194542.65770925	0
794926.403130638	1194502.37328449	0
794926.403130638	1194462.08885972	0
794926.403130638	1194421.80443495	0
794926.403130638	1194381.52001019	0
794926.403130638	1194341.23558542	0
794926.403130638	1194300.95116066	0
794926.403130638	1194260.66673589	0
794926.403130638	1194220.38231112	0
794966.679227062	1201632.7164681	2.73841300698712e-60
794966.679227062	1201229.87222044	1.01720656712519e-51
794966.679227062	1201189.58779568	9.0216564297507e-51
794966.679227062	1201149.30337091	7.98286093023925e-50
794966.679227062	1201109.01894614	6.98031333233885e-49
794966.679227062	1201068.73452138	5.9764827276241e-48
794966.679227062	1201028.45009661	4.96673995799301e-47
794966.679227062	1200988.16567185	3.97346994217798e-46
794966.679227062	1200947.88124708	3.03669151703966e-45
794966.679227062	1200907.59682231	2.20133888965231e-44
794966.679227062	1200867.31239755	1.50395536040541e-43
794966.679227062	1200827.02797278	9.6283209159769e-43
794966.679227062	1200706.17469848	1.63270568190461e-40
794966.679227062	1199658.77965456	1.9357828625972e-32
794966.679227062	1199457.35753073	5.7533706533558e-32
794966.679227062	1199417.07310596	6.97869221440771e-32
794966.679227062	1199376.7886812	8.35853591029165e-32
794966.679227062	1199336.50425643	9.85336083974652e-32
794966.679227062	1199296.21983166	1.13879323145251e-31
794966.679227062	1199255.9354069	1.28453156178019e-31
794966.679227062	1199215.65098213	1.40687267109362e-31
794966.679227062	1199175.36655737	1.48764282890399e-31
794966.679227062	1199135.0821326	1.50928460364567e-31
794966.679227062	1199094.79770783	1.45934526819365e-31
794966.679227062	1199054.51328307	1.33523768677932e-31
794966.679227062	1199014.2288583	1.14738500568901e-31
794966.679227062	1198973.94443354	9.1877466452548e-32
794966.679227062	1198933.66000877	6.8005924357132e-32
794966.679227062	1198893.375584	4.61453706700809e-32
794966.679227062	1198853.09115924	2.84645536778277e-32
794966.679227062	1198812.80673447	1.58270799615286e-32
794966.679227062	1198691.95346017	1.34177296842011e-33
794966.679227062	1198409.96248681	2.51257791723057e-38
794966.679227062	1198208.54036298	5.06090915537191e-44
794966.679227062	1198007.11823915	7.16687129507999e-52
794966.679227062	1197926.54938961	1.2749836634129e-55
794966.679227062	1197725.12726578	1.83761996330983e-66
794966.679227062	1197523.70514195	3.16420532497671e-79
794966.679227062	1197402.85186765	1.08508515144996e-87
794966.679227062	1197322.28301812	1.25312211323354e-93
794966.679227062	1197120.86089429	2.33869220540408e-109
794966.679227062	1197080.57646952	1.22998084803663e-112
794966.679227062	1197040.29204476	5.90620668077015e-116
794966.679227062	1197000.00761999	2.60063424250172e-119
794966.679227062	1196959.72319523	1.05428310450908e-122
794966.679227062	1196919.43877046	3.94962512996795e-126
794966.679227062	1196879.15434569	1.3719903368577e-129
794966.679227062	1196838.86992093	4.43280832146219e-133
794966.679227062	1196798.58549616	1.33578105129095e-136
794966.679227062	1196758.30107139	3.76336132357109e-140
794966.679227062	1196718.01664663	9.93388174890326e-144
794966.679227062	1196677.73222186	2.46120727501245e-147
794966.679227062	1196637.4477971	5.7321482941129e-151
794966.679227062	1196597.16337233	1.25648259584925e-154
794966.679227062	1196556.87894756	2.5946447101826e-158
794966.679227062	1196516.5945228	5.05108493868014e-162
794966.679227062	1196476.31009803	9.27425130119381e-166
794966.679227062	1196436.02567326	1.60646374129277e-169
794966.679227062	1196395.7412485	2.6253651789752e-173
794966.679227062	1196355.45682373	4.04755681763777e-177
794966.679227062	1196315.17239897	5.88542883527377e-181
794966.679227062	1196274.8879742	8.06851575029659e-185
794966.679227062	1196234.60354943	1.04243834533273e-188
794966.679227062	1196194.31912467	1.26862401821428e-192
794966.679227062	1196154.0346999	1.45348722706044e-196
794966.679227062	1196113.75027513	1.5669378877293e-200
794966.679227062	1196073.46585037	1.58865245568079e-204
794966.679227062	1196033.1814256	1.51403335277363e-208
794966.679227062	1195992.89700084	1.35579286543667e-212
794966.679227062	1195952.61257607	1.14041682612876e-216
794966.679227062	1195912.3281513	9.00857021552867e-221
794966.679227062	1195872.04372654	6.68247358040106e-225
794966.679227062	1195831.75930177	4.65522618278395e-229
794966.679227062	1195791.474877	3.04630257929114e-233
794966.679227062	1195751.19045224	1.87335927101788e-237
794966.679227062	1195710.90602747	1.08332488008533e-241
794966.679227062	1195549.76832841	6.6835153301899e-259
794966.679227062	1195348.34620458	6.10839767336999e-281
794966.679227062	1195308.06177981	2.07999592626444e-285
794966.679227062	1195267.77735504	6.81173122897504e-290
794966.679227062	1195227.49293028	2.15299061677977e-294
794966.679227062	1195187.20850551	6.59245909772772e-299
794966.679227062	1195146.92408075	1.96337131512336e-303
794966.679227062	1195106.63965598	5.71123880049253e-308
794966.679227062	1195066.35523121	1.62983722705959e-312
794966.679227062	1195026.07080645	4.58398009330111e-317
794966.679227062	1194985.78638168	1.27468936627042e-321
794966.679227062	1194945.50195691	0
794966.679227062	1194905.21753215	0
794966.679227062	1194864.93310738	0
794966.679227062	1194824.64868262	0
794966.679227062	1194784.36425785	0
794966.679227062	1194744.07983308	0
794966.679227062	1194703.79540832	0
794966.679227062	1194663.51098355	0
794966.679227062	1194623.22655878	0
794966.679227062	1194582.94213402	0
794966.679227062	1194542.65770925	0
794966.679227062	1194502.37328449	0
794966.679227062	1194462.08885972	0
794966.679227062	1194421.80443495	0
794966.679227062	1194381.52001019	0
794966.679227062	1194341.23558542	0
794966.679227062	1194300.95116066	0
795006.955323485	1201673.00089287	7.47921430090279e-59
795006.955323485	1201632.7164681	3.59402417467968e-58
795006.955323485	1201592.43204334	1.92251870292022e-57
795006.955323485	1201552.14761857	1.13481257519178e-56
795006.955323485	1201511.86319381	7.32378572720636e-56
795006.955323485	1201471.57876904	5.11828467762225e-55
795006.955323485	1201431.29434427	3.83502190229883e-54
795006.955323485	1201391.00991951	3.04954228886327e-53
795006.955323485	1201350.72549474	2.54694565291535e-52
795006.955323485	1201310.44106998	2.21094917510302e-51
795006.955323485	1201270.15664521	1.9740769139725e-50
795006.955323485	1201229.87222044	1.79415192615563e-49
795006.955323485	1201189.58779568	1.64291052141431e-48
795006.955323485	1201149.30337091	1.50064456671266e-47
795006.955323485	1201109.01894614	1.35404591090035e-46
795006.955323485	1201068.73452138	1.19571292533449e-45
795006.955323485	1201028.45009661	1.02423189077902e-44
795006.955323485	1200988.16567185	8.43933639892169e-44
795006.955323485	1200947.88124708	6.63687766308874e-43
795006.955323485	1200907.59682231	4.94584319794668e-42
795006.955323485	1200867.31239755	3.46977881782231e-41
795006.955323485	1200827.02797278	2.27833307557036e-40
795006.955323485	1200706.17469848	4.13635741065352e-38
795006.955323485	1200504.75257465	4.63401851239273e-35
795006.955323485	1199819.91735363	2.22803812467922e-30
795006.955323485	1199779.63292886	2.95391283767407e-30
795006.955323485	1199739.34850409	3.86850094804216e-30
795006.955323485	1199699.06407933	5.01795840849555e-30
795006.955323485	1199658.77965456	6.46068766132354e-30
795006.955323485	1199618.49522979	8.26926467029452e-30
795006.955323485	1199578.21080503	1.05314217033186e-29
795006.955323485	1199537.92638026	1.33490160768463e-29
795006.955323485	1199497.6419555	1.68333239225509e-29
795006.955323485	1199457.35753073	2.10943283251922e-29
795006.955323485	1199417.07310596	2.62211583272464e-29
795006.955323485	1199376.7886812	3.22509717067392e-29
795006.955323485	1199336.50425643	3.91251698695312e-29
795006.955323485	1199296.21983166	4.66359039305076e-29
795006.955323485	1199094.79770783	7.2116545549745e-29
795006.955323485	1198893.375584	2.91123236876003e-29
795006.955323485	1198691.95346017	1.14095302623416e-30
795006.955323485	1198490.53133634	1.55462477551408e-33
795006.955323485	1198409.96248681	3.5342815335822e-35
795006.955323485	1198208.54036298	1.08206733653177e-40
795006.955323485	1198007.11823915	2.45143466254302e-48
795006.955323485	1197725.12726578	1.33296039760108e-62
795006.955323485	1197563.98956672	1.83746005125349e-72
795006.955323485	1197523.70514195	4.22280617699944e-75
795006.955323485	1197483.42071719	8.36473364531343e-78
795006.955323485	1197443.13629242	1.43643469941731e-80
795006.955323485	1197402.85186765	2.15097544386494e-83
795006.955323485	1197362.56744289	2.82509032023636e-86
795006.955323485	1197322.28301812	3.27331646557439e-89
795006.955323485	1197281.99859335	3.36493064030131e-92
795006.955323485	1197241.71416859	3.08614264186894e-95
795006.955323485	1197201.42974382	2.53896708474117e-98
795006.955323485	1197161.14531906	1.88349623563449e-101
795006.955323485	1197120.86089429	1.26621554729368e-104
795006.955323485	1197080.57646952	7.75079301263431e-108
795006.955323485	1197040.29204476	4.33932960447578e-111
795006.955323485	1197000.00761999	2.23127556893667e-114
795006.955323485	1196959.72319523	1.05784214625711e-117
795006.955323485	1196919.43877046	4.64056024518394e-121
795006.955323485	1196879.15434569	1.88975228525175e-124
795006.955323485	1196838.86992093	7.16445999885837e-128
795006.955323485	1196798.58549616	2.53525141962282e-131
795006.955323485	1196758.30107139	8.39245617995212e-135
795006.955323485	1196718.01664663	2.60386259322172e-138
795006.955323485	1196677.73222186	7.58404835244055e-142
795006.955323485	1196637.4477971	2.07634202934996e-145
795006.955323485	1196597.16337233	5.34867117038778e-149
795006.955323485	1196556.87894756	1.29735078286082e-152
795006.955323485	1196516.5945228	2.96440670721018e-156
795006.955323485	1196476.31009803	6.38247840415793e-160
795006.955323485	1196436.02567326	1.29485822629175e-163
795006.955323485	1196395.7412485	2.47493964553006e-167
795006.955323485	1196355.45682373	4.45526736943214e-171
795006.955323485	1196315.17239897	7.55000512726081e-175
795006.955323485	1196274.8879742	1.20374493993242e-178
795006.955323485	1196234.60354943	1.80446535155261e-182
795006.955323485	1196194.31912467	2.54142936752324e-186
795006.955323485	1196154.0346999	3.36046080251898e-190
795006.955323485	1195952.61257607	5.14146194103667e-210
795006.955323485	1195751.19045224	1.49329467672063e-230
795006.955323485	1195630.33717794	3.2113237011401e-243
795006.955323485	1195549.76832841	8.38736818437537e-252
795006.955323485	1195348.34620458	1.06213539274925e-273
795006.955323485	1195308.06177981	3.79966023708752e-278
795006.955323485	1195267.77735504	1.30032224889587e-282
795006.955323485	1195227.49293028	4.2719725163933e-287
795006.955323485	1195187.20850551	1.35242228966911e-291
795006.955323485	1195146.92408075	4.14228163140449e-296
795006.955323485	1195106.63965598	1.23266558121185e-300
795006.955323485	1195066.35523121	3.57979116022271e-305
795006.955323485	1195026.07080645	1.01928137678277e-309
795006.955323485	1194985.78638168	2.859271190135e-314
795006.955323485	1194945.50195691	7.94180881751053e-319
795006.955323485	1194905.21753215	1.97626258336499e-323
795006.955323485	1194864.93310738	0
795006.955323485	1194824.64868262	0
795006.955323485	1194784.36425785	0
795006.955323485	1194744.07983308	0
795006.955323485	1194703.79540832	0
795006.955323485	1194663.51098355	0
795006.955323485	1194623.22655878	0
795006.955323485	1194582.94213402	0
795006.955323485	1194542.65770925	0
795006.955323485	1194502.37328449	0
795006.955323485	1194462.08885972	0
795006.955323485	1194421.80443495	0
795047.231419909	1201713.28531764	1.9045658105265e-57
795047.231419909	1201673.00089287	8.31083040902956e-57
795047.231419909	1201632.7164681	4.07612317239163e-56
795047.231419909	1201592.43204334	2.22841650528671e-55
795047.231419909	1201552.14761857	1.34599580264916e-54
795047.231419909	1201511.86319381	8.89879903126734e-54
795047.231419909	1201471.57876904	6.37709674207804e-53
795047.231419909	1201431.29434427	4.90384308280291e-52
795047.231419909	1201391.00991951	4.00478147096408e-51
795047.231419909	1201350.72549474	3.43700653375121e-50
795047.231419909	1201310.44106998	3.06712357646628e-49
795047.231419909	1201270.15664521	2.81589934637764e-48
795047.231419909	1201229.87222044	2.63181115494603e-47
795047.231419909	1201189.58779568	2.47814927986958e-46
795047.231419909	1201149.30337091	2.32712586601038e-45
795047.231419909	1201109.01894614	2.1579977271084e-44
795047.231419909	1201068.73452138	1.95752014673152e-43
795047.231419909	1201028.45009661	1.72134383847116e-42
795047.231419909	1200988.16567185	1.45492866477919e-41
795047.231419909	1200947.88124708	1.17269545028097e-40
795047.231419909	1200907.59682231	8.9480483257197e-40
795047.231419909	1200867.31239755	6.42087927081981e-39
795047.231419909	1200827.02797278	4.30742774335997e-38
795047.231419909	1200706.17469848	8.277584376196e-36
795047.231419909	1200504.75257465	9.93077860226451e-33
795047.231419909	1200464.46814988	3.16526742202926e-32
795047.231419909	1200424.18372512	9.27662068609355e-32
795047.231419909	1200383.89930035	2.50574510557551e-31
795047.231419909	1200343.61487559	6.2563412752199e-31
795047.231419909	1200303.33045082	1.44889760904786e-30
795047.231419909	1199860.20177839	3.84964156266408e-28
795047.231419909	1199819.91735363	5.21419604405733e-28
[truncated: 10,620 more rows]
