# Supplementary material for: Spatially Estimating Disturbance of Harbor Seals (Phoca vitulina)
Source: PLoS One. 2015 Jul 1;10(7):e0129798. doi: 10.1371/journal.pone.0129798 (PMC4488586; doi:10.1371/journal.pone.0129798)
Supplement: S2 Dataset — (ZIP) [file pone.0129798.s002.zip]

Archive with 3 entries (3 files):
- dbay_20040622_seal_locs.csv
- dbay_20050531_seal_locs.csv
- dbay_20050825_seal_locs.csv
