# Supplementary material for: Spatially Estimating Disturbance of Harbor Seals (Phoca vitulina)
Source: PLoS One. 2015 Jul 1;10(7):e0129798. doi: 10.1371/journal.pone.0129798 (PMC4488586; doi:10.1371/journal.pone.0129798)
Supplement: S2 Dataset — (ZIP) [file pone.0129798.s002.zip › dbay_20040622_seal_locs.csv]

seal_id	group_id	date_	day_of_yr	year	ET_ID	ET_X	ET_Y	site	PupClass
3500	49	06-22-2004	174	2004	3499	794658.5181	1196420.515	DB	n
3501	79	06-22-2004	174	2004	3500	795108.3096	1195822.93	DB	n
3502	79	06-22-2004	174	2004	3501	795108.3653	1195822.421	DB	y
3503	83	06-22-2004	174	2004	3502	795141.6933	1197133.265	DB	n
3504	83	06-22-2004	174	2004	3503	795143.5497	1197132.616	DB	n
3505	83	06-22-2004	174	2004	3504	795143.214	1197133.427	DB	y
3506	84	06-22-2004	174	2004	3505	795203.5752	1197227.776	DB	n
3507	84	06-22-2004	174	2004	3506	795204.5183	1197227.195	DB	n
3508	84	06-22-2004	174	2004	3507	795204.4778	1197228.439	DB	y
3509	84	06-22-2004	174	2004	3508	795205.7258	1197226.895	DB	y
3510	87	06-22-2004	174	2004	3509	795235.2437	1198194.931	DB	y
3511	87	06-22-2004	174	2004	3510	795234.6396	1198195.771	DB	n
3512	87	06-22-2004	174	2004	3511	795234.009	1198196.278	DB	y
3513	116	06-22-2004	174	2004	3512	795427.623	1195317.244	DB	n
3514	116	06-22-2004	174	2004	3513	795427.9185	1195316.694	DB	y
3515	117	06-22-2004	174	2004	3514	795416.6273	1195416.986	DB	n
3516	117	06-22-2004	174	2004	3515	795417.1327	1195416.315	DB	n
3517	118	06-22-2004	174	2004	3516	795362.2654	1195416.454	DB	n
3518	119	06-22-2004	174	2004	3517	795401.5358	1195384.396	DB	n
3519	120	06-22-2004	174	2004	3518	795399.9603	1195634.451	DB	n
3520	121	06-22-2004	174	2004	3519	795389.358	1195763.262	DB	n
3521	123	06-22-2004	174	2004	3520	795471.0735	1196271.962	DB	n
3522	124	06-22-2004	174	2004	3521	795458.9205	1196313.526	DB	n
3523	125	06-22-2004	174	2004	3522	795485.3805	1196338.742	DB	n
3524	125	06-22-2004	174	2004	3523	795483.7167	1196336.157	DB	y
3525	125	06-22-2004	174	2004	3524	795483.7991	1196336.891	DB	n
3526	126	06-22-2004	174	2004	3525	795458.6295	1196405.867	DB	n
3527	127	06-22-2004	174	2004	3526	795485.0359	1196477.989	DB	n
3528	128	06-22-2004	174	2004	3527	795424.6164	1196475.603	DB	n
3529	128	06-22-2004	174	2004	3528	795426.2919	1196476.523	DB	n
3530	129	06-22-2004	174	2004	3529	795460.4856	1196492.18	DB	n
3531	130	06-22-2004	174	2004	3530	795462.9415	1196492.389	DB	y
3532	131	06-22-2004	174	2004	3531	795530.3334	1196492.791	DB	n
3533	131	06-22-2004	174	2004	3532	795530.4809	1196491.666	DB	n
3534	132	06-22-2004	174	2004	3533	795438.5621	1196531.355	DB	n
3535	132	06-22-2004	174	2004	3534	795439.1974	1196531.273	DB	y
3536	133	06-22-2004	174	2004	3535	795528.2314	1196527.177	DB	n
3537	134	06-22-2004	174	2004	3536	795499.5953	1196519.474	DB	n
3538	134	06-22-2004	174	2004	3537	795500.509	1196520.06	DB	y
3539	134	06-22-2004	174	2004	3538	795501.74	1196519.159	DB	n
3540	134	06-22-2004	174	2004	3539	795501.1103	1196520.768	DB	n
3541	134	06-22-2004	174	2004	3540	795501.1112	1196519.413	DB	n
3542	134	06-22-2004	174	2004	3541	795501.6823	1196520.911	DB	n
3543	135	06-22-2004	174	2004	3542	795478.0134	1196531.853	DB	n
3544	136	06-22-2004	174	2004	3543	795439.8784	1196614.582	DB	n
3545	137	06-22-2004	174	2004	3544	795439.6348	1196621.311	DB	y
3546	138	06-22-2004	174	2004	3545	795453.3659	1196949.772	DB	n
3547	138	06-22-2004	174	2004	3546	795450.983	1196949.101	DB	y
3548	139	06-22-2004	174	2004	3547	795455.7811	1196948.706	DB	n
3549	139	06-22-2004	174	2004	3548	795456.8011	1196948.025	DB	n
3550	140	06-22-2004	174	2004	3549	795454.8154	1196954.328	DB	y
3551	141	06-22-2004	174	2004	3550	795486.6657	1196922.563	DB	n
3552	141	06-22-2004	174	2004	3551	795486.5763	1196923.021	DB	y
3553	142	06-22-2004	174	2004	3552	795504.0764	1197023.147	DB	n
3554	142	06-22-2004	174	2004	3553	795504.3271	1197022.671	DB	y
3555	143	06-22-2004	174	2004	3554	795468.1285	1197230.043	DB	y
3556	143	06-22-2004	174	2004	3555	795469.8299	1197228.843	DB	y
3557	144	06-22-2004	174	2004	3556	795474.6507	1197205.166	DB	n
3558	144	06-22-2004	174	2004	3557	795474.9414	1197204.165	DB	y
3559	144	06-22-2004	174	2004	3558	795475.3215	1197203.935	DB	n
3560	148	06-22-2004	174	2004	3559	795542.1692	1197990.901	DB	n
3561	148	06-22-2004	174	2004	3560	795542.1948	1197990.282	DB	y
3562	149	06-22-2004	174	2004	3561	795599.516	1198023.713	DB	y
3563	150	06-22-2004	174	2004	3562	795623.7832	1198241.575	DB	n
3564	150	06-22-2004	174	2004	3563	795625.5239	1198241.45	DB	n
3565	150	06-22-2004	174	2004	3564	795626.1552	1198240.651	DB	n
3566	151	06-22-2004	174	2004	3565	795646.4096	1198284.206	DB	n
3567	152	06-22-2004	174	2004	3566	795645.6183	1198371.474	DB	n
3568	152	06-22-2004	174	2004	3567	795646.74	1198371.801	DB	n
3569	152	06-22-2004	174	2004	3568	795646.8243	1198373.19	DB	n
3570	183	06-22-2004	174	2004	3569	795910.7563	1194996.013	DB	n
3571	184	06-22-2004	174	2004	3570	795921.2076	1195063.427	DB	n
3572	185	06-22-2004	174	2004	3571	795923.0675	1195066.331	DB	n
3573	186	06-22-2004	174	2004	3572	795882.1897	1195082.817	DB	n
3574	186	06-22-2004	174	2004	3573	795882.8118	1195082.406	DB	y
3575	187	06-22-2004	174	2004	3574	795839.3864	1195072.188	DB	n
3576	187	06-22-2004	174	2004	3575	795838.687	1195072.653	DB	y
3577	188	06-22-2004	174	2004	3576	795938.757	1195168.667	DB	n
3578	188	06-22-2004	174	2004	3577	795939.6341	1195168.488	DB	n
3579	189	06-22-2004	174	2004	3578	795944.8697	1195180.704	DB	n
3580	190	06-22-2004	174	2004	3579	795924.4294	1195215.458	DB	n
3581	190	06-22-2004	174	2004	3580	795923.5321	1195215.997	DB	y
3582	191	06-22-2004	174	2004	3581	795936.4492	1195213.902	DB	n
3583	191	06-22-2004	174	2004	3582	795935.8502	1195214.102	DB	n
3584	191	06-22-2004	174	2004	3583	795935.165	1195214.522	DB	y
3585	192	06-22-2004	174	2004	3584	795931.0951	1195222.593	DB	n
3586	193	06-22-2004	174	2004	3585	795903.8889	1195239.545	DB	n
3587	194	06-22-2004	174	2004	3586	795952.7551	1195231.607	DB	n
3588	195	06-22-2004	174	2004	3587	795952.3693	1195238.177	DB	n
3589	195	06-22-2004	174	2004	3588	795954.2646	1195237.587	DB	y
3590	196	06-22-2004	174	2004	3589	795944.7803	1195245.433	DB	n
3591	197	06-22-2004	174	2004	3590	795936.612	1195244.07	DB	n
3592	198	06-22-2004	174	2004	3591	795942.9536	1195253.802	DB	n
3593	199	06-22-2004	174	2004	3592	795956.5553	1195259.618	DB	n
3594	200	06-22-2004	174	2004	3593	795881.8442	1195331.601	DB	n
3595	201	06-22-2004	174	2004	3594	795925.3903	1195319.631	DB	n
3596	201	06-22-2004	174	2004	3595	795925.5742	1195320.604	DB	y
3597	202	06-22-2004	174	2004	3596	795933.1392	1195331.276	DB	n
3598	203	06-22-2004	174	2004	3597	795859.9288	1195364.915	DB	n
3599	203	06-22-2004	174	2004	3598	795858.3242	1195365.471	DB	n
3600	203	06-22-2004	174	2004	3599	795858.9795	1195366.061	DB	n
3601	203	06-22-2004	174	2004	3600	795856.7022	1195366.609	DB	y
3602	204	06-22-2004	174	2004	3601	795958.0839	1195412.301	DB	y
3603	205	06-22-2004	174	2004	3602	795967.0847	1195640.332	DB	n
3604	206	06-22-2004	174	2004	3603	795949.2321	1195606.798	DB	n
3605	207	06-22-2004	174	2004	3604	795983.4277	1195755.185	DB	y
3606	208	06-22-2004	174	2004	3605	795947.442	1195752.523	DB	n
3607	213	06-22-2004	174	2004	3606	796035.2951	1196766.033	DB	n
3608	214	06-22-2004	174	2004	3607	795921.5465	1196640.446	DB	n
3609	215	06-22-2004	174	2004	3608	795982.8339	1196868.506	DB	n
3610	220	06-22-2004	174	2004	3609	796015.2137	1197512.85	DB	n
3611	220	06-22-2004	174	2004	3610	796015.185	1197512.252	DB	y
3612	221	06-22-2004	174	2004	3611	796036.6233	1197516.717	DB	n
3613	222	06-22-2004	174	2004	3612	796002.1535	1197543.674	DB	n
3614	223	06-22-2004	174	2004	3613	796034.2897	1197593.451	DB	n
3615	223	06-22-2004	174	2004	3614	796033.6451	1197593.428	DB	y
3616	228	06-22-2004	174	2004	3615	796118.4045	1198842.302	DB	n
3617	228	06-22-2004	174	2004	3616	796119.2563	1198843.153	DB	n
3618	228	06-22-2004	174	2004	3617	796120.0402	1198843.59	DB	y
3619	229	06-22-2004	174	2004	3618	796102.5808	1198842.866	DB	n
3620	229	06-22-2004	174	2004	3619	796103.3063	1198843.032	DB	y
3621	230	06-22-2004	174	2004	3620	796084.7455	1198881.071	DB	n
3622	230	06-22-2004	174	2004	3621	796084.8832	1198880.2	DB	y
3623	230	06-22-2004	174	2004	3622	796085.0674	1198879.243	DB	n
3624	231	06-22-2004	174	2004	3623	796042.4113	1198878.284	DB	n
3625	232	06-22-2004	174	2004	3624	796058.52	1198873.659	DB	y
3626	237	06-22-2004	174	2004	3625	796166.4659	1200269.861	DB	n
3627	237	06-22-2004	174	2004	3626	796166.7533	1200269.302	DB	n
3628	237	06-22-2004	174	2004	3627	796168.0442	1200269.425	DB	y
3629	267	06-22-2004	174	2004	3628	796174.9301	1194642.43	DB	n
3630	269	06-22-2004	174	2004	3629	796243.7557	1194863.048	DB	n
3631	269	06-22-2004	174	2004	3630	796243.2605	1194863.477	DB	y
3632	270	06-22-2004	174	2004	3631	796252.7692	1194899.635	DB	n
3633	270	06-22-2004	174	2004	3632	796252.3223	1194898.102	DB	n
3634	270	06-22-2004	174	2004	3633	796254.1452	1194898.428	DB	n
3635	271	06-22-2004	174	2004	3634	796191.5237	1194925.036	DB	n
3636	271	06-22-2004	174	2004	3635	796192.8529	1194924.157	DB	n
3637	272	06-22-2004	174	2004	3636	796254.3643	1194922.78	DB	n
3638	273	06-22-2004	174	2004	3637	796216.8483	1194992.617	DB	n
3639	274	06-22-2004	174	2004	3638	796217.5111	1195079.675	DB	n
3640	275	06-22-2004	174	2004	3639	796197.6035	1195096.698	DB	n
3641	276	06-22-2004	174	2004	3640	796192.9654	1195176.151	DB	n
3642	277	06-22-2004	174	2004	3641	796260.0169	1195192.363	DB	n
3643	277	06-22-2004	174	2004	3642	796260.1828	1195191.763	DB	y
3644	278	06-22-2004	174	2004	3643	796196.7667	1195220.547	DB	n
3645	279	06-22-2004	174	2004	3644	796259.5756	1195223.408	DB	n
3646	280	06-22-2004	174	2004	3645	796215.534	1195263.314	DB	n
3647	281	06-22-2004	174	2004	3646	796242.2819	1195299.397	DB	n
3648	282	06-22-2004	174	2004	3647	796265.7115	1195255.234	DB	n
3649	284	06-22-2004	174	2004	3648	796236.5369	1195367.357	DB	n
3650	284	06-22-2004	174	2004	3649	796237.7378	1195364.443	DB	n
3651	284	06-22-2004	174	2004	3650	796241.0466	1195363.786	DB	n
3652	285	06-22-2004	174	2004	3651	796307.7931	1195504.432	DB	n
3653	287	06-22-2004	174	2004	3652	796285.5578	1195631.556	DB	n
3654	291	06-22-2004	174	2004	3653	796356.5723	1197021.743	DB	n
3655	292	06-22-2004	174	2004	3654	796412.1251	1197049.074	DB	n
3656	292	06-22-2004	174	2004	3655	796412.5185	1197049.385	DB	y
3657	295	06-22-2004	174	2004	3656	796456.0121	1197480.086	DB	y
3658	295	06-22-2004	174	2004	3657	796456.2739	1197480.684	DB	y
3659	296	06-22-2004	174	2004	3658	796394.4382	1197681.762	DB	n
3660	300	06-22-2004	174	2004	3659	796482.8685	1199095.619	DB	n
3661	319	06-22-2004	174	2004	3660	796352.1992	1189501.761	DB	y
3662	319	06-22-2004	174	2004	3661	796351.595	1189501.302	DB	y
3663	332	06-22-2004	174	2004	3662	796553.5881	1194364.438	DB	n
3664	333	06-22-2004	174	2004	3663	796647.7623	1194378.297	DB	y
3665	334	06-22-2004	174	2004	3664	796553.6783	1194399.989	DB	n
3666	334	06-22-2004	174	2004	3665	796554.2585	1194399.449	DB	y
3667	334	06-22-2004	174	2004	3666	796555.1348	1194398.767	DB	n
3668	336	06-22-2004	174	2004	3667	796596.6631	1194412.545	DB	n
3669	336	06-22-2004	174	2004	3668	796596.1791	1194411.537	DB	n
3670	336	06-22-2004	174	2004	3669	796596.5654	1194411.409	DB	y
3671	337	06-22-2004	174	2004	3670	796591.7338	1194568.127	DB	n
3672	337	06-22-2004	174	2004	3671	796590.9401	1194567.702	DB	y
3673	338	06-22-2004	174	2004	3672	796645.7493	1194570.923	DB	n
3674	339	06-22-2004	174	2004	3673	796668.2986	1194595.638	DB	n
3675	339	06-22-2004	174	2004	3674	796668.7352	1194595.297	DB	y
3676	340	06-22-2004	174	2004	3675	796622.8875	1194589.511	DB	n
3677	340	06-22-2004	174	2004	3676	796625.0465	1194589.528	DB	n
3678	341	06-22-2004	174	2004	3677	796599.7287	1194624.085	DB	n
3679	341	06-22-2004	174	2004	3678	796599.4777	1194623.585	DB	y
3680	342	06-22-2004	174	2004	3679	796644.2048	1194707.95	DB	n
3681	343	06-22-2004	174	2004	3680	796606.2179	1194906.554	DB	n
3682	344	06-22-2004	174	2004	3681	796614.5096	1194912.713	DB	y
3683	346	06-22-2004	174	2004	3682	796687.3932	1194938.76	DB	y
3684	347	06-22-2004	174	2004	3683	796649.5833	1194952.885	DB	n
3685	347	06-22-2004	174	2004	3684	796648.7957	1194952.63	DB	y
3686	348	06-22-2004	174	2004	3685	796637.3645	1194959.764	DB	n
3687	348	06-22-2004	174	2004	3686	796635.7447	1194960.141	DB	n
3688	348	06-22-2004	174	2004	3687	796636.3098	1194960.477	DB	y
3689	349	06-22-2004	174	2004	3688	796654.2447	1194968.422	DB	n
3690	349	06-22-2004	174	2004	3689	796654.381	1194969.106	DB	y
3691	350	06-22-2004	174	2004	3690	796684.8042	1194971.215	DB	n
3692	350	06-22-2004	174	2004	3691	796685.3869	1194972.053	DB	n
3693	350	06-22-2004	174	2004	3692	796689.2869	1194970.431	DB	n
3694	351	06-22-2004	174	2004	3693	796686.2651	1194993.856	DB	n
3695	351	06-22-2004	174	2004	3694	796686.6221	1194993.666	DB	n
3696	352	06-22-2004	174	2004	3695	796642.5434	1195289.335	DB	n
3697	352	06-22-2004	174	2004	3696	796641.655	1195288.238	DB	y
3698	353	06-22-2004	174	2004	3697	796659.255	1195637.925	DB	n
3699	353	06-22-2004	174	2004	3698	796660.0752	1195637.585	DB	y
3700	354	06-22-2004	174	2004	3699	796647.392	1195678.36	DB	n
3701	355	06-22-2004	174	2004	3700	796745.4401	1196005.265	DB	n
3702	357	06-22-2004	174	2004	3701	796777.0693	1196471.34	DB	y
3703	359	06-22-2004	174	2004	3702	796727.8002	1196571.451	DB	n
3704	359	06-22-2004	174	2004	3703	796728.1769	1196571.878	DB	y
3705	360	06-22-2004	174	2004	3704	796763.2668	1196575.655	DB	n
3706	360	06-22-2004	174	2004	3705	796763.5797	1196574.182	DB	y
3707	361	06-22-2004	174	2004	3706	796761.9634	1196591.453	DB	n
3708	361	06-22-2004	174	2004	3707	796762.9202	1196592.919	DB	y
3709	362	06-22-2004	174	2004	3708	796762.126	1196596.777	DB	y
3710	363	06-22-2004	174	2004	3709	796730.2623	1196656.954	DB	n
3711	364	06-22-2004	174	2004	3710	796692.2146	1196711.245	DB	n
3712	364	06-22-2004	174	2004	3711	796691.5819	1196713.805	DB	n
3713	364	06-22-2004	174	2004	3712	796693.2934	1196711.522	DB	y
3714	365	06-22-2004	174	2004	3713	796743.5351	1196696.421	DB	y
3715	366	06-22-2004	174	2004	3714	796725.9689	1196857.398	DB	n
3716	366	06-22-2004	174	2004	3715	796726.3366	1196858.357	DB	y
3717	367	06-22-2004	174	2004	3716	796708.4157	1197074.263	DB	n
3718	373	06-22-2004	174	2004	3717	796895.0629	1198549.056	DB	n
3719	373	06-22-2004	174	2004	3718	796894.8897	1198548.638	DB	y
3720	376	06-22-2004	174	2004	3719	796928.1434	1199600.577	DB	n
3721	376	06-22-2004	174	2004	3720	796928.5862	1199601.2	DB	y
3722	392	06-22-2004	174	2004	3721	796655.7787	1189853.455	DB	n
3723	393	06-22-2004	174	2004	3722	796710.3013	1189936.237	DB	n
3724	393	06-22-2004	174	2004	3723	796711.3957	1189936.67	DB	y
3725	393	06-22-2004	174	2004	3724	796712.5959	1189936.006	DB	n
3726	394	06-22-2004	174	2004	3725	796697.0485	1189937.395	DB	n
3727	394	06-22-2004	174	2004	3726	796696.7436	1189937.008	DB	y
3728	395	06-22-2004	174	2004	3727	796688.6873	1189934.356	DB	n
3729	396	06-22-2004	174	2004	3728	796673.4171	1189952.176	DB	n
3730	396	06-22-2004	174	2004	3729	796673.283	1189951.599	DB	y
3731	397	06-22-2004	174	2004	3730	796684.391	1189941.061	DB	n
3732	398	06-22-2004	174	2004	3731	796694.2211	1190063.973	DB	n
3733	398	06-22-2004	174	2004	3732	796693.3404	1190063.753	DB	y
3734	401	06-22-2004	174	2004	3733	796808.6604	1190988.031	DB	n
3735	401	06-22-2004	174	2004	3734	796809.0049	1190988.413	DB	y
3736	410	06-22-2004	174	2004	3735	796941.7877	1194241.259	DB	n
3737	411	06-22-2004	174	2004	3736	796903.6828	1194277.044	DB	n
3738	412	06-22-2004	174	2004	3737	796905.7829	1194280.017	DB	n
3739	413	06-22-2004	174	2004	3738	796940.6785	1194411.257	DB	n
3740	413	06-22-2004	174	2004	3739	796940.5244	1194411.944	DB	y
3741	414	06-22-2004	174	2004	3740	797029.498	1194568.369	DB	n
3742	416	06-22-2004	174	2004	3741	796965.154	1194758.58	DB	n
3743	416	06-22-2004	174	2004	3742	796964.0882	1194760.068	DB	n
3744	416	06-22-2004	174	2004	3743	796963.1534	1194760.434	DB	n
3745	417	06-22-2004	174	2004	3744	797019.13	1194847.63	DB	n
3746	417	06-22-2004	174	2004	3745	797019.3713	1194847.477	DB	n
3747	418	06-22-2004	174	2004	3746	797035.3871	1194847.282	DB	y
3748	419	06-22-2004	174	2004	3747	796920.1086	1194895.898	DB	n
3749	420	06-22-2004	174	2004	3748	797022.6451	1195211.689	DB	n
3750	420	06-22-2004	174	2004	3749	797023.3772	1195213.894	DB	n
3751	421	06-22-2004	174	2004	3750	796950.5787	1195558.215	DB	n
3752	421	06-22-2004	174	2004	3751	796950.0561	1195558.735	DB	y
3753	422	06-22-2004	174	2004	3752	796973.3441	1195670.108	DB	n
3754	422	06-22-2004	174	2004	3753	796972.5915	1195670.611	DB	y
3755	423	06-22-2004	174	2004	3754	797028.9541	1195970.208	DB	n
3756	423	06-22-2004	174	2004	3755	797028.2474	1195970.113	DB	y
3757	425	06-22-2004	174	2004	3756	797101.3918	1196172.488	DB	n
3758	425	06-22-2004	174	2004	3757	797100.8711	1196172.188	DB	y
3759	426	06-22-2004	174	2004	3758	797048.8304	1196202.323	DB	y
3760	427	06-22-2004	174	2004	3759	797054.9309	1196231.842	DB	n
3761	428	06-22-2004	174	2004	3760	797065.9203	1196263.659	DB	n
3762	428	06-22-2004	174	2004	3761	797066.1302	1196262.929	DB	y
3763	429	06-22-2004	174	2004	3762	797123.5393	1196326.401	DB	n
3764	429	06-22-2004	174	2004	3763	797123.7364	1196327.079	DB	y
3765	438	06-22-2004	174	2004	3764	797290.4315	1199563.83	DB	y
3766	450	06-22-2004	174	2004	3765	797147.3332	1190476.887	DB	y
3767	450	06-22-2004	174	2004	3766	797147.2536	1190476.333	DB	y
3768	451	06-22-2004	174	2004	3767	797185.3533	1190478.453	DB	n
3769	451	06-22-2004	174	2004	3768	797184.7015	1190478.236	DB	y
3770	452	06-22-2004	174	2004	3769	797204.461	1190679.001	DB	n
3771	452	06-22-2004	174	2004	3770	797204.8739	1190679.743	DB	n
3772	453	06-22-2004	174	2004	3771	797162.0343	1190748.175	DB	n
3773	453	06-22-2004	174	2004	3772	797161.3253	1190748.21	DB	y
3774	453	06-22-2004	174	2004	3773	797161.151	1190747.049	DB	y
3775	455	06-22-2004	174	2004	3774	797264.5324	1191509.354	DB	n
3776	456	06-22-2004	174	2004	3775	797174.3149	1190477.18	DB	n
3777	456	06-22-2004	174	2004	3776	797174.7983	1190477.695	DB	n
3778	465	06-22-2004	174	2004	3777	797417.5599	1194787.531	DB	n
3779	465	06-22-2004	174	2004	3778	797418.2715	1194786.912	DB	n
3780	465	06-22-2004	174	2004	3779	797419.3489	1194786.505	DB	n
3781	468	06-22-2004	174	2004	3780	797496.6371	1195318.947	DB	y
3782	469	06-22-2004	174	2004	3781	797497.2308	1195283.906	DB	n
3783	469	06-22-2004	174	2004	3782	797497.4483	1195283.356	DB	y
3784	471	06-22-2004	174	2004	3783	797490.8968	1195390.837	DB	y
3785	472	06-22-2004	174	2004	3784	797442.3832	1195616.264	DB	n
3786	472	06-22-2004	174	2004	3785	797442.5731	1195617.021	DB	y
3787	472	06-22-2004	174	2004	3786	797442.1326	1195617.685	DB	y
3788	495	06-22-2004	174	2004	3787	797573.8023	1191150.893	DB	n
3789	495	06-22-2004	174	2004	3788	797574.3058	1191151.04	DB	y
3790	496	06-22-2004	174	2004	3789	797562.9828	1191155.873	DB	y
3791	496	06-22-2004	174	2004	3790	797564.3215	1191156.154	DB	y
3792	497	06-22-2004	174	2004	3791	797576.4418	1191163.573	DB	n
3793	498	06-22-2004	174	2004	3792	797676.2376	1191197.658	DB	n
3794	498	06-22-2004	174	2004	3793	797676.1212	1191198.059	DB	y
3795	498	06-22-2004	174	2004	3794	797675.6327	1191196.413	DB	y
3796	512	06-22-2004	174	2004	3795	797960.7768	1197428.999	DB	n
3797	516	06-22-2004	174	2004	3796	797952.1061	1197826.827	DB	n
3798	516	06-22-2004	174	2004	3797	797951.0904	1197827.029	DB	y
3799	516	06-22-2004	174	2004	3798	797952.4735	1197826.214	DB	y
3800	530	06-22-2004	174	2004	3799	798080.1116	1191560.81	DB	n
3801	530	06-22-2004	174	2004	3800	798078.7965	1191562.411	DB	n
3802	530	06-22-2004	174	2004	3801	798078.2265	1191563.412	DB	n
3803	530	06-22-2004	174	2004	3802	798079.6358	1191562.995	DB	n
3804	530	06-22-2004	174	2004	3803	798079.4822	1191564.455	DB	y
3805	530	06-22-2004	174	2004	3804	798082.4179	1191563.914	DB	n
3806	530	06-22-2004	174	2004	3805	798081.9002	1191565.002	DB	y
3807	560	06-22-2004	174	2004	3806	798552.8672	1193615.27	DB	n
3808	560	06-22-2004	174	2004	3807	798553.6609	1193614.859	DB	y
3809	582	06-22-2004	174	2004	3808	799038.4259	1194230.582	DB	n
3810	582	06-22-2004	174	2004	3809	799039.2878	1194231.261	DB	y
3811	600	06-22-2004	174	2004	3810	795449.4819	1196484.364	DB	n
3812	601	06-22-2004	174	2004	3811	795544.5203	1197828.254	DB	n
3813	601	06-22-2004	174	2004	3812	795544.0421	1197828.034	DB	y
3814	602	06-22-2004	174	2004	3813	795538.6117	1198146.52	DB	n
3815	604	06-22-2004	174	2004	3814	795107.6808	1197242.84	DB	n
3816	604	06-22-2004	174	2004	3815	795107.7119	1197243.296	DB	y
3817	146	06-22-2004	174	2004	3816	795515.3452	1197654.378	DB	n
3818	210	06-22-2004	174	2004	3817	795915.9482	1196489.237	DB	y
3819	210	06-22-2004	174	2004	3818	795917.2034	1196487.771	DB	n
3820	210	06-22-2004	174	2004	3819	795916.0953	1196488.052	DB	y
3821	227	06-22-2004	174	2004	3820	796139.466	1198837.312	DB	n
3822	277	06-22-2004	174	2004	3821	796140.0598	1198837.583	DB	n
3823	233	06-22-2004	174	2004	3822	796026.1012	1198911.798	DB	n
3824	268	06-22-2004	174	2004	3823	796266.9032	1194722.997	DB	n
3825	268	06-22-2004	174	2004	3824	796268.0328	1194722.723	DB	n
3826	283	06-22-2004	174	2004	3825	796336.8317	1195344.558	DB	n
3827	294	06-22-2004	174	2004	3826	796368.6697	1197346.639	DB	n
3828	294	06-22-2004	174	2004	3827	796368.2959	1197346.254	DB	y
3829	335	06-22-2004	174	2004	3828	796549.4977	1194404.554	DB	n
3830	358	06-22-2004	174	2004	3829	796780.2852	1196471.193	DB	y
3831	415	06-22-2004	174	2004	3830	797034.583	1194502.657	DB	n
3832	415	06-22-2004	174	2004	3831	797033.8089	1194502.172	DB	n
3833	494	06-22-2004	174	2004	3832	797555.4374	1190969.582	DB	n
3834	494	06-22-2004	174	2004	3833	797555.7168	1190970.156	DB	y
3835	591	06-22-2004	174	2004	3834	799183.8433	1197537.518	DB	n
3836	591	06-22-2004	174	2004	3835	799183.0957	1197537.234	DB	y
3837	591	06-22-2004	174	2004	3836	799183.4355	1197536.252	DB	y
