# Supplementary material for: Spatially Estimating Disturbance of Harbor Seals (Phoca vitulina)
Source: PLoS One. 2015 Jul 1;10(7):e0129798. doi: 10.1371/journal.pone.0129798 (PMC4488586; doi:10.1371/journal.pone.0129798)
Supplement: S2 Dataset — (ZIP) [file pone.0129798.s002.zip › dbay_20050531_seal_locs.csv]

seal_id	group_id	seal_type	mom_pup_id	date_	day_of_yr	year	ET_ID	ET_X	ET_Y	site	PupClass
16422	1	m	1	05-31-2005	151	2005	2175	793771.9353	1191399.436	DB	n
16423	1	p	1	05-31-2005	151	2005	2176	793772.6993	1191399.546	DB	y
16424	2	m	2	05-31-2005	151	2005	2177	793773.4877	1191719.085	DB	n
16425	2	p	2	05-31-2005	151	2005	2178	793773.7176	1191718.536	DB	y
16426	5	o	0	05-31-2005	151	2005	2179	794428.4685	1196524.292	DB	n
16427	5	o	0	05-31-2005	151	2005	2180	794428.6869	1196526.069	DB	n
16428	5	o	0	05-31-2005	151	2005	2181	794430.0828	1196525.365	DB	n
16429	5	m	3	05-31-2005	151	2005	2182	794432.6657	1196526.284	DB	n
16430	5	p	3	05-31-2005	151	2005	2183	794432.4903	1196525.894	DB	y
16431	6	m	4	05-31-2005	151	2005	2184	794418.8116	1196471.705	DB	n
16432	6	p	4	05-31-2005	151	2005	2185	794419.3533	1196471.536	DB	y
16433	7	m	5	05-31-2005	151	2005	2186	794449.1533	1196451.383	DB	n
16434	7	p	5	05-31-2005	151	2005	2187	794448.4058	1196451.425	DB	y
16435	8	m	6	05-31-2005	151	2005	2188	794460.87	1196457.219	DB	n
16436	8	p	6	05-31-2005	151	2005	2189	794460.6977	1196457.811	DB	y
16437	9	m	7	05-31-2005	151	2005	2190	794478.3787	1196442.071	DB	n
16438	9	p	7	05-31-2005	151	2005	2191	794478.1488	1196441.322	DB	y
16439	10	m	8	05-31-2005	151	2005	2192	794507.8004	1196448.217	DB	n
16440	10	p	8	05-31-2005	151	2005	2193	794507.6969	1196447.413	DB	y
16441	11	o	0	05-31-2005	151	2005	2194	794485.0344	1196442.318	DB	n
16442	13	m	9	05-31-2005	151	2005	2195	794411.216	1196361.414	DB	n
16443	13	p	9	05-31-2005	151	2005	2196	794410.7647	1196361.742	DB	y
16444	14	m	10	05-31-2005	151	2005	2197	794445.3092	1196317.903	DB	n
16445	14	p	10	05-31-2005	151	2005	2198	794445.8275	1196317.79	DB	y
16446	15	m	11	05-31-2005	151	2005	2199	794432.7609	1196318.732	DB	n
16447	15	p	11	05-31-2005	151	2005	2200	794432.1032	1196319.024	DB	y
16448	16	m	12	05-31-2005	151	2005	2201	794485.0859	1196232.882	DB	n
16449	16	p	12	05-31-2005	151	2005	2202	794485.6018	1196233.066	DB	y
16450	17	o	0	05-31-2005	151	2005	2203	794511.5498	1196256.25	DB	n
16451	17	o	0	05-31-2005	151	2005	2204	794509.417	1196256.904	DB	y
16452	17	o	0	05-31-2005	151	2005	2205	794509.0398	1196257.391	DB	y
16453	18	m	13	05-31-2005	151	2005	2206	794488.2239	1196243.735	DB	n
16454	18	p	13	05-31-2005	151	2005	2207	794488.4438	1196244.467	DB	y
16455	19	o	0	05-31-2005	151	2005	2208	794513.426	1196128.891	DB	n
16456	21	m	14	05-31-2005	151	2005	2209	794507.0614	1195963.493	DB	n
16457	21	p	14	05-31-2005	151	2005	2210	794507.1967	1195964.163	DB	y
16458	23	m	15	05-31-2005	151	2005	2211	794404.728	1195831.206	DB	n
16459	23	p	15	05-31-2005	151	2005	2212	794404.1821	1195831.344	DB	y
16460	24	m	16	05-31-2005	151	2005	2213	794455.2963	1195692.291	DB	n
16461	24	p	16	05-31-2005	151	2005	2214	794456.0712	1195692.093	DB	y
16462	25	m	17	05-31-2005	151	2005	2215	794147.0958	1191399.51	DB	n
16463	25	p	17	05-31-2005	151	2005	2216	794147.1635	1191398.823	DB	y
16464	27	m	18	05-31-2005	151	2005	2217	794697.6777	1193635.616	DB	n
16465	27	p	18	05-31-2005	151	2005	2218	794697.7368	1193636.129	DB	y
16466	28	p	19	05-31-2005	151	2005	2219	794659.6542	1193675.341	DB	y
16467	28	m	19	05-31-2005	151	2005	2220	794660.3552	1193675.374	DB	n
16468	29	m	20	05-31-2005	151	2005	2221	794653.4385	1194005.24	DB	n
16469	29	p	20	05-31-2005	151	2005	2222	794653.4071	1194004.65	DB	y
16470	31	m	21	05-31-2005	151	2005	2223	794770.1413	1195054.737	DB	n
16471	31	p	21	05-31-2005	151	2005	2224	794771.0767	1195054.903	DB	y
16472	32	m	22	05-31-2005	151	2005	2225	794833.0819	1195161.04	DB	n
16473	32	p	22	05-31-2005	151	2005	2226	794833.8256	1195160.399	DB	y
16474	33	m	23	05-31-2005	151	2005	2227	794782.0126	1195209.691	DB	n
16475	33	p	23	05-31-2005	151	2005	2228	794782.5165	1195209.089	DB	y
16476	34	m	24	05-31-2005	151	2005	2229	794789.8017	1195201.664	DB	n
16477	34	p	24	05-31-2005	151	2005	2230	794790.373	1195201.514	DB	y
16478	35	m	25	05-31-2005	151	2005	2231	794830.9695	1195195.494	DB	n
16479	35	p	25	05-31-2005	151	2005	2232	794830.6038	1195194.63	DB	y
16480	36	o	0	05-31-2005	151	2005	2233	794788.4689	1195199.337	DB	n
16481	37	m	26	05-31-2005	151	2005	2234	794823.8104	1195218.385	DB	n
16482	37	p	26	05-31-2005	151	2005	2235	794823.1279	1195218.666	DB	y
16483	38	m	27	05-31-2005	151	2005	2236	794736.1202	1195413.126	DB	n
16484	38	p	27	05-31-2005	151	2005	2237	794736.0937	1195413.758	DB	y
16485	39	m	28	05-31-2005	151	2005	2238	794822.9635	1195413.726	DB	n
16486	39	p	28	05-31-2005	151	2005	2239	794823.3424	1195413.38	DB	y
16487	40	o	0	05-31-2005	151	2005	2240	794830.4373	1195324.322	DB	n
16488	42	m	29	05-31-2005	151	2005	2241	794784.9835	1195516.014	DB	n
16489	42	p	29	05-31-2005	151	2005	2242	794785.4651	1195516.536	DB	y
16490	43	o	0	05-31-2005	151	2005	2243	794785.5847	1195512.697	DB	n
16491	43	o	0	05-31-2005	151	2005	2244	794786.1921	1195512.038	DB	y
16492	44	m	30	05-31-2005	151	2005	2245	794848.6836	1195498.892	DB	n
16493	44	p	30	05-31-2005	151	2005	2246	794848.3152	1195498.482	DB	y
16494	46	m	31	05-31-2005	151	2005	2247	794331.1878	1197064.369	DB	n
16495	46	p	31	05-31-2005	151	2005	2248	794330.4936	1197063.837	DB	y
16496	47	m	32	05-31-2005	151	2005	2249	794324.4324	1196760.85	DB	n
16497	47	p	32	05-31-2005	151	2005	2250	794325.0025	1196760.848	DB	y
16498	48	m	33	05-31-2005	151	2005	2251	794333.9093	1196731.74	DB	n
16499	48	p	33	05-31-2005	151	2005	2252	794333.3897	1196731.431	DB	y
16500	51	o	0	05-31-2005	151	2005	2253	794336.7375	1196649.158	DB	y
16501	51	o	0	05-31-2005	151	2005	2254	794336.9766	1196647.592	DB	y
16502	52	m	34	05-31-2005	151	2005	2255	794340.0104	1196642.77	DB	n
16503	52	p	34	05-31-2005	151	2005	2256	794339.7673	1196642.402	DB	y
16504	53	o	0	05-31-2005	151	2005	2257	794345.0369	1196625.037	DB	n
16505	54	m	35	05-31-2005	151	2005	2258	794579.3079	1195372.274	DB	n
16506	54	p	35	05-31-2005	151	2005	2259	794579.0467	1195371.499	DB	y
16507	55	m	36	05-31-2005	151	2005	2260	794641.7317	1195383.516	DB	n
16508	55	p	36	05-31-2005	151	2005	2261	794641.4192	1195384.296	DB	y
16509	56	m	37	05-31-2005	151	2005	2262	794612.166	1195344.59	DB	n
16510	56	p	37	05-31-2005	151	2005	2263	794612.2175	1195343.798	DB	y
16511	57	m	38	05-31-2005	151	2005	2264	794607.8252	1195340.776	DB	n
16512	57	p	38	05-31-2005	151	2005	2265	794606.8601	1195340.75	DB	y
16513	58	m	39	05-31-2005	151	2005	2266	794583.4847	1195487.027	DB	n
16514	58	p	39	05-31-2005	151	2005	2267	794582.6032	1195486.903	DB	y
16515	59	m	40	05-31-2005	151	2005	2268	794592.4926	1195463.878	DB	n
16516	59	p	40	05-31-2005	151	2005	2269	794593.0796	1195464.029	DB	y
16517	60	m	41	05-31-2005	151	2005	2270	794615.4781	1195431.671	DB	n
16518	60	p	41	05-31-2005	151	2005	2271	794615.6474	1195432.233	DB	y
16519	61	m	42	05-31-2005	151	2005	2272	794615.3322	1195425.877	DB	n
16520	61	p	42	05-31-2005	151	2005	2273	794614.0043	1195426.243	DB	y
16521	62	m	43	05-31-2005	151	2005	2274	794616.1804	1195446.458	DB	n
16522	62	p	43	05-31-2005	151	2005	2275	794616.5453	1195446.49	DB	y
16523	63	m	44	05-31-2005	151	2005	2276	794575.4362	1195578.468	DB	n
16524	63	p	44	05-31-2005	151	2005	2277	794575.4348	1195577.71	DB	y
16525	64	m	45	05-31-2005	151	2005	2278	794563.5597	1195564.172	DB	n
16526	64	p	45	05-31-2005	151	2005	2279	794563.5408	1195565.163	DB	y
16527	65	m	46	05-31-2005	151	2005	2280	794635.4103	1195691.951	DB	n
16528	65	p	46	05-31-2005	151	2005	2281	794635.9196	1195692.446	DB	y
16529	66	m	47	05-31-2005	151	2005	2282	794602.1099	1195673.102	DB	n
16530	66	p	47	05-31-2005	151	2005	2283	794602.6156	1195673.175	DB	y
16531	67	m	48	05-31-2005	151	2005	2284	794580.2832	1195638.958	DB	n
16532	67	p	48	05-31-2005	151	2005	2285	794580.4546	1195639.626	DB	y
16533	68	m	49	05-31-2005	151	2005	2286	794643.473	1195745.119	DB	n
16534	68	p	49	05-31-2005	151	2005	2287	794642.7207	1195745.135	DB	y
16535	69	o	0	05-31-2005	151	2005	2288	794601.2637	1195723.493	DB	n
16536	70	o	0	05-31-2005	151	2005	2289	794665.9804	1195706.108	DB	n
16537	70	m	50	05-31-2005	151	2005	2290	794666.68	1195704.333	DB	n
16538	70	p	50	05-31-2005	151	2005	2291	794667.2593	1195703.653	DB	y
16539	71	m	51	05-31-2005	151	2005	2292	794677.2176	1195710.981	DB	n
16540	71	p	51	05-31-2005	151	2005	2293	794677.6848	1195710.603	DB	y
16541	72	m	52	05-31-2005	151	2005	2294	794603.2756	1195865.945	DB	n
16542	72	p	52	05-31-2005	151	2005	2295	794603.606	1195865.357	DB	y
16543	73	o	0	05-31-2005	151	2005	2296	794641.6065	1195840.241	DB	n
16544	74	m	53	05-31-2005	151	2005	2297	794635.9912	1195801.788	DB	n
16545	74	p	53	05-31-2005	151	2005	2298	794635.3783	1195801.871	DB	y
16546	75	m	54	05-31-2005	151	2005	2299	794652.4313	1195817.258	DB	n
16547	75	p	54	05-31-2005	151	2005	2300	794652.1862	1195816.627	DB	y
16548	76	m	55	05-31-2005	151	2005	2301	794595.0989	1195949.574	DB	n
16549	76	p	55	05-31-2005	151	2005	2302	794594.6999	1195948.623	DB	y
16550	77	m	56	05-31-2005	151	2005	2303	794610.0278	1195928.45	DB	n
16551	77	p	56	05-31-2005	151	2005	2304	794609.6401	1195927.715	DB	y
16552	78	o	0	05-31-2005	151	2005	2305	794669.4332	1195955.684	DB	n
16553	79	m	57	05-31-2005	151	2005	2306	794597.5228	1195992.745	DB	n
16554	79	p	57	05-31-2005	151	2005	2307	794597.8989	1195992.503	DB	y
16555	80	m	58	05-31-2005	151	2005	2308	794648.4136	1196007.654	DB	n
16556	80	p	58	05-31-2005	151	2005	2309	794648.1914	1196007.315	DB	y
16557	82	o	0	05-31-2005	151	2005	2310	794605.7079	1196155.282	DB	n
16558	83	m	59	05-31-2005	151	2005	2311	794610.1217	1196160.989	DB	n
16559	83	p	59	05-31-2005	151	2005	2312	794610.0721	1196160.231	DB	y
16560	84	o	0	05-31-2005	151	2005	2313	794642.544	1195911.155	DB	n
16561	84	m	60	05-31-2005	151	2005	2314	794646.1294	1195909.728	DB	n
16562	84	p	60	05-31-2005	151	2005	2315	794645.6851	1195909.485	DB	y
16563	84	m	61	05-31-2005	151	2005	2316	794643.48	1195909.734	DB	n
16564	84	p	61	05-31-2005	151	2005	2317	794643.95	1195910.465	DB	y
16565	87	m	62	05-31-2005	151	2005	2318	794826.6252	1197819.39	DB	n
16566	87	p	62	05-31-2005	151	2005	2319	794827.1924	1197819.943	DB	y
16567	88	o	0	05-31-2005	151	2005	2320	795132.9357	1194798.02	DB	n
16568	88	o	0	05-31-2005	151	2005	2321	795130.3879	1194798.793	DB	y
16569	89	o	0	05-31-2005	151	2005	2322	795192.4896	1194796.636	DB	n
16570	89	m	63	05-31-2005	151	2005	2323	795193.4656	1194796.191	DB	n
16571	89	p	63	05-31-2005	151	2005	2324	795193.4125	1194795.782	DB	y
16572	90	o	0	05-31-2005	151	2005	2325	795153.2998	1194654.525	DB	n
16573	91	m	64	05-31-2005	151	2005	2326	795130.306	1194453.956	DB	n
16574	91	p	64	05-31-2005	151	2005	2327	795130.1917	1194454.565	DB	y
16575	92	m	65	05-31-2005	151	2005	2328	795145.7187	1194424.957	DB	n
16576	92	p	65	05-31-2005	151	2005	2329	795145.7535	1194425.538	DB	n
16577	94	m	66	05-31-2005	151	2005	2330	795078.5844	1194332.676	DB	n
16578	94	p	66	05-31-2005	151	2005	2331	795078.3256	1194332.152	DB	y
16579	95	m	67	05-31-2005	151	2005	2332	795179.8154	1194349.564	DB	n
16580	95	p	67	05-31-2005	151	2005	2333	795180.3836	1194349.734	DB	y
16581	97	m	68	05-31-2005	151	2005	2334	795181.6137	1194331.115	DB	n
16582	97	p	68	05-31-2005	151	2005	2335	795181.2938	1194330.538	DB	y
16583	98	m	69	05-31-2005	151	2005	2336	795102.4598	1194214.164	DB	n
16584	98	p	69	05-31-2005	151	2005	2337	795102.3851	1194214.964	DB	y
16585	99	o	0	05-31-2005	151	2005	2338	795194.3265	1194400.937	DB	n
16586	100	o	0	05-31-2005	151	2005	2339	795143.4281	1194151.393	DB	n
16587	101	m	70	05-31-2005	151	2005	2340	794964.4459	1192025.977	DB	n
16588	101	p	70	05-31-2005	151	2005	2341	794964.7938	1192026.56	DB	y
16589	103	m	71	05-31-2005	151	2005	2342	795537.1651	1193976.311	DB	n
16590	103	p	71	05-31-2005	151	2005	2343	795536.6204	1193976.809	DB	y
16591	103	o	0	05-31-2005	151	2005	2344	795537.5942	1193978.428	DB	n
16592	105	m	72	05-31-2005	151	2005	2345	795563.7804	1193932.322	DB	n
16593	105	p	72	05-31-2005	151	2005	2346	795563.4122	1193932.141	DB	y
16594	106	m	73	05-31-2005	151	2005	2347	795513.9282	1194091.618	DB	n
16595	106	p	73	05-31-2005	151	2005	2348	795513.8008	1194092.096	DB	y
16596	107	o	0	05-31-2005	151	2005	2349	795542.3976	1194038.769	DB	n
16597	108	o	0	05-31-2005	151	2005	2350	795562.5015	1194080.661	DB	n
16598	109	m	74	05-31-2005	151	2005	2351	795474.1041	1194181.111	DB	n
16599	109	p	74	05-31-2005	151	2005	2352	795473.4158	1194181.704	DB	y
16600	110	m	75	05-31-2005	151	2005	2353	795518.9571	1194136.348	DB	n
16601	110	p	75	05-31-2005	151	2005	2354	795519.4454	1194136.064	DB	y
16602	111	m	76	05-31-2005	151	2005	2355	795577.3785	1194135.224	DB	n
16603	111	p	76	05-31-2005	151	2005	2356	795577.9823	1194135.73	DB	y
16604	112	o	0	05-31-2005	151	2005	2357	795470.0368	1194146.798	DB	n
16605	113	o	0	05-31-2005	151	2005	2358	795508.2952	1194155.377	DB	n
16606	114	o	0	05-31-2005	151	2005	2359	795564.3427	1194235	DB	y
16607	114	o	0	05-31-2005	151	2005	2360	795563.4945	1194233.611	DB	y
16608	114	o	0	05-31-2005	151	2005	2361	795563.4231	1194234.335	DB	y
16609	115	o	0	05-31-2005	151	2005	2362	795587.8943	1194246.061	DB	n
16610	116	m	77	05-31-2005	151	2005	2363	795551.0508	1194384.355	DB	n
16611	116	p	77	05-31-2005	151	2005	2364	795550.7358	1194384.777	DB	y
16612	116	o	0	05-31-2005	151	2005	2365	795551.91	1194383.187	DB	n
16613	119	m	78	05-31-2005	151	2005	2366	795554.2444	1194464.205	DB	n
16614	119	p	78	05-31-2005	151	2005	2367	795554.7611	1194464.277	DB	y
16615	120	m	79	05-31-2005	151	2005	2368	795567.4162	1194446.198	DB	n
16616	120	p	79	05-31-2005	151	2005	2369	795567.9025	1194446.429	DB	y
16617	121	m	80	05-31-2005	151	2005	2370	795580.1157	1194760.337	DB	n
16618	121	p	80	05-31-2005	151	2005	2371	795580.6285	1194760.188	DB	y
16619	122	m	81	05-31-2005	151	2005	2372	795719.0137	1196430.293	DB	n
16620	122	p	81	05-31-2005	151	2005	2373	795719.3465	1196430.175	DB	y
16621	124	o	0	05-31-2005	151	2005	2374	795977.267	1199980.299	DB	n
16622	124	o	0	05-31-2005	151	2005	2375	795978.0512	1199981.04	DB	n
16623	126	o	0	05-31-2005	151	2005	2376	795963.3654	1200121.174	DB	y
16624	126	o	0	05-31-2005	151	2005	2377	795964.241	1200120.033	DB	n
16625	126	o	0	05-31-2005	151	2005	2378	795964.3721	1200119.044	DB	n
16626	127	o	0	05-31-2005	151	2005	2379	795924.1451	1200230.583	DB	n
16627	127	o	0	05-31-2005	151	2005	2380	795925.1619	1200231.362	DB	n
16628	127	o	0	05-31-2005	151	2005	2381	795925.4645	1200232.247	DB	n
16629	127	m	82	05-31-2005	151	2005	2382	795923.1929	1200231.253	DB	n
16630	127	p	82	05-31-2005	151	2005	2383	795923.3985	1200230.685	DB	y
16631	128	m	83	05-31-2005	151	2005	2384	795410.027	1195581.947	DB	n
16632	128	p	83	05-31-2005	151	2005	2385	795409.4863	1195581.723	DB	y
16633	130	o	0	05-31-2005	151	2005	2386	796541.047	1203910.196	DB	n
16634	131	o	0	05-31-2005	151	2005	2387	796591.66	1203921.97	DB	n
16635	132	o	0	05-31-2005	151	2005	2388	796627.9368	1203931.269	DB	n
16636	132	o	0	05-31-2005	151	2005	2389	796628.5677	1203931.449	DB	y
16637	133	o	0	05-31-2005	151	2005	2390	796629.2939	1203920.667	DB	n
16638	134	o	0	05-31-2005	151	2005	2391	796566.743	1203855.139	DB	n
16639	135	o	0	05-31-2005	151	2005	2392	796578.2188	1203859.92	DB	n
16640	136	o	0	05-31-2005	151	2005	2393	796594.4095	1203859.51	DB	n
16641	137	o	0	05-31-2005	151	2005	2394	796614.2096	1203872.475	DB	n
16642	137	o	0	05-31-2005	151	2005	2395	796614.3872	1203871.287	DB	y
16643	139	o	0	05-31-2005	151	2005	2396	796576.4501	1203765.93	DB	n
16644	140	o	0	05-31-2005	151	2005	2397	796544.6504	1203719.419	DB	y
16645	141	o	0	05-31-2005	151	2005	2398	796558.3173	1203747.759	DB	n
16646	141	o	0	05-31-2005	151	2005	2399	796557.792	1203746.884	DB	n
16647	142	p	84	05-31-2005	151	2005	2400	796563.2479	1203744.145	DB	y
16648	142	m	84	05-31-2005	151	2005	2401	796562.7785	1203744.405	DB	n
16649	143	m	85	05-31-2005	151	2005	2402	796586.0532	1203673.861	DB	n
16650	143	p	85	05-31-2005	151	2005	2403	796585.9781	1203672.856	DB	y
16651	144	m	86	05-31-2005	151	2005	2404	796584.8928	1203062.981	DB	n
16652	144	p	86	05-31-2005	151	2005	2405	796585.6358	1203063.236	DB	y
16653	145	o	0	05-31-2005	151	2005	2406	796493.9859	1203047.746	DB	y
16654	146	o	0	05-31-2005	151	2005	2407	796488.4925	1203041.501	DB	n
16655	147	o	0	05-31-2005	151	2005	2408	796488.5041	1203032.086	DB	n
16656	148	o	0	05-31-2005	151	2005	2409	796496.4752	1203044.015	DB	n
16657	148	o	0	05-31-2005	151	2005	2410	796497.2911	1203043.158	DB	n
16658	149	o	0	05-31-2005	151	2005	2411	796509.6016	1202973.906	DB	n
16659	150	o	0	05-31-2005	151	2005	2412	796511.6673	1202968.273	DB	n
16660	151	m	87	05-31-2005	151	2005	2413	796077.8071	1196864.067	DB	n
16661	151	p	87	05-31-2005	151	2005	2414	796077.3417	1196863.208	DB	y
16662	153	m	88	05-31-2005	151	2005	2415	796083.3742	1196386.377	DB	n
16663	153	p	88	05-31-2005	151	2005	2416	796084.0268	1196385.947	DB	y
16664	155	m	89	05-31-2005	151	2005	2417	796032.7786	1196348.14	DB	n
16665	155	p	89	05-31-2005	151	2005	2418	796032.396	1196347.906	DB	y
16666	156	o	0	05-31-2005	151	2005	2419	796070.5167	1196338.947	DB	n
16667	156	o	0	05-31-2005	151	2005	2420	796071.3947	1196339.484	DB	n
16668	156	o	0	05-31-2005	151	2005	2421	796070.0868	1196338.223	DB	n
16669	157	m	90	05-31-2005	151	2005	2422	796088.7793	1196354.697	DB	n
16670	157	p	90	05-31-2005	151	2005	2423	796088.5635	1196355.372	DB	y
16671	158	m	91	05-31-2005	151	2005	2424	796031.9809	1196308.387	DB	n
16672	158	p	91	05-31-2005	151	2005	2425	796032.5265	1196308.953	DB	y
16673	159	m	92	05-31-2005	151	2005	2426	795945.6647	1195085.975	DB	n
16674	159	p	92	05-31-2005	151	2005	2427	795945.1415	1195085.854	DB	y
16675	160	m	93	05-31-2005	151	2005	2428	796032.0913	1194887.315	DB	n
16676	160	p	93	05-31-2005	151	2005	2429	796031.6471	1194887.331	DB	y
16677	161	o	0	05-31-2005	151	2005	2430	796000.6461	1194839.265	DB	n
16678	162	m	94	05-31-2005	151	2005	2431	795918.9018	1194776.546	DB	n
16679	162	p	94	05-31-2005	151	2005	2432	795919.5552	1194776.367	DB	y
16680	163	m	95	05-31-2005	151	2005	2433	795960.9664	1194786.55	DB	n
16681	163	p	95	05-31-2005	151	2005	2434	795960.7207	1194787.07	DB	y
16682	164	m	96	05-31-2005	151	2005	2435	795925.6062	1194663.21	DB	n
16683	164	p	96	05-31-2005	151	2005	2436	795925.6675	1194662.658	DB	y
16684	165	m	97	05-31-2005	151	2005	2437	795912.4994	1194673.572	DB	n
16685	165	p	97	05-31-2005	151	2005	2438	795912.8764	1194674.088	DB	y
16686	166	m	98	05-31-2005	151	2005	2439	795902.7054	1194582.936	DB	n
16687	166	p	98	05-31-2005	151	2005	2440	795902.1191	1194581.938	DB	y
16688	167	m	99	05-31-2005	151	2005	2441	795930.7916	1194579.828	DB	n
16689	167	p	99	05-31-2005	151	2005	2442	795931.1748	1194580.267	DB	y
16690	168	m	100	05-31-2005	151	2005	2443	795943.766	1194606.639	DB	n
16691	168	p	100	05-31-2005	151	2005	2444	795943.3407	1194606.181	DB	y
16692	169	o	0	05-31-2005	151	2005	2445	795977.5054	1194466.528	DB	n
16693	170	m	101	05-31-2005	151	2005	2446	795884.2691	1194385.818	DB	n
16694	170	p	101	05-31-2005	151	2005	2447	795883.8404	1194386.238	DB	y
16695	171	o	0	05-31-2005	151	2005	2448	795916.9658	1194243.693	DB	n
16696	172	o	0	05-31-2005	151	2005	2449	795918.9649	1194242.802	DB	n
16697	173	m	102	05-31-2005	151	2005	2450	795891.5587	1194237.789	DB	n
16698	173	p	102	05-31-2005	151	2005	2451	795891.5719	1194237.173	DB	y
16699	174	m	103	05-31-2005	151	2005	2452	795736.4622	1191724.359	DB	n
16700	174	p	103	05-31-2005	151	2005	2453	795736.6987	1191724.847	DB	y
16701	175	m	104	05-31-2005	151	2005	2454	796315.8707	1194447.016	DB	n
16702	175	p	104	05-31-2005	151	2005	2455	796315.0204	1194447.409	DB	y
16703	176	o	0	05-31-2005	151	2005	2456	796335.9169	1194469.553	DB	n
16704	177	m	105	05-31-2005	151	2005	2457	796394.8517	1194883.014	DB	n
16705	177	p	105	05-31-2005	151	2005	2458	796395.4313	1194883.355	DB	y
16706	178	m	106	05-31-2005	151	2005	2459	796373.8552	1195092.046	DB	n
16707	178	p	106	05-31-2005	151	2005	2460	796373.9393	1195091.352	DB	y
16708	179	m	107	05-31-2005	151	2005	2461	796377.2375	1195737.197	DB	n
16709	179	p	107	05-31-2005	151	2005	2462	796377.1439	1195736.446	DB	y
16710	180	o	0	05-31-2005	151	2005	2463	796463.0172	1196333.519	DB	n
16711	181	m	108	05-31-2005	151	2005	2464	796520.7204	1196437.607	DB	n
16712	181	p	108	05-31-2005	151	2005	2465	796521.1411	1196438.305	DB	y
16713	182	o	0	05-31-2005	151	2005	2466	796502.9208	1196523.213	DB	n
16714	183	o	0	05-31-2005	151	2005	2467	796527.4522	1196521.076	DB	n
16715	183	o	0	05-31-2005	151	2005	2468	796525.7381	1196520.738	DB	n
16716	183	o	0	05-31-2005	151	2005	2469	796524.7102	1196519.529	DB	n
16717	184	o	0	05-31-2005	151	2005	2470	796439.5859	1196493.949	DB	y
16718	185	m	109	05-31-2005	151	2005	2471	796445.4729	1196487.962	DB	n
16719	185	p	109	05-31-2005	151	2005	2472	796445.7308	1196487.586	DB	y
16720	186	o	0	05-31-2005	151	2005	2473	796434.0093	1196484.708	DB	n
16721	186	m	110	05-31-2005	151	2005	2474	796434.7177	1196485.619	DB	n
16722	186	p	110	05-31-2005	151	2005	2475	796435.4946	1196485.944	DB	y
16723	187	m	111	05-31-2005	151	2005	2476	796442.533	1196605.118	DB	n
16724	187	p	111	05-31-2005	151	2005	2477	796441.8625	1196604.586	DB	y
16725	188	o	0	05-31-2005	151	2005	2478	796466.3476	1196580.092	DB	n
16726	189	o	0	05-31-2005	151	2005	2479	796484.3442	1196612.526	DB	y
16727	190	m	112	05-31-2005	151	2005	2480	796486.0116	1196608.914	DB	n
16728	190	p	112	05-31-2005	151	2005	2481	796486.378	1196609.253	DB	y
16729	191	o	0	05-31-2005	151	2005	2482	796484.717	1196624.132	DB	n
16730	191	m	113	05-31-2005	151	2005	2483	796485.6702	1196625.909	DB	n
16731	191	p	113	05-31-2005	151	2005	2484	796484.9944	1196625.653	DB	y
16732	192	m	114	05-31-2005	151	2005	2485	796502.6674	1196702.079	DB	n
16733	192	p	114	05-31-2005	151	2005	2486	796502.0922	1196701.905	DB	y
16734	193	o	0	05-31-2005	151	2005	2487	796497.2054	1196677.895	DB	n
16735	194	m	115	05-31-2005	151	2005	2488	796552.9347	1196666.68	DB	n
16736	194	p	115	05-31-2005	151	2005	2489	796553.2524	1196666.609	DB	y
16737	195	m	116	05-31-2005	151	2005	2490	796459.4604	1196802.566	DB	n
16738	195	p	116	05-31-2005	151	2005	2491	796459.0896	1196803.225	DB	y
16739	196	o	0	05-31-2005	151	2005	2492	796508.4269	1196872.196	DB	n
16740	197	o	0	05-31-2005	151	2005	2493	796546.5652	1196866.76	DB	n
16741	198	o	0	05-31-2005	151	2005	2494	796546.0583	1197181.158	DB	n
16742	201	o	0	05-31-2005	151	2005	2495	796819.4062	1201042.073	DB	n
16743	202	o	0	05-31-2005	151	2005	2496	796852.9013	1201068.74	DB	n
16744	203	o	0	05-31-2005	151	2005	2497	796859.6101	1201157.168	DB	n
16745	204	o	0	05-31-2005	151	2005	2498	796857.274	1201160.57	DB	n
16746	206	m	117	05-31-2005	151	2005	2499	796872.2061	1201289.654	DB	n
16747	206	p	117	05-31-2005	151	2005	2500	796871.2402	1201289.091	DB	y
16748	207	o	0	05-31-2005	151	2005	2501	796882.9252	1202349.492	DB	n
16749	207	o	0	05-31-2005	151	2005	2502	796883.4929	1202349.459	DB	n
16750	208	o	0	05-31-2005	151	2005	2503	796884.0748	1202350.859	DB	n
16751	208	o	0	05-31-2005	151	2005	2504	796884.5262	1202350.055	DB	n
16752	208	o	0	05-31-2005	151	2005	2505	796885.3322	1202350.14	DB	n
16753	209	o	0	05-31-2005	151	2005	2506	796890.4947	1202351.883	DB	n
16754	210	o	0	05-31-2005	151	2005	2507	796895.8669	1202339.342	DB	n
16755	211	o	0	05-31-2005	151	2005	2508	796899.1518	1202338.416	DB	n
16756	212	o	0	05-31-2005	151	2005	2509	796865.7662	1202623.203	DB	y
16757	213	o	0	05-31-2005	151	2005	2510	796878.559	1202633.244	DB	n
16758	214	o	0	05-31-2005	151	2005	2511	796909.0326	1202603.376	DB	n
16759	214	p	118	05-31-2005	151	2005	2512	796908.8558	1202602.277	DB	n
16760	214	m	118	05-31-2005	151	2005	2513	796909.7745	1202602.961	DB	n
16761	214	m	119	05-31-2005	151	2005	2514	796910.4661	1202602.962	DB	n
16762	214	p	119	05-31-2005	151	2005	2515	796910.9802	1202602.799	DB	n
16763	215	o	0	05-31-2005	151	2005	2516	796868.9555	1202643.068	DB	n
16764	215	o	0	05-31-2005	151	2005	2517	796869.715	1202642.604	DB	n
16765	215	o	0	05-31-2005	151	2005	2518	796870.2127	1202640.256	DB	n
16766	215	o	0	05-31-2005	151	2005	2519	796869.5732	1202639.775	DB	n
16767	215	o	0	05-31-2005	151	2005	2520	796871.0695	1202640.17	DB	n
16768	215	m	120	05-31-2005	151	2005	2521	796870.0222	1202641.684	DB	n
16769	215	p	120	05-31-2005	151	2005	2522	796869.165	1202641.255	DB	y
16770	216	o	0	05-31-2005	151	2005	2523	796909.3742	1202623.488	DB	n
16771	219	m	121	05-31-2005	151	2005	2524	796916.8913	1203443.08	DB	n
16772	219	p	121	05-31-2005	151	2005	2525	796916.6297	1203443.585	DB	y
16773	220	o	0	05-31-2005	151	2005	2526	796925.6222	1203418.454	DB	n
16774	221	o	0	05-31-2005	151	2005	2527	796936.1985	1203536.583	DB	n
16775	221	o	0	05-31-2005	151	2005	2528	796937.3846	1203537.48	DB	n
16776	222	o	0	05-31-2005	151	2005	2529	796936.225	1203533.769	DB	y
16777	222	o	0	05-31-2005	151	2005	2530	796936.8243	1203532.844	DB	n
16778	222	o	0	05-31-2005	151	2005	2531	796937.7282	1203532.36	DB	y
16779	223	o	0	05-31-2005	151	2005	2532	796935.8782	1203529.645	DB	n
16780	224	o	0	05-31-2005	151	2005	2533	796939.2506	1203517.845	DB	n
16781	224	o	0	05-31-2005	151	2005	2534	796939.5634	1203517.077	DB	n
16782	224	o	0	05-31-2005	151	2005	2535	796938.2583	1203517.903	DB	n
16783	225	m	122	05-31-2005	151	2005	2536	796930.8888	1203539.565	DB	n
16784	225	p	122	05-31-2005	151	2005	2537	796930.8388	1203538.934	DB	y
16785	226	o	0	05-31-2005	151	2005	2538	796945.0488	1203508.691	DB	n
16786	227	o	0	05-31-2005	151	2005	2539	796344.9005	1203783.746	DB	n
16787	227	o	0	05-31-2005	151	2005	2540	796345.3215	1203783.29	DB	n
16788	228	o	0	05-31-2005	151	2005	2541	796383.7404	1203403.682	DB	n
16789	229	o	0	05-31-2005	151	2005	2542	796358.7037	1203313.393	DB	n
16790	230	o	0	05-31-2005	151	2005	2543	796416.6467	1203160.432	DB	n
16791	231	m	123	05-31-2005	151	2005	2544	796223.1517	1200729.037	DB	n
16792	231	p	123	05-31-2005	151	2005	2545	796223.5951	1200729.309	DB	y
16793	232	o	0	05-31-2005	151	2005	2546	796160.2016	1199484.215	DB	n
16794	232	o	0	05-31-2005	151	2005	2547	796161.0785	1199483.656	DB	n
16795	232	o	0	05-31-2005	151	2005	2548	796158.9079	1199484.198	DB	y
16796	233	o	0	05-31-2005	151	2005	2549	796101.9079	1199443.167	DB	n
16797	234	o	0	05-31-2005	151	2005	2550	795912.3508	1196121.453	DB	n
16798	235	m	124	05-31-2005	151	2005	2551	796252.7909	1196105.058	DB	n
16799	235	p	124	05-31-2005	151	2005	2552	796252.857	1196105.55	DB	y
16800	236	m	125	05-31-2005	151	2005	2553	796275.1958	1196171.499	DB	n
16801	236	p	125	05-31-2005	151	2005	2554	796274.9953	1196170.797	DB	y
16802	237	o	0	05-31-2005	151	2005	2555	796224.5516	1196169.856	DB	n
16803	238	o	0	05-31-2005	151	2005	2556	796292.3778	1196154.437	DB	n
16804	239	o	0	05-31-2005	151	2005	2557	796323.064	1196366.804	DB	n
16805	239	m	126	05-31-2005	151	2005	2558	796320.4253	1196367.66	DB	n
16806	239	p	126	05-31-2005	151	2005	2559	796319.7	1196368.311	DB	y
16807	240	o	0	05-31-2005	151	2005	2560	796256.3526	1196472.39	DB	n
16808	241	o	0	05-31-2005	151	2005	2561	796357.1901	1196422.648	DB	n
16809	241	o	0	05-31-2005	151	2005	2562	796356.9377	1196424.113	DB	n
16810	242	m	127	05-31-2005	151	2005	2563	796244.42	1196556.872	DB	n
16811	242	p	127	05-31-2005	151	2005	2564	796244.6035	1196557.332	DB	y
16812	243	o	0	05-31-2005	151	2005	2565	796304.8611	1196545.55	DB	n
16813	243	m	130	05-31-2005	151	2005	2566	796304.5493	1196544.562	DB	n
16814	243	p	130	05-31-2005	151	2005	2567	796305.1525	1196544.292	DB	y
16815	244	p	131	05-31-2005	151	2005	2568	796298.1476	1196515.343	DB	y
16816	244	m	131	05-31-2005	151	2005	2569	796297.5375	1196515.857	DB	n
16817	245	m	132	05-31-2005	151	2005	2570	796242.1381	1196602.12	DB	n
16818	245	p	132	05-31-2005	151	2005	2571	796241.8059	1196602.691	DB	y
16819	247	o	0	05-31-2005	151	2005	2572	796322.3214	1196608.573	DB	n
16820	248	o	0	05-31-2005	151	2005	2573	796351.2708	1196705.245	DB	n
16821	249	m	133	05-31-2005	151	2005	2574	796346.6722	1196702.826	DB	n
16822	249	p	133	05-31-2005	151	2005	2575	796347.2545	1196703.366	DB	y
16823	250	m	134	05-31-2005	151	2005	2576	796345.6141	1196698.737	DB	n
16824	250	p	134	05-31-2005	151	2005	2577	796345.9862	1196699.296	DB	y
16825	251	o	0	05-31-2005	151	2005	2578	796380.4588	1196825.331	DB	n
16826	252	o	0	05-31-2005	151	2005	2579	796332.0025	1196851.373	DB	n
16827	256	o	0	05-31-2005	151	2005	2580	796663.913	1202571.021	DB	n
16828	256	o	0	05-31-2005	151	2005	2581	796667.3672	1202569.012	DB	n
16829	257	o	0	05-31-2005	151	2005	2582	796651.4201	1202569.327	DB	y
16830	258	o	0	05-31-2005	151	2005	2583	796757.8168	1202896.1	DB	n
16831	258	o	0	05-31-2005	151	2005	2584	796759.1804	1202894.736	DB	n
16832	259	o	0	05-31-2005	151	2005	2585	796723.2285	1202882.323	DB	n
16833	259	o	0	05-31-2005	151	2005	2586	796724.3548	1202881.648	DB	n
16834	260	o	0	05-31-2005	151	2005	2587	796737.9995	1202869.63	DB	n
16835	260	o	0	05-31-2005	151	2005	2588	796736.6095	1202873.843	DB	y
16836	261	o	0	05-31-2005	151	2005	2589	796735.3989	1202864.779	DB	n
16837	262	o	0	05-31-2005	151	2005	2590	796732.4997	1202862.023	DB	n
16838	263	o	0	05-31-2005	151	2005	2591	796749.0203	1202849.978	DB	y
16839	264	o	0	05-31-2005	151	2005	2592	796737.0198	1202850.318	DB	n
16840	264	o	0	05-31-2005	151	2005	2593	796738.0209	1202850.13	DB	n
16841	265	o	0	05-31-2005	151	2005	2594	796680.46	1202924.844	DB	n
16842	266	o	0	05-31-2005	151	2005	2595	796744.1395	1202941.838	DB	n
16843	267	o	0	05-31-2005	151	2005	2596	796754.5233	1202933.693	DB	n
16844	268	o	0	05-31-2005	151	2005	2597	796765.8705	1202927.638	DB	n
16845	268	o	0	05-31-2005	151	2005	2598	796766.7133	1202927.207	DB	n
16846	268	o	0	05-31-2005	151	2005	2599	796766.6696	1202926.522	DB	n
16847	268	o	0	05-31-2005	151	2005	2600	796767.1235	1202925.591	DB	n
16848	268	o	0	05-31-2005	151	2005	2601	796766.5425	1202925.204	DB	n
16849	268	o	0	05-31-2005	151	2005	2602	796765.6981	1202925.654	DB	n
16850	269	o	0	05-31-2005	151	2005	2603	796687.3586	1203073.901	DB	n
16851	269	o	0	05-31-2005	151	2005	2604	796688.9177	1203073.105	DB	n
16852	260	m	135	05-31-2005	151	2005	2605	796735.9631	1202872.613	DB	n
16853	260	p	135	05-31-2005	151	2005	2606	796736.1499	1202871.915	DB	y
16854	269	p	136	05-31-2005	151	2005	2607	796687.963	1203073.932	DB	y
16855	269	m	136	05-31-2005	151	2005	2608	796688.3129	1203073.806	DB	n
16856	270	o	0	05-31-2005	151	2005	2609	796749.8473	1203146.276	DB	y
16857	271	o	0	05-31-2005	151	2005	2610	796701.3513	1203130.366	DB	n
16858	272	o	0	05-31-2005	151	2005	2611	796713.3915	1203131.279	DB	n
16859	273	o	0	05-31-2005	151	2005	2612	796779.5326	1203182.411	DB	n
16860	273	o	0	05-31-2005	151	2005	2613	796778.5304	1203181.512	DB	n
16861	274	o	0	05-31-2005	151	2005	2614	796785.6636	1203183.019	DB	n
16862	275	o	0	05-31-2005	151	2005	2615	796791.5799	1203181.581	DB	n
16863	276	o	0	05-31-2005	151	2005	2616	796791.9574	1203171.794	DB	n
16864	277	m	137	05-31-2005	151	2005	2617	796774.7045	1203327.207	DB	n
16865	277	p	137	05-31-2005	151	2005	2618	796775.0101	1203327.167	DB	y
16866	278	m	138	05-31-2005	151	2005	2619	796778.2425	1203370.337	DB	n
16867	278	p	138	05-31-2005	151	2005	2620	796777.6657	1203370.881	DB	y
16868	279	m	139	05-31-2005	151	2005	2621	796750.5958	1203307.304	DB	n
16869	279	p	139	05-31-2005	151	2005	2622	796751.2942	1203307.456	DB	y
16870	280	o	0	05-31-2005	151	2005	2623	796780.7268	1203447.439	DB	n
16871	281	m	140	05-31-2005	151	2005	2624	796811.8759	1203403.867	DB	n
16872	281	p	140	05-31-2005	151	2005	2625	796811.1562	1203403.95	DB	y
16873	282	m	141	05-31-2005	151	2005	2626	796799.7424	1203574.005	DB	n
16874	282	p	141	05-31-2005	151	2005	2627	796800.3378	1203574.368	DB	y
16875	283	o	0	05-31-2005	151	2005	2628	796783.6599	1203555.852	DB	n
16876	283	o	0	05-31-2005	151	2005	2629	796783.1941	1203555.154	DB	n
16877	283	o	0	05-31-2005	151	2005	2630	796782.6137	1203553.739	DB	n
16878	284	o	0	05-31-2005	151	2005	2631	796837.5821	1203504.352	DB	y
16879	285	o	0	05-31-2005	151	2005	2632	796725.5143	1203732.342	DB	n
16880	286	o	0	05-31-2005	151	2005	2633	797197.0689	1200589.292	DB	n
16881	287	o	0	05-31-2005	151	2005	2634	796731.2205	1195038.861	DB	n
16882	288	o	0	05-31-2005	151	2005	2635	796739.3885	1194917.148	DB	y
16883	289	o	0	05-31-2005	151	2005	2636	796725.0592	1194597.28	DB	n
16884	290	o	0	05-31-2005	151	2005	2637	796692.3953	1194502.042	DB	n
16885	290	o	0	05-31-2005	151	2005	2638	796692.3941	1194501.437	DB	y
16886	288	m	142	05-31-2005	151	2005	2639	796739.2964	1194916.298	DB	n
16887	288	p	142	05-31-2005	151	2005	2640	796739.8904	1194916.617	DB	y
16888	291	m	143	05-31-2005	151	2005	2641	797126.3318	1195314.955	DB	n
16889	291	p	143	05-31-2005	151	2005	2642	797126.202	1195315.756	DB	y
16890	292	o	0	05-31-2005	151	2005	2643	797365.9012	1198529.249	DB	n
16891	294	o	0	05-31-2005	151	2005	2644	796967.5425	1200883.915	DB	n
16892	295	o	0	05-31-2005	151	2005	2645	797012.6198	1200894.193	DB	n
16893	296	m	144	05-31-2005	151	2005	2646	797052.556	1200823.351	DB	n
16894	296	p	144	05-31-2005	151	2005	2647	797054.589	1200822.664	DB	n
16895	297	o	0	05-31-2005	151	2005	2648	797079.7424	1200896.138	DB	n
16896	298	o	0	05-31-2005	151	2005	2649	797022.2247	1200786.06	DB	y
16897	299	m	145	05-31-2005	151	2005	2650	797048.3744	1200794.855	DB	n
16898	299	p	145	05-31-2005	151	2005	2651	797048.1839	1200794.225	DB	y
16899	300	o	0	05-31-2005	151	2005	2652	796970.919	1200754.735	DB	n
16900	301	o	0	05-31-2005	151	2005	2653	797065.0898	1200659.91	DB	n
16901	303	o	0	05-31-2005	151	2005	2654	796985.0815	1200349.515	DB	n
16902	303	o	0	05-31-2005	151	2005	2655	796985.6149	1200349.953	DB	n
16903	305	o	0	05-31-2005	151	2005	2656	797022.4823	1200307.735	DB	n
16904	305	o	0	05-31-2005	151	2005	2657	797021.705	1200306.868	DB	n
16905	306	o	0	05-31-2005	151	2005	2658	796945.1544	1199275.852	DB	n
16906	306	o	0	05-31-2005	151	2005	2659	796944.5053	1199274.753	DB	n
16907	307	m	146	05-31-2005	151	2005	2660	796906.4482	1198835.498	DB	n
16908	307	p	146	05-31-2005	151	2005	2661	796906.39	1198836.034	DB	y
16909	308	m	147	05-31-2005	151	2005	2662	796682.5956	1197139.824	DB	n
16910	308	p	147	05-31-2005	151	2005	2663	796682.3758	1197140.071	DB	y
16911	309	o	0	05-31-2005	151	2005	2664	796697.7294	1196504.192	DB	n
16912	309	m	148	05-31-2005	151	2005	2665	796699.1386	1196504.623	DB	n
16913	309	p	148	05-31-2005	151	2005	2666	796699.2125	1196503.829	DB	y
16914	310	m	149	05-31-2005	151	2005	2667	796732.3118	1196487.856	DB	n
16915	310	p	149	05-31-2005	151	2005	2668	796733.1215	1196487.791	DB	y
16916	311	o	0	05-31-2005	151	2005	2669	796681.4859	1196338.972	DB	n
16917	312	m	150	05-31-2005	151	2005	2670	797296.0525	1198895.325	DB	n
16918	312	p	150	05-31-2005	151	2005	2671	797296.1155	1198895.793	DB	y
16919	313	m	151	05-31-2005	151	2005	2672	797855.1545	1197854.79	DB	n
16920	313	p	151	05-31-2005	151	2005	2673	797855.2008	1197854.27	DB	y
16921	314	o	0	05-31-2005	151	2005	2674	797777.536	1197871.272	DB	n
16922	314	o	0	05-31-2005	151	2005	2675	797778.3157	1197870.675	DB	n
16923	315	m	152	05-31-2005	151	2005	2676	797777.1028	1197726.665	DB	n
16924	315	p	152	05-31-2005	151	2005	2677	797776.6686	1197726.317	DB	y
16925	316	m	153	05-31-2005	151	2005	2678	797813.8835	1197556.52	DB	n
16926	316	p	153	05-31-2005	151	2005	2679	797813.3693	1197556.479	DB	y
16927	318	m	154	05-31-2005	151	2005	2680	797625.0333	1198699.592	DB	n
16928	318	p	154	05-31-2005	151	2005	2681	797624.69	1198698.817	DB	y
16929	319	o	0	05-31-2005	151	2005	2682	797675.3139	1198396.362	DB	y
16930	319	o	0	05-31-2005	151	2005	2683	797675.9225	1198396.498	DB	n
16931	320	o	0	05-31-2005	151	2005	2684	797608.3001	1198412.695	DB	n
16932	321	m	155	05-31-2005	151	2005	2685	797930.5345	1197397.392	DB	n
16933	321	p	155	05-31-2005	151	2005	2686	797930.1047	1197397.353	DB	y
16934	322	m	156	05-31-2005	151	2005	2687	797981.9934	1197696.632	DB	n
16935	322	p	156	05-31-2005	151	2005	2688	797982.1345	1197696.201	DB	y
16936	104	o	0	05-31-2005	151	2005	2689	795540.7688	1193930.33	DB	n
16937	197	o	0	05-31-2005	151	2005	2690	796547.5617	1196863.771	DB	n
16938	224	o	0	05-31-2005	151	2005	2691	796940.0019	1203515.071	DB	n
16955	276	o	0	05-31-2005	151	2005	2708	796791.1186	1203171.388	DB	n
16957	293	o	0	05-31-2005	151	2005	2710	797120.4289	1202042.541	DB	y
16939	20	o	0	05-31-2005	151	2005	2692	794516.8425	1196062.776	DB
16940	20	o	0	05-31-2005	151	2005	2693	794517.1283	1196063.408	DB
16941	93	o	0	05-31-2005	151	2005	2694	795105.4988	1194376.658	DB
16942	93	o	0	05-31-2005	151	2005	2695	795105.9729	1194376.647	DB
16943	96	o	0	05-31-2005	151	2005	2696	795188.0162	1194294.543	DB
16944	96	o	0	05-31-2005	151	2005	2697	795188.2145	1194294.937	DB
16945	99	o	0	05-31-2005	151	2005	2698	795195.8532	1194401.471	DB
16946	115	o	0	05-31-2005	151	2005	2699	795588.5497	1194246.376	DB
16947	125	o	0	05-31-2005	151	2005	2700	795904.4316	1200147.183	DB
16948	133	o	0	05-31-2005	151	2005	2701	796629.1524	1203919.741	DB
16949	138	o	0	05-31-2005	151	2005	2702	796606.5041	1203873.013	DB
16950	152	o	0	05-31-2005	151	2005	2703	796024.084	1196505.804	DB
16951	205	o	0	05-31-2005	151	2005	2704	796746.5152	1201198.884	DB
16952	205	o	0	05-31-2005	151	2005	2705	796747.9045	1201199.503	DB
16953	218	o	0	05-31-2005	151	2005	2706	796930.5033	1203465.022	DB
16954	246	o	0	05-31-2005	151	2005	2707	796311.3065	1196597.979	DB
16956	293	o	0	05-31-2005	151	2005	2709	797120.7045	1202043.085	DB
