# Supplementary material for: Spatially Estimating Disturbance of Harbor Seals (Phoca vitulina)
Source: PLoS One. 2015 Jul 1;10(7):e0129798. doi: 10.1371/journal.pone.0129798 (PMC4488586; doi:10.1371/journal.pone.0129798)
Supplement: S2 Dataset — (ZIP) [file pone.0129798.s002.zip › dbay_20050825_seal_locs.csv]

seal_id	group_id	date_	day_of_yr	year	ET_ID	ET_X	ET_Y	site
20779	1	08-25-2005	237	2005	6532	795850.3341	1198550.716	DB
20780	2	08-25-2005	237	2005	6533	796648.4389	1204089.494	DB
20781	3	08-25-2005	237	2005	6534	796674.3683	1204093.51	DB
20782	4	08-25-2005	237	2005	6535	796582.8308	1204113.557	DB
20783	5	08-25-2005	237	2005	6536	796599.9878	1203800.999	DB
20784	6	08-25-2005	237	2005	6537	796621.0413	1203841.728	DB
20785	6	08-25-2005	237	2005	6538	796620.9092	1203840.943	DB
20786	7	08-25-2005	237	2005	6539	796612.2705	1203837.511	DB
20787	8	08-25-2005	237	2005	6540	796596.1753	1203843.933	DB
20788	10	08-25-2005	237	2005	6541	796581.3196	1203843.386	DB
20789	10	08-25-2005	237	2005	6542	796583.6399	1203843.586	DB
20790	10	08-25-2005	237	2005	6543	796582.8243	1203842.879	DB
20791	11	08-25-2005	237	2005	6544	796582.4513	1203739.832	DB
20792	11	08-25-2005	237	2005	6545	796580.9987	1203739.763	DB
20793	11	08-25-2005	237	2005	6546	796581.6497	1203739.11	DB
20794	11	08-25-2005	237	2005	6547	796580.8163	1203738.288	DB
20795	11	08-25-2005	237	2005	6548	796581.7216	1203737.575	DB
20796	11	08-25-2005	237	2005	6549	796582.3758	1203737.596	DB
20797	11	08-25-2005	237	2005	6550	796582.9362	1203737.004	DB
20798	11	08-25-2005	237	2005	6551	796580.6023	1203736.76	DB
20799	12	08-25-2005	237	2005	6552	796554.5693	1203677.26	DB
20800	13	08-25-2005	237	2005	6553	796565.4375	1203720.669	DB
20801	14	08-25-2005	237	2005	6554	796633.8941	1203511.86	DB
20802	14	08-25-2005	237	2005	6555	796634.2667	1203510.417	DB
20803	15	08-25-2005	237	2005	6556	796600.319	1203521.64	DB
20804	16	08-25-2005	237	2005	6557	796543.1944	1203368.49	DB
20805	17	08-25-2005	237	2005	6558	796575.7019	1203377.645	DB
20806	17	08-25-2005	237	2005	6559	796576.1714	1203376.854	DB
20807	17	08-25-2005	237	2005	6560	796575.3272	1203375.63	DB
20808	18	08-25-2005	237	2005	6561	796629.7454	1203367.202	DB
20809	18	08-25-2005	237	2005	6562	796630.3137	1203366.599	DB
20810	19	08-25-2005	237	2005	6563	796624.2583	1203375.695	DB
20811	20	08-25-2005	237	2005	6564	796599.6136	1203184.047	DB
20812	21	08-25-2005	237	2005	6565	796617.8738	1203176.595	DB
20813	22	08-25-2005	237	2005	6566	796619.7342	1203239.031	DB
20814	22	08-25-2005	237	2005	6567	796618.2692	1203239.2	DB
20815	23	08-25-2005	237	2005	6568	796598.709	1203105.875	DB
20816	24	08-25-2005	237	2005	6569	796618.3891	1203138.946	DB
20817	25	08-25-2005	237	2005	6570	796514.2538	1203097.402	DB
20818	27	08-25-2005	237	2005	6571	796351.0279	1199827.011	DB
20819	27	08-25-2005	237	2005	6572	796350.5221	1199827.655	DB
20820	29	08-25-2005	237	2005	6573	796319.5303	1199813.49	DB
20821	29	08-25-2005	237	2005	6574	796318.697	1199812.829	DB
20822	30	08-25-2005	237	2005	6575	796770.7915	1200317.81	DB
20823	30	08-25-2005	237	2005	6576	796769.7909	1200317.23	DB
20824	31	08-25-2005	237	2005	6577	796798.7902	1200571.651	DB
20825	31	08-25-2005	237	2005	6578	796798.5409	1200570.906	DB
20826	31	08-25-2005	237	2005	6579	796797.735	1200571.79	DB
20827	32	08-25-2005	237	2005	6580	796801.004	1200566.732	DB
20828	33	08-25-2005	237	2005	6581	796825.9987	1200673.443	DB
20829	33	08-25-2005	237	2005	6582	796827.1159	1200673.163	DB
20830	33	08-25-2005	237	2005	6583	796828.3925	1200671.951	DB
20831	34	08-25-2005	237	2005	6584	796796.5531	1200690.173	DB
20832	35	08-25-2005	237	2005	6585	796751.4394	1200721.373	DB
20833	35	08-25-2005	237	2005	6586	796752.4301	1200721.406	DB
20834	35	08-25-2005	237	2005	6587	796752.4962	1200720.192	DB
20835	35	08-25-2005	237	2005	6588	796750.3905	1200720.619	DB
20836	36	08-25-2005	237	2005	6589	796787.9721	1200722.009	DB
20837	37	08-25-2005	237	2005	6590	796837.1739	1200715.61	DB
20838	38	08-25-2005	237	2005	6591	796931.0732	1202761.278	DB
20839	39	08-25-2005	237	2005	6592	796940.7946	1203042.795	DB
20840	40	08-25-2005	237	2005	6593	796956.203	1203032.08	DB
20841	41	08-25-2005	237	2005	6594	796972.0689	1203042.135	DB
20842	42	08-25-2005	237	2005	6595	796975.8717	1203032.418	DB
20843	43	08-25-2005	237	2005	6596	796968.6482	1203052.481	DB
20844	44	08-25-2005	237	2005	6597	796985.1417	1203013.223	DB
20845	45	08-25-2005	237	2005	6598	796994.0113	1202999.07	DB
20846	46	08-25-2005	237	2005	6599	796906.5621	1203115.377	DB
20847	47	08-25-2005	237	2005	6600	796902.4448	1203108.216	DB
20848	47	08-25-2005	237	2005	6601	796903.251	1203108.654	DB
20849	47	08-25-2005	237	2005	6602	796902.9545	1203107.018	DB
20850	48	08-25-2005	237	2005	6603	796895.9797	1203154.623	DB
20851	49	08-25-2005	237	2005	6604	796895.8216	1203148.639	DB
20852	49	08-25-2005	237	2005	6605	796897.21	1203148.408	DB
20853	49	08-25-2005	237	2005	6606	796897.1405	1203147.211	DB
20854	50	08-25-2005	237	2005	6607	796909.1139	1203158.195	DB
20855	51	08-25-2005	237	2005	6608	796919.5492	1203148.088	DB
20856	52	08-25-2005	237	2005	6609	797013.7479	1203158.99	DB
20857	53	08-25-2005	237	2005	6610	796949.6013	1203232.807	DB
20858	54	08-25-2005	237	2005	6611	796968.1438	1203216.627	DB
20859	54	08-25-2005	237	2005	6612	796966.9924	1203216.949	DB
20860	55	08-25-2005	237	2005	6613	797016.5615	1203230.4	DB
20861	56	08-25-2005	237	2005	6614	796140.1578	1199976.309	DB
20862	56	08-25-2005	237	2005	6615	796141.1692	1199975.118	DB
20863	57	08-25-2005	237	2005	6616	796068.06	1199077.513	DB
20864	58	08-25-2005	237	2005	6617	796620.928	1200685.476	DB
20865	58	08-25-2005	237	2005	6618	796620.2776	1200684.621	DB
20866	59	08-25-2005	237	2005	6619	796653.4258	1200724.089	DB
20867	61	08-25-2005	237	2005	6620	796736.0647	1203173.015	DB
20868	62	08-25-2005	237	2005	6621	796735.5374	1203166.002	DB
20869	63	08-25-2005	237	2005	6622	796771.8829	1203156.843	DB
20870	64	08-25-2005	237	2005	6623	796775.1803	1203155.197	DB
20871	66	08-25-2005	237	2005	6624	796794.9704	1203144.7	DB
20872	68	08-25-2005	237	2005	6625	796738.925	1203212.704	DB
20873	69	08-25-2005	237	2005	6626	796735.4943	1203219.29	DB
20874	69	08-25-2005	237	2005	6627	796735.2075	1203218.646	DB
20875	70	08-25-2005	237	2005	6628	796766.1816	1203222.373	DB
20876	71	08-25-2005	237	2005	6629	796750.3769	1203221.961	DB
20877	72	08-25-2005	237	2005	6630	796747.5787	1203228.666	DB
20878	73	08-25-2005	237	2005	6631	796753.3267	1203237.018	DB
20879	74	08-25-2005	237	2005	6632	796748.6518	1203241.374	DB
20880	75	08-25-2005	237	2005	6633	796789.5797	1203226.484	DB
20881	75	08-25-2005	237	2005	6634	796790.4639	1203226.307	DB
20882	75	08-25-2005	237	2005	6635	796790.881	1203226.87	DB
20883	75	08-25-2005	237	2005	6636	796792.43	1203226.59	DB
20884	76	08-25-2005	237	2005	6637	796709.2225	1203229.348	DB
20885	77	08-25-2005	237	2005	6638	796717.8088	1203232.789	DB
20886	78	08-25-2005	237	2005	6639	796716.863	1203245.776	DB
20887	79	08-25-2005	237	2005	6640	796808.1672	1203213.293	DB
20888	79	08-25-2005	237	2005	6641	796806.735	1203212.593	DB
20889	80	08-25-2005	237	2005	6642	796805.0472	1203262.77	DB
20890	81	08-25-2005	237	2005	6643	796798.3835	1203275.734	DB
20891	82	08-25-2005	237	2005	6644	796733.4916	1203251.087	DB
20892	83	08-25-2005	237	2005	6645	796717.0754	1203277.512	DB
20893	84	08-25-2005	237	2005	6646	796735.2884	1203277.795	DB
20894	85	08-25-2005	237	2005	6647	796730.1199	1203280.564	DB
20895	85	08-25-2005	237	2005	6648	796728.8839	1203280.532	DB
20896	86	08-25-2005	237	2005	6649	796694.2161	1203274.383	DB
20897	87	08-25-2005	237	2005	6650	796699.9158	1203277.48	DB
20898	88	08-25-2005	237	2005	6651	796784.095	1203249.465	DB
20899	89	08-25-2005	237	2005	6652	796758.6902	1203338.143	DB
20900	90	08-25-2005	237	2005	6653	796806.332	1203496.863	DB
20901	90	08-25-2005	237	2005	6654	796807.1089	1203495.654	DB
20902	90	08-25-2005	237	2005	6655	796807.5419	1203497.041	DB
20903	91	08-25-2005	237	2005	6656	796828.6493	1203798.914	DB
20904	92	08-25-2005	237	2005	6657	796824.82	1204145.466	DB
20905	93	08-25-2005	237	2005	6658	796852.2823	1204161.393	DB
20906	93	08-25-2005	237	2005	6659	796851.2792	1204161.589	DB
20907	94	08-25-2005	237	2005	6660	797340.2976	1202947.463	DB
20908	94	08-25-2005	237	2005	6661	797340.3495	1202946.119	DB
20909	94	08-25-2005	237	2005	6662	797339.3264	1202946.436	DB
20910	94	08-25-2005	237	2005	6663	797339.1609	1202945.841	DB
20911	95	08-25-2005	237	2005	6664	797295.3302	1202943.822	DB
20912	95	08-25-2005	237	2005	6665	797296.5415	1202942.715	DB
20913	95	08-25-2005	237	2005	6666	797295.6075	1202943.088	DB
20914	95	08-25-2005	237	2005	6667	797295.7842	1202942.689	DB
20915	96	08-25-2005	237	2005	6668	797303.779	1202977.488	DB
20916	96	08-25-2005	237	2005	6669	797303.9747	1202978.021	DB
20917	96	08-25-2005	237	2005	6670	797305.1987	1202977.944	DB
20918	96	08-25-2005	237	2005	6671	797305.2409	1202976.567	DB
20919	97	08-25-2005	237	2005	6672	797296.6312	1202992.375	DB
20920	98	08-25-2005	237	2005	6673	797306.3822	1202986.165	DB
20921	99	08-25-2005	237	2005	6674	797391.4458	1202842.744	DB
20922	100	08-25-2005	237	2005	6675	797342.6868	1202851.064	DB
20923	101	08-25-2005	237	2005	6676	797346.3941	1202856.717	DB
20924	102	08-25-2005	237	2005	6677	797316.424	1202833.671	DB
20925	102	08-25-2005	237	2005	6678	797316.6863	1202832.778	DB
20926	103	08-25-2005	237	2005	6679	797293.4803	1202828.11	DB
20927	104	08-25-2005	237	2005	6680	797337.0931	1202879.358	DB
20928	104	08-25-2005	237	2005	6681	797337.3586	1202878.061	DB
20929	105	08-25-2005	237	2005	6682	797322.7886	1202883.146	DB
20930	106	08-25-2005	237	2005	6683	797307.2035	1202871.993	DB
20931	107	08-25-2005	237	2005	6684	797373.5952	1202798.628	DB
20932	107	08-25-2005	237	2005	6685	797375.2074	1202798.585	DB
20933	107	08-25-2005	237	2005	6686	797371.4864	1202797.28	DB
20934	107	08-25-2005	237	2005	6687	797373.4929	1202797.445	DB
20935	107	08-25-2005	237	2005	6688	797374.4714	1202796.854	DB
20936	107	08-25-2005	237	2005	6689	797375.4626	1202796.611	DB
20937	108	08-25-2005	237	2005	6690	797340.9649	1202791.222	DB
20938	108	08-25-2005	237	2005	6691	797337.5863	1202788.952	DB
20939	109	08-25-2005	237	2005	6692	797330.4448	1202733.514	DB
20940	109	08-25-2005	237	2005	6693	797330.3905	1202732.708	DB
20941	109	08-25-2005	237	2005	6694	797331.3703	1202731.6	DB
20942	109	08-25-2005	237	2005	6695	797330.0332	1202731.945	DB
20943	110	08-25-2005	237	2005	6696	797308.3989	1202672.74	DB
20944	111	08-25-2005	237	2005	6697	797314.6146	1202652.565	DB
20945	112	08-25-2005	237	2005	6698	797349.3816	1202645.569	DB
20946	113	08-25-2005	237	2005	6699	797360.3313	1202544.59	DB
20947	113	08-25-2005	237	2005	6700	797359.6078	1202543.396	DB
20948	114	08-25-2005	237	2005	6701	797374.3312	1202547.4	DB
20949	114	08-25-2005	237	2005	6702	797378.0298	1202548.899	DB
20950	115	08-25-2005	237	2005	6703	797343.85	1202572.895	DB
20951	116	08-25-2005	237	2005	6704	797348.8316	1202563.683	DB
20952	117	08-25-2005	237	2005	6705	797339.2873	1202571.938	DB
20953	117	08-25-2005	237	2005	6706	797339.5764	1202570.559	DB
20954	117	08-25-2005	237	2005	6707	797338.7332	1202568.817	DB
20955	117	08-25-2005	237	2005	6708	797338.9247	1202567.61	DB
20956	117	08-25-2005	237	2005	6709	797337.4286	1202566.946	DB
20957	117	08-25-2005	237	2005	6710	797336.9365	1202569.298	DB
20958	118	08-25-2005	237	2005	6711	797337.7562	1202579.959	DB
20959	118	08-25-2005	237	2005	6712	797339.8578	1202580.122	DB
20960	118	08-25-2005	237	2005	6713	797340.525	1202577.598	DB
20961	119	08-25-2005	237	2005	6714	797374.4668	1202602.559	DB
20962	120	08-25-2005	237	2005	6715	797304.0684	1202469.921	DB
20963	121	08-25-2005	237	2005	6716	797289.086	1202462.854	DB
20964	123	08-25-2005	237	2005	6717	797375.804	1202473.951	DB
20965	124	08-25-2005	237	2005	6718	797362.9617	1202482.603	DB
20966	125	08-25-2005	237	2005	6719	797352.3561	1202485.423	DB
20967	125	08-25-2005	237	2005	6720	797353.3535	1202484.497	DB
20968	125	08-25-2005	237	2005	6721	797352.8752	1202483.933	DB
20969	125	08-25-2005	237	2005	6722	797351.1431	1202483.178	DB
20970	126	08-25-2005	237	2005	6723	797358.8073	1202452.437	DB
20971	127	08-25-2005	237	2005	6724	797304.276	1202410.913	DB
20972	127	08-25-2005	237	2005	6725	797304.6468	1202409.086	DB
20973	127	08-25-2005	237	2005	6726	797305.9512	1202409.279	DB
20974	128	08-25-2005	237	2005	6727	797282.0351	1202397.386	DB
20975	131	08-25-2005	237	2005	6728	797350.0068	1202391.884	DB
20976	132	08-25-2005	237	2005	6729	797357.6067	1202374.725	DB
20977	133	08-25-2005	237	2005	6730	797336.0126	1202387.597	DB
20978	133	08-25-2005	237	2005	6731	797337.3268	1202388.334	DB
20979	134	08-25-2005	237	2005	6732	797304.5606	1202364.531	DB
20980	135	08-25-2005	237	2005	6733	797314.2796	1202385.836	DB
20981	136	08-25-2005	237	2005	6734	797325.0309	1202378.097	DB
20982	137	08-25-2005	237	2005	6735	797304.8113	1202309.529	DB
20983	139	08-25-2005	237	2005	6736	797335.5935	1202306.487	DB
20984	138	08-25-2005	237	2005	6737	797327.8213	1202303.299	DB
20985	140	08-25-2005	237	2005	6738	797363.504	1202201.869	DB
20986	140	08-25-2005	237	2005	6739	797366.4355	1202200.738	DB
20987	141	08-25-2005	237	2005	6740	797310.2126	1202175.653	DB
20988	142	08-25-2005	237	2005	6741	797345.6942	1202086.584	DB
20989	143	08-25-2005	237	2005	6742	797324.4388	1202049.102	DB
20990	144	08-25-2005	237	2005	6743	797315.7132	1202030.946	DB
20991	145	08-25-2005	237	2005	6744	797318.555	1201897.799	DB
20992	145	08-25-2005	237	2005	6745	797319.281	1201897.523	DB
20993	146	08-25-2005	237	2005	6746	797226.1414	1201882.524	DB
20994	148	08-25-2005	237	2005	6747	797587.3219	1201533.191	DB
20995	150	08-25-2005	237	2005	6748	797128.4289	1203252.601	DB
20996	151	08-25-2005	237	2005	6749	797416.394	1201553.484	DB
20997	152	08-25-2005	237	2005	6750	797422.6622	1201555.474	DB
20998	153	08-25-2005	237	2005	6751	797419.7192	1201543.482	DB
20999	154	08-25-2005	237	2005	6752	797465.2311	1201552.098	DB
21000	154	08-25-2005	237	2005	6753	797466.9437	1201553.139	DB
21001	154	08-25-2005	237	2005	6754	797467.7449	1201553.707	DB
21002	155	08-25-2005	237	2005	6755	797478.2539	1201543.745	DB
21003	156	08-25-2005	237	2005	6756	797418.813	1201564.699	DB
21004	157	08-25-2005	237	2005	6757	797412.5841	1201607.679	DB
21005	158	08-25-2005	237	2005	6758	797406.5717	1201704.175	DB
21006	158	08-25-2005	237	2005	6759	797406.784	1201703.539	DB
21007	158	08-25-2005	237	2005	6760	797407.0485	1201702.961	DB
21008	159	08-25-2005	237	2005	6761	797412.0734	1201754.083	DB
21009	160	08-25-2005	237	2005	6762	797491.5992	1201751.079	DB
21010	161	08-25-2005	237	2005	6763	797435.452	1201805.396	DB
21011	161	08-25-2005	237	2005	6764	797434.5099	1201806.267	DB
21012	162	08-25-2005	237	2005	6765	797458.1244	1201848.591	DB
21013	163	08-25-2005	237	2005	6766	797448.5582	1201901.902	DB
21014	163	08-25-2005	237	2005	6767	797445.6554	1201903.084	DB
21015	164	08-25-2005	237	2005	6768	797493.3419	1201936.582	DB
21016	164	08-25-2005	237	2005	6769	797493.9657	1201935.959	DB
21017	164	08-25-2005	237	2005	6770	797493.7452	1201934.904	DB
21018	165	08-25-2005	237	2005	6771	797525.8601	1201939.869	DB
21019	166	08-25-2005	237	2005	6772	797483.721	1202002.024	DB
21020	166	08-25-2005	237	2005	6773	797482.5748	1202001.3	DB
21021	167	08-25-2005	237	2005	6774	797472.774	1202026.458	DB
21022	168	08-25-2005	237	2005	6775	797473.7844	1202031.158	DB
21023	168	08-25-2005	237	2005	6776	797474.7959	1202030.195	DB
21024	169	08-25-2005	237	2005	6777	797491.8901	1202046.652	DB
21025	170	08-25-2005	237	2005	6778	797486.405	1202048.15	DB
21026	171	08-25-2005	237	2005	6779	797484.9592	1202046.712	DB
21027	172	08-25-2005	237	2005	6780	797480.8396	1202042.46	DB
21028	173	08-25-2005	237	2005	6781	797488.3885	1202040.057	DB
21029	175	08-25-2005	237	2005	6782	797468.3634	1202179.533	DB
21030	175	08-25-2005	237	2005	6783	797468.443	1202178.648	DB
21031	175	08-25-2005	237	2005	6784	797468.9055	1202178.24	DB
21032	179	08-25-2005	237	2005	6785	797780.3846	1198059.029	DB
21033	179	08-25-2005	237	2005	6786	797779.3318	1198060.683	DB
21034	179	08-25-2005	237	2005	6787	797780.0441	1198057.671	DB
21035	180	08-25-2005	237	2005	6788	798105.4432	1196821.58	DB
21036	180	08-25-2005	237	2005	6789	798105.0632	1196821.088	DB
21037	180	08-25-2005	237	2005	6790	798106.4183	1196821.447	DB
21038	181	08-25-2005	237	2005	6791	798213.8672	1197933.715	DB
21039	183	08-25-2005	237	2005	6792	798409.7097	1200688.777	DB
21040	184	08-25-2005	237	2005	6793	797721.486	1199800.868	DB
21041	185	08-25-2005	237	2005	6794	797951.8115	1196530.283	DB
21042	185	08-25-2005	237	2005	6795	797951.3518	1196531.997	DB
21043	185	08-25-2005	237	2005	6796	797950.9218	1196531.328	DB
21044	186	08-25-2005	237	2005	6797	798076.5717	1198891.477	DB
21045	186	08-25-2005	237	2005	6798	798076.8504	1198890.493	DB
21046	188	08-25-2005	237	2005	6799	798568.0447	1200682.246	DB
21047	189	08-25-2005	237	2005	6800	798395.0417	1198042.711	DB
21048	190	08-25-2005	237	2005	6801	798332.5981	1197156.645	DB
21049	9	08-25-2005	237	2005	6802	796601.8768	1203844.729	DB
21050	61	08-25-2005	237	2005	6803	796735.2062	1203172.951	DB
21051	65	08-25-2005	237	2005	6804	796772.3676	1203148.245	DB
21052	67	08-25-2005	237	2005	6805	796748.6677	1203179.973	DB
21053	74	08-25-2005	237	2005	6806	796749.0124	1203242.591	DB
21054	118	08-25-2005	237	2005	6807	797338.4247	1202579.607	DB
21055	122	08-25-2005	237	2005	6808	797354.6315	1202438.809	DB
21056	149	08-25-2005	237	2005	6809	797136.8574	1203334.382	DB
21057	156	08-25-2005	237	2005	6810	797420.1488	1201565.195	DB
21058	158	08-25-2005	237	2005	6811	797406.1071	1201702.742	DB
21059	174	08-25-2005	237	2005	6812	797499.3281	1202022.452	DB
21060	176	08-25-2005	237	2005	6813	797450.5024	1202285.451	DB
