# Supplementary material for: Spatially Estimating Disturbance of Harbor Seals (Phoca vitulina)
Source: PLoS One. 2015 Jul 1;10(7):e0129798. doi: 10.1371/journal.pone.0129798 (PMC4488586; doi:10.1371/journal.pone.0129798)
Supplement: S3 Dataset — (ZIP) [file pone.0129798.s003.zip]

Archive with 3 entries (3 files):
- 20040622_ship_track.csv
- 20050531_ship_track.csv
- 20050825_ship_track.csv
