# Supplementary material for: Spatially Estimating Disturbance of Harbor Seals (Phoca vitulina)
Source: PLoS One. 2015 Jul 1;10(7):e0129798. doi: 10.1371/journal.pone.0129798 (PMC4488586; doi:10.1371/journal.pone.0129798)
Supplement: S3 Dataset — (ZIP) [file pone.0129798.s003.zip › 20040622_ship_track.csv]

lat	lon	ns1:time
59.91805997	-139.635007	2004-06-22T20:45:22Z
59.91825501	-139.634775	2004-06-22T20:45:27Z
59.91844998	-139.634543	2004-06-22T20:45:32Z
59.91864603	-139.634311	2004-06-22T20:45:37Z
59.91884099	-139.634078	2004-06-22T20:45:42Z
59.91903604	-139.633846	2004-06-22T20:45:47Z
59.91923201	-139.633614	2004-06-22T20:45:52Z
59.91942697	-139.633382	2004-06-22T20:45:57Z
59.91962202	-139.63315	2004-06-22T20:46:02Z
59.91981698	-139.632918	2004-06-22T20:46:07Z
59.92001203	-139.632686	2004-06-22T20:46:12Z
59.920208	-139.632454	2004-06-22T20:46:17Z
59.92040296	-139.632221	2004-06-22T20:46:22Z
59.92044202	-139.632175	2004-06-22T20:46:23Z
59.92063204	-139.631919	2004-06-22T20:46:28Z
59.92082197	-139.631662	2004-06-22T20:46:33Z
59.92101199	-139.631406	2004-06-22T20:46:38Z
59.92120201	-139.63115	2004-06-22T20:46:43Z
59.92139203	-139.630893	2004-06-22T20:46:48Z
59.92158196	-139.630637	2004-06-22T20:46:53Z
59.92177198	-139.630381	2004-06-22T20:46:58Z
59.92196199	-139.630125	2004-06-22T20:47:03Z
59.92215201	-139.629868	2004-06-22T20:47:08Z
59.92234203	-139.629612	2004-06-22T20:47:13Z
59.92253196	-139.629356	2004-06-22T20:47:18Z
59.92272198	-139.629099	2004-06-22T20:47:23Z
59.92276004	-139.629048	2004-06-22T20:47:24Z
59.922955	-139.628764	2004-06-22T20:47:29Z
59.92314996	-139.62848	2004-06-22T20:47:34Z
59.92334501	-139.628197	2004-06-22T20:47:39Z
59.92353997	-139.627913	2004-06-22T20:47:44Z
59.92373401	-139.627629	2004-06-22T20:47:49Z
59.92392898	-139.627345	2004-06-22T20:47:54Z
59.92412402	-139.627062	2004-06-22T20:47:59Z
59.92431899	-139.626778	2004-06-22T20:48:04Z
59.92451403	-139.626494	2004-06-22T20:48:09Z
59.92472098	-139.626208	2004-06-22T20:48:14Z
59.92492902	-139.625922	2004-06-22T20:48:19Z
59.92513597	-139.625636	2004-06-22T20:48:24Z
59.92534401	-139.62535	2004-06-22T20:48:29Z
59.92555096	-139.625064	2004-06-22T20:48:34Z
59.92575799	-139.624778	2004-06-22T20:48:39Z
59.92596603	-139.624491	2004-06-22T20:48:44Z
59.92617298	-139.624205	2004-06-22T20:48:49Z
59.92638102	-139.623919	2004-06-22T20:48:54Z
59.92658797	-139.623633	2004-06-22T20:48:59Z
59.92679601	-139.623347	2004-06-22T20:49:04Z
59.92700304	-139.623061	2004-06-22T20:49:09Z
59.92716297	-139.622765	2004-06-22T20:49:14Z
59.92732298	-139.622468	2004-06-22T20:49:19Z
59.92748299	-139.622172	2004-06-22T20:49:24Z
59.927643	-139.621875	2004-06-22T20:49:29Z
59.92780301	-139.621578	2004-06-22T20:49:34Z
59.92796302	-139.621282	2004-06-22T20:49:39Z
59.92812303	-139.620985	2004-06-22T20:49:44Z
59.92828304	-139.620689	2004-06-22T20:49:49Z
59.92844297	-139.620392	2004-06-22T20:49:54Z
59.92860298	-139.620096	2004-06-22T20:49:59Z
59.92876299	-139.619799	2004-06-22T20:50:04Z
59.92879501	-139.61974	2004-06-22T20:50:05Z
59.92900598	-139.619461	2004-06-22T20:50:10Z
59.92921703	-139.619182	2004-06-22T20:50:15Z
59.92942801	-139.618902	2004-06-22T20:50:20Z
59.92963898	-139.618623	2004-06-22T20:50:25Z
59.92985004	-139.618344	2004-06-22T20:50:30Z
59.93006101	-139.618065	2004-06-22T20:50:35Z
59.93027198	-139.617786	2004-06-22T20:50:40Z
59.93048304	-139.617507	2004-06-22T20:50:45Z
59.93069401	-139.617227	2004-06-22T20:50:50Z
59.93090498	-139.616948	2004-06-22T20:50:55Z
59.93111604	-139.616669	2004-06-22T20:51:00Z
59.93132701	-139.61639	2004-06-22T20:51:05Z
59.931369	-139.616334	2004-06-22T20:51:06Z
59.93149599	-139.615976	2004-06-22T20:51:11Z
59.93162197	-139.615619	2004-06-22T20:51:16Z
59.93174904	-139.615261	2004-06-22T20:51:21Z
59.93187502	-139.614903	2004-06-22T20:51:26Z
59.93200201	-139.614546	2004-06-22T20:51:31Z
59.93212799	-139.614188	2004-06-22T20:51:36Z
59.93225497	-139.61383	2004-06-22T20:51:41Z
59.93238204	-139.613473	2004-06-22T20:51:46Z
59.93250802	-139.613115	2004-06-22T20:51:51Z
59.93263501	-139.612757	2004-06-22T20:51:56Z
59.93276099	-139.6124	2004-06-22T20:52:01Z
59.93288797	-139.612042	2004-06-22T20:52:06Z
59.93300096	-139.611653	2004-06-22T20:52:11Z
59.93311504	-139.611264	2004-06-22T20:52:16Z
59.93322903	-139.610875	2004-06-22T20:52:21Z
59.93334202	-139.610486	2004-06-22T20:52:26Z
59.93345601	-139.610097	2004-06-22T20:52:31Z
59.933569	-139.609709	2004-06-22T20:52:36Z
59.93368199	-139.60932	2004-06-22T20:52:41Z
59.93379598	-139.608931	2004-06-22T20:52:46Z
59.93390897	-139.608542	2004-06-22T20:52:51Z
59.93402297	-139.608153	2004-06-22T20:52:56Z
59.93413696	-139.607764	2004-06-22T20:53:01Z
59.93425003	-139.607375	2004-06-22T20:53:06Z
59.93435003	-139.60698	2004-06-22T20:53:11Z
59.93445103	-139.606585	2004-06-22T20:53:16Z
59.93455103	-139.606189	2004-06-22T20:53:21Z
59.93465102	-139.605794	2004-06-22T20:53:26Z
59.93475102	-139.605399	2004-06-22T20:53:31Z
59.93485202	-139.605004	2004-06-22T20:53:36Z
59.93495202	-139.604608	2004-06-22T20:53:41Z
59.93505201	-139.604213	2004-06-22T20:53:46Z
59.93515201	-139.603818	2004-06-22T20:53:51Z
59.93525301	-139.603423	2004-06-22T20:53:56Z
59.93535301	-139.603027	2004-06-22T20:54:01Z
59.935453	-139.602632	2004-06-22T20:54:06Z
59.93547304	-139.602553	2004-06-22T20:54:07Z
59.93557102	-139.602185	2004-06-22T20:54:12Z
59.93567001	-139.601816	2004-06-22T20:54:17Z
59.935768	-139.601448	2004-06-22T20:54:22Z
59.93586598	-139.601079	2004-06-22T20:54:27Z
59.93596497	-139.600711	2004-06-22T20:54:32Z
59.93606304	-139.600343	2004-06-22T20:54:37Z
59.93616102	-139.599974	2004-06-22T20:54:42Z
59.93626001	-139.599606	2004-06-22T20:54:47Z
59.936358	-139.599237	2004-06-22T20:54:52Z
59.93645598	-139.598869	2004-06-22T20:54:57Z
59.93655497	-139.5985	2004-06-22T20:55:02Z
59.93665304	-139.598132	2004-06-22T20:55:07Z
59.93674197	-139.59778	2004-06-22T20:55:12Z
59.93682998	-139.597429	2004-06-22T20:55:17Z
59.936919	-139.597077	2004-06-22T20:55:22Z
59.93700801	-139.596725	2004-06-22T20:55:27Z
59.93709703	-139.596374	2004-06-22T20:55:32Z
59.93718504	-139.596022	2004-06-22T20:55:37Z
59.93727397	-139.59567	2004-06-22T20:55:42Z
59.93736299	-139.595318	2004-06-22T20:55:47Z
59.937451	-139.594967	2004-06-22T20:55:52Z
59.93754001	-139.594615	2004-06-22T20:55:57Z
59.93762903	-139.594263	2004-06-22T20:56:02Z
59.93771796	-139.593912	2004-06-22T20:56:07Z
59.937753	-139.593771	2004-06-22T20:56:09Z
59.93783003	-139.59344	2004-06-22T20:56:14Z
59.93790798	-139.59311	2004-06-22T20:56:19Z
59.93798501	-139.592779	2004-06-22T20:56:24Z
59.93806296	-139.592448	2004-06-22T20:56:29Z
59.93813999	-139.592118	2004-06-22T20:56:34Z
59.93821702	-139.591787	2004-06-22T20:56:39Z
59.93829497	-139.591456	2004-06-22T20:56:44Z
59.938372	-139.591126	2004-06-22T20:56:49Z
59.93844903	-139.590795	2004-06-22T20:56:54Z
59.93852698	-139.590464	2004-06-22T20:56:59Z
59.93860401	-139.590134	2004-06-22T20:57:04Z
59.93868196	-139.589803	2004-06-22T20:57:09Z
59.93869697	-139.589737	2004-06-22T20:57:10Z
59.93878003	-139.589427	2004-06-22T20:57:15Z
59.93886301	-139.589117	2004-06-22T20:57:20Z
59.93894499	-139.588806	2004-06-22T20:57:25Z
59.93902797	-139.588496	2004-06-22T20:57:30Z
59.93911103	-139.588186	2004-06-22T20:57:35Z
59.93919401	-139.587876	2004-06-22T20:57:40Z
59.93927599	-139.587565	2004-06-22T20:57:45Z
59.93935897	-139.587255	2004-06-22T20:57:50Z
59.93944203	-139.586945	2004-06-22T20:57:55Z
59.93952502	-139.586634	2004-06-22T20:58:00Z
59.93960699	-139.586324	2004-06-22T20:58:05Z
59.93968997	-139.586014	2004-06-22T20:58:10Z
59.93976197	-139.585693	2004-06-22T20:58:15Z
59.93983397	-139.585372	2004-06-22T20:58:20Z
59.93990597	-139.585051	2004-06-22T20:58:25Z
59.93997797	-139.58473	2004-06-22T20:58:30Z
59.94004997	-139.584409	2004-06-22T20:58:35Z
59.94012197	-139.584088	2004-06-22T20:58:40Z
59.94019398	-139.583767	2004-06-22T20:58:45Z
59.94026204	-139.583423	2004-06-22T20:58:50Z
59.94032901	-139.583079	2004-06-22T20:58:55Z
59.94039598	-139.582735	2004-06-22T20:59:00Z
59.94046404	-139.582392	2004-06-22T20:59:05Z
59.94053202	-139.582048	2004-06-22T20:59:10Z
59.94059899	-139.581704	2004-06-22T20:59:15Z
59.94066697	-139.58136	2004-06-22T20:59:20Z
59.94073402	-139.581016	2004-06-22T20:59:25Z
59.94080099	-139.580673	2004-06-22T20:59:30Z
59.94086897	-139.580329	2004-06-22T20:59:35Z
59.94093703	-139.579985	2004-06-22T20:59:40Z
59.941004	-139.579641	2004-06-22T20:59:45Z
59.94109704	-139.579316	2004-06-22T20:59:50Z
59.94118899	-139.578992	2004-06-22T20:59:55Z
59.94128203	-139.578667	2004-06-22T21:00:00Z
59.94137499	-139.578342	2004-06-22T21:00:05Z
59.94146702	-139.578017	2004-06-22T21:00:10Z
59.94155997	-139.577693	2004-06-22T21:00:15Z
59.94165201	-139.577368	2004-06-22T21:00:20Z
59.94174496	-139.577043	2004-06-22T21:00:25Z
59.941838	-139.576718	2004-06-22T21:00:30Z
59.94193004	-139.576394	2004-06-22T21:00:35Z
59.94202299	-139.576069	2004-06-22T21:00:40Z
59.94209901	-139.575735	2004-06-22T21:00:45Z
59.94217596	-139.575401	2004-06-22T21:00:50Z
59.94225198	-139.575067	2004-06-22T21:00:55Z
59.94232901	-139.574733	2004-06-22T21:01:00Z
59.94240504	-139.574399	2004-06-22T21:01:05Z
59.94248098	-139.574065	2004-06-22T21:01:10Z
59.94255801	-139.573731	2004-06-22T21:01:15Z
59.94263403	-139.573397	2004-06-22T21:01:20Z
59.94271098	-139.573063	2004-06-22T21:01:25Z
59.942787	-139.572729	2004-06-22T21:01:30Z
59.94286403	-139.572395	2004-06-22T21:01:35Z
59.94293997	-139.572061	2004-06-22T21:01:40Z
59.94303603	-139.571773	2004-06-22T21:01:45Z
59.94313301	-139.571484	2004-06-22T21:01:50Z
59.94322898	-139.571196	2004-06-22T21:01:55Z
59.94332504	-139.570907	2004-06-22T21:02:00Z
59.94342201	-139.570619	2004-06-22T21:02:05Z
59.94351799	-139.57033	2004-06-22T21:02:10Z
59.94361396	-139.570042	2004-06-22T21:02:15Z
59.94371102	-139.569754	2004-06-22T21:02:20Z
59.94380699	-139.569465	2004-06-22T21:02:25Z
59.94390297	-139.569177	2004-06-22T21:02:30Z
59.94399902	-139.568888	2004-06-22T21:02:35Z
59.944096	-139.5686	2004-06-22T21:02:40Z
59.94411503	-139.568542	2004-06-22T21:02:41Z
59.94421	-139.568274	2004-06-22T21:02:46Z
59.94430496	-139.568007	2004-06-22T21:02:51Z
59.94440102	-139.567739	2004-06-22T21:02:56Z
59.94449599	-139.567471	2004-06-22T21:03:01Z
59.94459104	-139.567203	2004-06-22T21:03:06Z
59.94468701	-139.566936	2004-06-22T21:03:11Z
59.94478198	-139.566668	2004-06-22T21:03:16Z
59.94487703	-139.5664	2004-06-22T21:03:21Z
59.944972	-139.566132	2004-06-22T21:03:26Z
59.94506696	-139.565864	2004-06-22T21:03:31Z
59.94516302	-139.565597	2004-06-22T21:03:36Z
59.94525799	-139.565329	2004-06-22T21:03:41Z
59.94534901	-139.565081	2004-06-22T21:03:46Z
59.94544004	-139.564832	2004-06-22T21:03:51Z
59.94553098	-139.564584	2004-06-22T21:03:56Z
59.94562201	-139.564335	2004-06-22T21:04:01Z
59.94571304	-139.564087	2004-06-22T21:04:06Z
59.94580398	-139.563838	2004-06-22T21:04:11Z
59.94589501	-139.56359	2004-06-22T21:04:16Z
59.94598604	-139.563342	2004-06-22T21:04:21Z
59.94607698	-139.563093	2004-06-22T21:04:26Z
59.94616801	-139.562845	2004-06-22T21:04:31Z
59.94625904	-139.562596	2004-06-22T21:04:36Z
59.94634998	-139.562348	2004-06-22T21:04:41Z
59.946368	-139.562298	2004-06-22T21:04:42Z
59.94646599	-139.562079	2004-06-22T21:04:47Z
59.94656498	-139.56186	2004-06-22T21:04:52Z
59.94666397	-139.561641	2004-06-22T21:04:57Z
59.94676203	-139.561422	2004-06-22T21:05:02Z
59.94686102	-139.561203	2004-06-22T21:05:07Z
59.94695901	-139.560984	2004-06-22T21:05:12Z
59.947058	-139.560766	2004-06-22T21:05:17Z
59.94715598	-139.560547	2004-06-22T21:05:22Z
59.94725497	-139.560328	2004-06-22T21:05:27Z
59.94735296	-139.560109	2004-06-22T21:05:32Z
59.94745203	-139.55989	2004-06-22T21:05:37Z
59.94755002	-139.559671	2004-06-22T21:05:42Z
59.94756997	-139.559627	2004-06-22T21:05:43Z
59.94766803	-139.559425	2004-06-22T21:05:48Z
59.94776501	-139.559222	2004-06-22T21:05:53Z
59.947863	-139.55902	2004-06-22T21:05:58Z
59.94795998	-139.558818	2004-06-22T21:06:03Z
59.94805796	-139.558616	2004-06-22T21:06:08Z
59.94815603	-139.558413	2004-06-22T21:06:13Z
59.94825301	-139.558211	2004-06-22T21:06:18Z
59.94835099	-139.558009	2004-06-22T21:06:23Z
59.94844898	-139.557806	2004-06-22T21:06:28Z
59.94854604	-139.557604	2004-06-22T21:06:33Z
59.94864402	-139.557402	2004-06-22T21:06:38Z
59.94874201	-139.557199	2004-06-22T21:06:43Z
59.94876103	-139.557159	2004-06-22T21:06:44Z
59.94885902	-139.556974	2004-06-22T21:06:49Z
59.94895801	-139.556788	2004-06-22T21:06:54Z
59.94905599	-139.556603	2004-06-22T21:06:59Z
59.94915398	-139.556417	2004-06-22T21:07:04Z
59.94925297	-139.556231	2004-06-22T21:07:09Z
59.94935104	-139.556046	2004-06-22T21:07:14Z
59.94944902	-139.555861	2004-06-22T21:07:19Z
59.94954801	-139.555675	2004-06-22T21:07:24Z
59.949646	-139.55549	2004-06-22T21:07:29Z
59.94974398	-139.555304	2004-06-22T21:07:34Z
59.94984297	-139.555119	2004-06-22T21:07:39Z
59.94994104	-139.554933	2004-06-22T21:07:44Z
59.95003701	-139.554779	2004-06-22T21:07:49Z
59.95013198	-139.554626	2004-06-22T21:07:54Z
59.95022804	-139.554472	2004-06-22T21:07:59Z
59.95032401	-139.554318	2004-06-22T21:08:04Z
59.95041898	-139.554165	2004-06-22T21:08:09Z
59.95051503	-139.554011	2004-06-22T21:08:14Z
59.950611	-139.553858	2004-06-22T21:08:19Z
59.95070597	-139.553704	2004-06-22T21:08:24Z
59.95080203	-139.55355	2004-06-22T21:08:29Z
59.950897	-139.553397	2004-06-22T21:08:34Z
59.95099297	-139.553243	2004-06-22T21:08:39Z
59.95108902	-139.553089	2004-06-22T21:08:44Z
59.95112699	-139.553028	2004-06-22T21:08:46Z
59.95123202	-139.5529	2004-06-22T21:08:51Z
59.95133604	-139.552772	2004-06-22T21:08:56Z
59.95144098	-139.552643	2004-06-22T21:09:01Z
59.951545	-139.552515	2004-06-22T21:09:06Z
59.95165003	-139.552387	2004-06-22T21:09:11Z
59.95175396	-139.552259	2004-06-22T21:09:16Z
59.95185899	-139.55213	2004-06-22T21:09:21Z
59.95196401	-139.552002	2004-06-22T21:09:26Z
59.95206803	-139.551874	2004-06-22T21:09:31Z
59.95217297	-139.551745	2004-06-22T21:09:36Z
59.95227699	-139.551617	2004-06-22T21:09:41Z
59.95238202	-139.551489	2004-06-22T21:09:46Z
59.95247698	-139.551379	2004-06-22T21:09:51Z
59.95257203	-139.551268	2004-06-22T21:09:56Z
59.95266801	-139.551158	2004-06-22T21:10:01Z
59.95276297	-139.551047	2004-06-22T21:10:06Z
59.95285803	-139.550937	2004-06-22T21:10:11Z
59.95295299	-139.550827	2004-06-22T21:10:16Z
59.95304796	-139.550716	2004-06-22T21:10:21Z
59.95314301	-139.550606	2004-06-22T21:10:26Z
59.95323798	-139.550495	2004-06-22T21:10:31Z
59.95333403	-139.550385	2004-06-22T21:10:36Z
59.953429	-139.550274	2004-06-22T21:10:41Z
59.95352397	-139.550164	2004-06-22T21:10:46Z
59.95361801	-139.550077	2004-06-22T21:10:51Z
59.95371197	-139.549991	2004-06-22T21:10:56Z
59.95380602	-139.549904	2004-06-22T21:11:01Z
59.95389998	-139.549818	2004-06-22T21:11:06Z
59.95399402	-139.549731	2004-06-22T21:11:11Z
59.95408799	-139.549645	2004-06-22T21:11:16Z
59.95418203	-139.549558	2004-06-22T21:11:21Z
59.95427599	-139.549472	2004-06-22T21:11:26Z
59.95437004	-139.549385	2004-06-22T21:11:31Z
59.95446299	-139.549299	2004-06-22T21:11:36Z
59.95455704	-139.549212	2004-06-22T21:11:41Z
59.954651	-139.549126	2004-06-22T21:11:46Z
59.95468897	-139.549091	2004-06-22T21:11:48Z
59.95478502	-139.549024	2004-06-22T21:11:53Z
59.954882	-139.548957	2004-06-22T21:11:58Z
59.95497798	-139.548891	2004-06-22T21:12:03Z
59.95507403	-139.548824	2004-06-22T21:12:08Z
59.95517001	-139.548757	2004-06-22T21:12:13Z
59.95526598	-139.54869	2004-06-22T21:12:18Z
59.95536304	-139.548623	2004-06-22T21:12:23Z
59.95545901	-139.548557	2004-06-22T21:12:28Z
59.95555499	-139.54849	2004-06-22T21:12:33Z
59.95565096	-139.548423	2004-06-22T21:12:38Z
59.95574802	-139.548356	2004-06-22T21:12:43Z
59.95584399	-139.548289	2004-06-22T21:12:48Z
59.95586302	-139.548276	2004-06-22T21:12:49Z
59.95595204	-139.548242	2004-06-22T21:12:54Z
59.95604197	-139.548207	2004-06-22T21:12:59Z
59.95613099	-139.548173	2004-06-22T21:13:04Z
59.95622001	-139.548139	2004-06-22T21:13:09Z
59.95630902	-139.548104	2004-06-22T21:13:14Z
59.95639896	-139.54807	2004-06-22T21:13:19Z
59.95648798	-139.548036	2004-06-22T21:13:24Z
59.95657699	-139.548001	2004-06-22T21:13:29Z
59.95666601	-139.547967	2004-06-22T21:13:34Z
59.95675603	-139.547933	2004-06-22T21:13:39Z
59.95684496	-139.547898	2004-06-22T21:13:44Z
59.95693398	-139.547864	2004-06-22T21:13:49Z
59.956952	-139.547857	2004-06-22T21:13:50Z
59.95704101	-139.547845	2004-06-22T21:13:55Z
59.95712902	-139.547833	2004-06-22T21:14:00Z
59.95721804	-139.547821	2004-06-22T21:14:05Z
59.95730597	-139.547809	2004-06-22T21:14:10Z
59.95739398	-139.547797	2004-06-22T21:14:15Z
59.95748299	-139.547785	2004-06-22T21:14:20Z
59.95757201	-139.547772	2004-06-22T21:14:25Z
59.95766002	-139.54776	2004-06-22T21:14:30Z
59.95774903	-139.547748	2004-06-22T21:14:35Z
59.95783696	-139.547736	2004-06-22T21:14:40Z
59.95792497	-139.547724	2004-06-22T21:14:45Z
59.95801399	-139.547712	2004-06-22T21:14:50Z
59.958102	-139.547723	2004-06-22T21:14:55Z
59.958189	-139.547733	2004-06-22T21:15:00Z
59.95827701	-139.547744	2004-06-22T21:15:05Z
59.95836502	-139.547755	2004-06-22T21:15:10Z
59.95845202	-139.547766	2004-06-22T21:15:15Z
59.95854003	-139.547776	2004-06-22T21:15:20Z
59.95862796	-139.547787	2004-06-22T21:15:25Z
59.95871496	-139.547798	2004-06-22T21:15:30Z
59.95880297	-139.547809	2004-06-22T21:15:35Z
59.95889098	-139.547819	2004-06-22T21:15:40Z
59.95897799	-139.54783	2004-06-22T21:15:45Z
59.959066	-139.547841	2004-06-22T21:15:50Z
59.95914001	-139.547882	2004-06-22T21:15:55Z
59.95921402	-139.547924	2004-06-22T21:16:00Z
59.95928803	-139.547965	2004-06-22T21:16:05Z
59.95936104	-139.548006	2004-06-22T21:16:10Z
59.95943497	-139.548048	2004-06-22T21:16:15Z
59.95950898	-139.548089	2004-06-22T21:16:20Z
59.95958299	-139.54813	2004-06-22T21:16:25Z
59.95965701	-139.548171	2004-06-22T21:16:30Z
59.95973102	-139.548213	2004-06-22T21:16:35Z
59.95980503	-139.548254	2004-06-22T21:16:40Z
59.95987804	-139.548295	2004-06-22T21:16:45Z
59.95995197	-139.548337	2004-06-22T21:16:50Z
59.95996697	-139.548345	2004-06-22T21:16:51Z
59.96003402	-139.548409	2004-06-22T21:16:56Z
59.960101	-139.548473	2004-06-22T21:17:01Z
59.96016797	-139.548537	2004-06-22T21:17:06Z
59.96023502	-139.548601	2004-06-22T21:17:11Z
59.96030199	-139.548665	2004-06-22T21:17:16Z
59.96036896	-139.548729	2004-06-22T21:17:21Z
59.96043703	-139.548792	2004-06-22T21:17:26Z
59.960504	-139.548856	2004-06-22T21:17:31Z
59.96057097	-139.54892	2004-06-22T21:17:36Z
59.96063802	-139.548984	2004-06-22T21:17:41Z
59.960705	-139.549048	2004-06-22T21:17:46Z
59.96077197	-139.549112	2004-06-22T21:17:51Z
59.96083701	-139.549211	2004-06-22T21:17:56Z
59.96090197	-139.549311	2004-06-22T21:18:01Z
59.96096701	-139.54941	2004-06-22T21:18:06Z
59.96103197	-139.54951	2004-06-22T21:18:11Z
59.96109702	-139.549609	2004-06-22T21:18:16Z
59.96116198	-139.549709	2004-06-22T21:18:21Z
59.96122601	-139.549808	2004-06-22T21:18:26Z
59.96129097	-139.549908	2004-06-22T21:18:31Z
59.96135602	-139.550007	2004-06-22T21:18:36Z
59.96142098	-139.550106	2004-06-22T21:18:41Z
59.96148602	-139.550206	2004-06-22T21:18:46Z
59.96155098	-139.550305	2004-06-22T21:18:51Z
59.96161602	-139.550405	2004-06-22T21:18:56Z
59.96168098	-139.550504	2004-06-22T21:19:01Z
59.96174603	-139.550604	2004-06-22T21:19:06Z
59.96181099	-139.550703	2004-06-22T21:19:11Z
59.96187603	-139.550803	2004-06-22T21:19:16Z
59.96194099	-139.550902	2004-06-22T21:19:21Z
59.96200603	-139.551001	2004-06-22T21:19:26Z
59.96206999	-139.551101	2004-06-22T21:19:31Z
59.96213503	-139.5512	2004-06-22T21:19:36Z
59.96219999	-139.5513	2004-06-22T21:19:41Z
59.96226504	-139.551399	2004-06-22T21:19:46Z
59.96232999	-139.551499	2004-06-22T21:19:51Z
59.96239504	-139.551598	2004-06-22T21:19:56Z
59.96240803	-139.551618	2004-06-22T21:19:57Z
59.96245396	-139.551702	2004-06-22T21:20:02Z
59.96249998	-139.551785	2004-06-22T21:20:07Z
59.962547	-139.551869	2004-06-22T21:20:12Z
59.96259302	-139.551952	2004-06-22T21:20:17Z
59.96263904	-139.552036	2004-06-22T21:20:22Z
59.96268497	-139.55212	2004-06-22T21:20:27Z
59.96273199	-139.552203	2004-06-22T21:20:32Z
59.96277801	-139.552287	2004-06-22T21:20:37Z
59.96282402	-139.552371	2004-06-22T21:20:42Z
59.96287004	-139.552454	2004-06-22T21:20:47Z
59.96291698	-139.552538	2004-06-22T21:20:52Z
59.962963	-139.552621	2004-06-22T21:20:57Z
59.96300901	-139.552705	2004-06-22T21:21:02Z
59.96305604	-139.552789	2004-06-22T21:21:07Z
59.96310197	-139.552872	2004-06-22T21:21:12Z
59.96311102	-139.552889	2004-06-22T21:21:13Z
59.96319702	-139.55297	2004-06-22T21:21:18Z
59.96328402	-139.553052	2004-06-22T21:21:23Z
59.96337002	-139.553133	2004-06-22T21:21:28Z
59.96345703	-139.553215	2004-06-22T21:21:33Z
59.96354302	-139.553296	2004-06-22T21:21:38Z
59.96363003	-139.553377	2004-06-22T21:21:43Z
59.96371603	-139.553459	2004-06-22T21:21:48Z
59.96380303	-139.55354	2004-06-22T21:21:53Z
59.96388903	-139.553622	2004-06-22T21:21:58Z
59.96397603	-139.553703	2004-06-22T21:22:03Z
59.96406203	-139.553784	2004-06-22T21:22:08Z
59.96414904	-139.553866	2004-06-22T21:22:13Z
59.96423503	-139.553947	2004-06-22T21:22:18Z
59.96432204	-139.554029	2004-06-22T21:22:23Z
59.96440804	-139.55411	2004-06-22T21:22:28Z
59.96449504	-139.554192	2004-06-22T21:22:33Z
59.96458104	-139.554273	2004-06-22T21:22:38Z
59.96462597	-139.554293	2004-06-22T21:22:43Z
59.96467098	-139.554313	2004-06-22T21:22:48Z
59.96471498	-139.554332	2004-06-22T21:22:53Z
59.96475999	-139.554352	2004-06-22T21:22:58Z
59.964805	-139.554372	2004-06-22T21:23:03Z
59.96485001	-139.554391	2004-06-22T21:23:08Z
59.96489502	-139.554411	2004-06-22T21:23:13Z
59.96494004	-139.554431	2004-06-22T21:23:18Z
59.96498496	-139.554451	2004-06-22T21:23:23Z
59.96502897	-139.554471	2004-06-22T21:23:28Z
59.96507398	-139.55449	2004-06-22T21:23:33Z
59.96511899	-139.55451	2004-06-22T21:23:38Z
59.96512804	-139.554514	2004-06-22T21:23:39Z
59.965192	-139.554554	2004-06-22T21:23:44Z
59.96525603	-139.554594	2004-06-22T21:23:49Z
59.96532099	-139.554634	2004-06-22T21:23:54Z
59.96538503	-139.554674	2004-06-22T21:23:59Z
59.96544898	-139.554714	2004-06-22T21:24:04Z
59.96551302	-139.554755	2004-06-22T21:24:09Z
59.96557698	-139.554795	2004-06-22T21:24:14Z
59.96564101	-139.554835	2004-06-22T21:24:19Z
59.96570597	-139.554875	2004-06-22T21:24:24Z
59.96577001	-139.554915	2004-06-22T21:24:29Z
59.96583397	-139.554955	2004-06-22T21:24:34Z
59.965898	-139.554995	2004-06-22T21:24:39Z
59.965911	-139.555003	2004-06-22T21:24:40Z
59.96597403	-139.555038	2004-06-22T21:24:45Z
59.96603798	-139.555073	2004-06-22T21:24:50Z
59.96610101	-139.555108	2004-06-22T21:24:55Z
59.96616396	-139.555144	2004-06-22T21:25:00Z
59.96622699	-139.555179	2004-06-22T21:25:05Z
59.96629103	-139.555214	2004-06-22T21:25:10Z
59.96635398	-139.555249	2004-06-22T21:25:15Z
59.96641701	-139.555284	2004-06-22T21:25:20Z
59.96648096	-139.555319	2004-06-22T21:25:25Z
59.966544	-139.555355	2004-06-22T21:25:30Z
59.96660703	-139.55539	2004-06-22T21:25:35Z
59.96666998	-139.555425	2004-06-22T21:25:40Z
59.96668297	-139.555432	2004-06-22T21:25:41Z
59.96674097	-139.555444	2004-06-22T21:25:46Z
59.96679797	-139.555456	2004-06-22T21:25:51Z
59.96685597	-139.555468	2004-06-22T21:25:56Z
59.96691297	-139.55548	2004-06-22T21:26:01Z
59.96697097	-139.555491	2004-06-22T21:26:06Z
59.96702897	-139.555503	2004-06-22T21:26:11Z
59.96708597	-139.555515	2004-06-22T21:26:16Z
59.96714397	-139.555527	2004-06-22T21:26:21Z
59.96720198	-139.555539	2004-06-22T21:26:26Z
59.96725897	-139.555551	2004-06-22T21:26:31Z
59.96731698	-139.555563	2004-06-22T21:26:36Z
59.96737397	-139.555575	2004-06-22T21:26:41Z
59.96738596	-139.555577	2004-06-22T21:26:42Z
59.96744899	-139.555584	2004-06-22T21:26:47Z
59.96751202	-139.55559	2004-06-22T21:26:52Z
59.96757497	-139.555597	2004-06-22T21:26:57Z
59.967637	-139.555603	2004-06-22T21:27:02Z
59.96770003	-139.55561	2004-06-22T21:27:07Z
59.96776298	-139.555616	2004-06-22T21:27:12Z
59.96782601	-139.555623	2004-06-22T21:27:17Z
59.96788904	-139.555629	2004-06-22T21:27:22Z
59.96795199	-139.555636	2004-06-22T21:27:27Z
59.96801502	-139.555643	2004-06-22T21:27:32Z
59.96807797	-139.555649	2004-06-22T21:27:37Z
59.96813999	-139.555656	2004-06-22T21:27:42Z
59.96815299	-139.555657	2004-06-22T21:27:43Z
59.96823496	-139.555644	2004-06-22T21:27:48Z
59.96831803	-139.555631	2004-06-22T21:27:53Z
59.9684	-139.555617	2004-06-22T21:27:58Z
59.96848298	-139.555604	2004-06-22T21:28:03Z
59.96856504	-139.555591	2004-06-22T21:28:08Z
59.96864702	-139.555578	2004-06-22T21:28:13Z
59.96873	-139.555565	2004-06-22T21:28:18Z
59.96881197	-139.555551	2004-06-22T21:28:23Z
59.96889504	-139.555538	2004-06-22T21:28:28Z
59.96897701	-139.555525	2004-06-22T21:28:33Z
59.96905899	-139.555512	2004-06-22T21:28:38Z
59.96914197	-139.555499	2004-06-22T21:28:43Z
59.96922403	-139.555486	2004-06-22T21:28:48Z
59.96930701	-139.555472	2004-06-22T21:28:53Z
59.96938898	-139.555459	2004-06-22T21:28:58Z
59.96947104	-139.555446	2004-06-22T21:29:03Z
59.96955402	-139.555433	2004-06-22T21:29:08Z
59.969636	-139.55542	2004-06-22T21:29:13Z
59.96971898	-139.555406	2004-06-22T21:29:18Z
59.96980104	-139.555393	2004-06-22T21:29:23Z
59.96988402	-139.55538	2004-06-22T21:29:28Z
59.96996599	-139.555367	2004-06-22T21:29:33Z
59.97004797	-139.555354	2004-06-22T21:29:38Z
59.97013103	-139.55534	2004-06-22T21:29:43Z
59.97021301	-139.555327	2004-06-22T21:29:48Z
59.97029498	-139.555314	2004-06-22T21:29:53Z
59.97037796	-139.555301	2004-06-22T21:29:58Z
59.97046002	-139.555288	2004-06-22T21:30:03Z
59.970543	-139.555275	2004-06-22T21:30:08Z
59.97062498	-139.555261	2004-06-22T21:30:13Z
59.97070796	-139.555248	2004-06-22T21:30:18Z
59.97079002	-139.555235	2004-06-22T21:30:23Z
59.97087199	-139.555222	2004-06-22T21:30:28Z
59.97095497	-139.555209	2004-06-22T21:30:33Z
59.97103703	-139.555195	2004-06-22T21:30:38Z
59.97112001	-139.555182	2004-06-22T21:30:43Z
59.97120199	-139.555169	2004-06-22T21:30:48Z
59.97128396	-139.555156	2004-06-22T21:30:53Z
59.97136703	-139.555143	2004-06-22T21:30:58Z
59.971449	-139.555129	2004-06-22T21:31:03Z
59.97153198	-139.555116	2004-06-22T21:31:08Z
59.97161396	-139.555103	2004-06-22T21:31:13Z
59.97169602	-139.55509	2004-06-22T21:31:18Z
59.971779	-139.555077	2004-06-22T21:31:23Z
59.97186097	-139.555064	2004-06-22T21:31:28Z
59.97194404	-139.55505	2004-06-22T21:31:33Z
59.97202601	-139.555037	2004-06-22T21:31:38Z
59.97210799	-139.555024	2004-06-22T21:31:43Z
59.97219097	-139.555011	2004-06-22T21:31:48Z
59.97227303	-139.554998	2004-06-22T21:31:53Z
59.97235601	-139.554984	2004-06-22T21:31:58Z
59.97243798	-139.554971	2004-06-22T21:32:03Z
59.97251996	-139.554958	2004-06-22T21:32:08Z
59.97260302	-139.554945	2004-06-22T21:32:13Z
59.972685	-139.554932	2004-06-22T21:32:18Z
59.97276798	-139.554918	2004-06-22T21:32:23Z
59.97285004	-139.554905	2004-06-22T21:32:28Z
59.97293201	-139.554892	2004-06-22T21:32:33Z
59.97301499	-139.554879	2004-06-22T21:32:38Z
59.97309697	-139.554866	2004-06-22T21:32:43Z
59.97318003	-139.554852	2004-06-22T21:32:48Z
59.97326201	-139.554839	2004-06-22T21:32:53Z
59.97334398	-139.554826	2004-06-22T21:32:58Z
59.97342696	-139.554813	2004-06-22T21:33:03Z
59.97350902	-139.5548	2004-06-22T21:33:08Z
59.973592	-139.554787	2004-06-22T21:33:13Z
59.97367398	-139.554773	2004-06-22T21:33:18Z
59.97375696	-139.55476	2004-06-22T21:33:23Z
59.97383902	-139.554747	2004-06-22T21:33:28Z
59.97392099	-139.554734	2004-06-22T21:33:33Z
59.97400397	-139.554721	2004-06-22T21:33:38Z
59.97408603	-139.554707	2004-06-22T21:33:43Z
59.97416901	-139.554694	2004-06-22T21:33:48Z
59.97425099	-139.554681	2004-06-22T21:33:53Z
59.97433296	-139.554668	2004-06-22T21:33:58Z
59.97441603	-139.554655	2004-06-22T21:34:03Z
59.974498	-139.554641	2004-06-22T21:34:08Z
59.97458098	-139.554628	2004-06-22T21:34:13Z
59.97466296	-139.554615	2004-06-22T21:34:18Z
59.97474502	-139.554602	2004-06-22T21:34:23Z
59.974828	-139.554589	2004-06-22T21:34:28Z
59.97490997	-139.554575	2004-06-22T21:34:33Z
59.97499304	-139.554562	2004-06-22T21:34:38Z
59.97507501	-139.554549	2004-06-22T21:34:43Z
59.97515699	-139.554536	2004-06-22T21:34:48Z
59.97523997	-139.554523	2004-06-22T21:34:53Z
59.97532203	-139.55451	2004-06-22T21:34:58Z
59.97540501	-139.554496	2004-06-22T21:35:03Z
59.97548698	-139.554483	2004-06-22T21:35:08Z
59.97556896	-139.55447	2004-06-22T21:35:13Z
59.97565202	-139.554457	2004-06-22T21:35:18Z
59.975734	-139.554444	2004-06-22T21:35:23Z
59.97581698	-139.55443	2004-06-22T21:35:28Z
59.97589904	-139.554417	2004-06-22T21:35:33Z
59.97598101	-139.554404	2004-06-22T21:35:38Z
59.97606399	-139.554391	2004-06-22T21:35:43Z
59.97614597	-139.554378	2004-06-22T21:35:48Z
59.97622903	-139.554364	2004-06-22T21:35:53Z
59.97631101	-139.554351	2004-06-22T21:35:58Z
59.97639298	-139.554338	2004-06-22T21:36:03Z
59.97647597	-139.554325	2004-06-22T21:36:08Z
59.97655802	-139.554312	2004-06-22T21:36:13Z
59.976641	-139.554298	2004-06-22T21:36:18Z
59.97672298	-139.554285	2004-06-22T21:36:23Z
59.97680504	-139.554272	2004-06-22T21:36:28Z
59.97688802	-139.554259	2004-06-22T21:36:33Z
59.97696999	-139.554246	2004-06-22T21:36:38Z
59.97705298	-139.554232	2004-06-22T21:36:43Z
59.97713503	-139.554219	2004-06-22T21:36:48Z
59.97721802	-139.554206	2004-06-22T21:36:53Z
59.97729999	-139.554193	2004-06-22T21:36:58Z
59.97738197	-139.55418	2004-06-22T21:37:03Z
59.97746503	-139.554166	2004-06-22T21:37:08Z
59.977547	-139.554153	2004-06-22T21:37:13Z
59.97762898	-139.55414	2004-06-22T21:37:18Z
59.97771196	-139.554127	2004-06-22T21:37:23Z
59.97779402	-139.554114	2004-06-22T21:37:28Z
59.977877	-139.5541	2004-06-22T21:37:33Z
59.97795898	-139.554087	2004-06-22T21:37:38Z
59.97804204	-139.554074	2004-06-22T21:37:43Z
59.97812402	-139.554061	2004-06-22T21:37:48Z
59.97820599	-139.554048	2004-06-22T21:37:53Z
59.97828897	-139.554035	2004-06-22T21:37:58Z
59.97837103	-139.554021	2004-06-22T21:38:03Z
59.97845401	-139.554008	2004-06-22T21:38:08Z
59.97853599	-139.553995	2004-06-22T21:38:13Z
59.97861796	-139.553982	2004-06-22T21:38:18Z
59.97870103	-139.553969	2004-06-22T21:38:23Z
59.978783	-139.553955	2004-06-22T21:38:28Z
59.97886598	-139.553942	2004-06-22T21:38:33Z
59.97894804	-139.553929	2004-06-22T21:38:38Z
59.97903001	-139.553916	2004-06-22T21:38:43Z
59.979113	-139.553903	2004-06-22T21:38:48Z
59.97919497	-139.553889	2004-06-22T21:38:53Z
59.97927804	-139.553876	2004-06-22T21:38:58Z
59.97936001	-139.553863	2004-06-22T21:39:03Z
59.97944199	-139.55385	2004-06-22T21:39:08Z
59.97952497	-139.553837	2004-06-22T21:39:13Z
59.97960703	-139.553823	2004-06-22T21:39:18Z
59.97969001	-139.55381	2004-06-22T21:39:23Z
59.97977198	-139.553797	2004-06-22T21:39:28Z
59.97985404	-139.553784	2004-06-22T21:39:33Z
59.97993702	-139.553771	2004-06-22T21:39:38Z
59.980019	-139.553757	2004-06-22T21:39:43Z
59.98010198	-139.553744	2004-06-22T21:39:48Z
59.98018404	-139.553731	2004-06-22T21:39:53Z
59.98026601	-139.553718	2004-06-22T21:39:58Z
59.98034899	-139.553705	2004-06-22T21:40:03Z
59.98043097	-139.553691	2004-06-22T21:40:08Z
59.98051403	-139.553678	2004-06-22T21:40:13Z
59.98059601	-139.553665	2004-06-22T21:40:18Z
59.98067798	-139.553652	2004-06-22T21:40:23Z
59.98076096	-139.553639	2004-06-22T21:40:28Z
59.98084302	-139.553625	2004-06-22T21:40:33Z
59.980926	-139.553612	2004-06-22T21:40:38Z
59.98100798	-139.553599	2004-06-22T21:40:43Z
59.98109104	-139.553586	2004-06-22T21:40:48Z
59.98117302	-139.553573	2004-06-22T21:40:53Z
59.98125499	-139.553559	2004-06-22T21:40:58Z
59.98133797	-139.553546	2004-06-22T21:41:03Z
59.98142003	-139.553533	2004-06-22T21:41:08Z
59.98150301	-139.55352	2004-06-22T21:41:13Z
59.98158499	-139.553507	2004-06-22T21:41:18Z
59.98166696	-139.553493	2004-06-22T21:41:23Z
59.98175003	-139.55348	2004-06-22T21:41:28Z
59.981832	-139.553467	2004-06-22T21:41:33Z
59.98191498	-139.553454	2004-06-22T21:41:38Z
59.98199704	-139.553441	2004-06-22T21:41:43Z
59.98207902	-139.553427	2004-06-22T21:41:48Z
59.982162	-139.553414	2004-06-22T21:41:53Z
59.98224397	-139.553401	2004-06-22T21:41:58Z
59.98232704	-139.553388	2004-06-22T21:42:03Z
59.98240901	-139.553375	2004-06-22T21:42:08Z
59.98249099	-139.553362	2004-06-22T21:42:13Z
59.98257397	-139.553348	2004-06-22T21:42:18Z
59.98265603	-139.553335	2004-06-22T21:42:23Z
59.98273901	-139.553322	2004-06-22T21:42:28Z
59.98282098	-139.553309	2004-06-22T21:42:33Z
59.98290304	-139.553295	2004-06-22T21:42:38Z
59.98298602	-139.553282	2004-06-22T21:42:43Z
59.983068	-139.553269	2004-06-22T21:42:48Z
59.98315098	-139.553256	2004-06-22T21:42:53Z
59.98323304	-139.553243	2004-06-22T21:42:58Z
59.98331501	-139.55323	2004-06-22T21:43:03Z
59.98339799	-139.553216	2004-06-22T21:43:08Z
59.98347997	-139.553203	2004-06-22T21:43:13Z
59.98356303	-139.55319	2004-06-22T21:43:18Z
59.98364501	-139.553177	2004-06-22T21:43:23Z
59.98372698	-139.553164	2004-06-22T21:43:28Z
59.98380996	-139.55315	2004-06-22T21:43:33Z
59.98389202	-139.553137	2004-06-22T21:43:38Z
59.983975	-139.553124	2004-06-22T21:43:43Z
59.98405698	-139.553111	2004-06-22T21:43:48Z
59.98413904	-139.553097	2004-06-22T21:43:53Z
59.98422202	-139.553084	2004-06-22T21:43:58Z
59.98430399	-139.553071	2004-06-22T21:44:03Z
59.98438697	-139.553058	2004-06-22T21:44:08Z
59.98446903	-139.553045	2004-06-22T21:44:13Z
59.98455201	-139.553032	2004-06-22T21:44:18Z
59.98463399	-139.553018	2004-06-22T21:44:23Z
59.98471596	-139.553005	2004-06-22T21:44:28Z
59.98479903	-139.552992	2004-06-22T21:44:33Z
59.984881	-139.552979	2004-06-22T21:44:38Z
59.98496298	-139.552965	2004-06-22T21:44:43Z
59.98504596	-139.552952	2004-06-22T21:44:48Z
59.98512802	-139.552939	2004-06-22T21:44:53Z
59.985211	-139.552926	2004-06-22T21:44:58Z
59.98529297	-139.552913	2004-06-22T21:45:03Z
59.98537604	-139.5529	2004-06-22T21:45:08Z
59.98545801	-139.552886	2004-06-22T21:45:13Z
59.98553999	-139.552873	2004-06-22T21:45:18Z
59.98562297	-139.55286	2004-06-22T21:45:23Z
59.98570503	-139.552847	2004-06-22T21:45:28Z
59.98578801	-139.552834	2004-06-22T21:45:33Z
59.98586998	-139.55282	2004-06-22T21:45:38Z
59.98595196	-139.552807	2004-06-22T21:45:43Z
59.98603502	-139.552794	2004-06-22T21:45:48Z
59.986117	-139.552781	2004-06-22T21:45:53Z
59.98619998	-139.552768	2004-06-22T21:45:58Z
59.98628204	-139.552754	2004-06-22T21:46:03Z
59.98636401	-139.552741	2004-06-22T21:46:08Z
59.98644699	-139.552728	2004-06-22T21:46:13Z
59.98652897	-139.552715	2004-06-22T21:46:18Z
59.98661203	-139.552702	2004-06-22T21:46:23Z
59.98669401	-139.552688	2004-06-22T21:46:28Z
59.98677598	-139.552675	2004-06-22T21:46:33Z
59.98685896	-139.552662	2004-06-22T21:46:38Z
59.98694102	-139.552649	2004-06-22T21:46:43Z
59.987024	-139.552635	2004-06-22T21:46:48Z
59.98710598	-139.552622	2004-06-22T21:46:53Z
59.98718804	-139.552609	2004-06-22T21:46:58Z
59.98727102	-139.552596	2004-06-22T21:47:03Z
59.98735299	-139.552583	2004-06-22T21:47:08Z
59.98743597	-139.55257	2004-06-22T21:47:13Z
59.98751803	-139.552556	2004-06-22T21:47:18Z
59.98755097	-139.552551	2004-06-22T21:47:20Z
59.98765499	-139.552569	2004-06-22T21:47:25Z
59.98775901	-139.552586	2004-06-22T21:47:30Z
59.98786404	-139.552604	2004-06-22T21:47:35Z
59.98796797	-139.552621	2004-06-22T21:47:40Z
59.98807199	-139.552639	2004-06-22T21:47:45Z
59.98817601	-139.552657	2004-06-22T21:47:50Z
59.98828003	-139.552674	2004-06-22T21:47:55Z
59.98838397	-139.552692	2004-06-22T21:48:00Z
59.98848899	-139.55271	2004-06-22T21:48:05Z
59.98859301	-139.552727	2004-06-22T21:48:10Z
59.98869703	-139.552745	2004-06-22T21:48:15Z
59.98880097	-139.552762	2004-06-22T21:48:20Z
59.98882201	-139.552766	2004-06-22T21:48:21Z
59.98892603	-139.55272	2004-06-22T21:48:26Z
59.98902996	-139.552674	2004-06-22T21:48:31Z
59.98913297	-139.552627	2004-06-22T21:48:36Z
59.98923699	-139.552581	2004-06-22T21:48:41Z
59.98934101	-139.552535	2004-06-22T21:48:46Z
59.98944503	-139.552489	2004-06-22T21:48:51Z
59.98954796	-139.552442	2004-06-22T21:48:56Z
59.98965198	-139.552396	2004-06-22T21:49:01Z
59.989756	-139.55235	2004-06-22T21:49:06Z
59.98986002	-139.552304	2004-06-22T21:49:11Z
59.98996303	-139.552257	2004-06-22T21:49:16Z
59.99006697	-139.552211	2004-06-22T21:49:21Z
59.99008801	-139.552202	2004-06-22T21:49:22Z
59.990188	-139.552145	2004-06-22T21:49:27Z
59.99028901	-139.552089	2004-06-22T21:49:32Z
59.990389	-139.552032	2004-06-22T21:49:37Z
59.99049	-139.551976	2004-06-22T21:49:42Z
59.99059	-139.551919	2004-06-22T21:49:47Z
59.99069	-139.551862	2004-06-22T21:49:52Z
59.990791	-139.551806	2004-06-22T21:49:57Z
59.99089099	-139.551749	2004-06-22T21:50:02Z
59.990992	-139.551693	2004-06-22T21:50:07Z
59.99109199	-139.551636	2004-06-22T21:50:12Z
59.99119199	-139.551579	2004-06-22T21:50:17Z
59.99129299	-139.551523	2004-06-22T21:50:22Z
59.99133297	-139.5515	2004-06-22T21:50:24Z
59.99141403	-139.551462	2004-06-22T21:50:29Z
59.99149499	-139.551424	2004-06-22T21:50:34Z
59.99157596	-139.551386	2004-06-22T21:50:39Z
59.99165702	-139.551348	2004-06-22T21:50:44Z
59.99173799	-139.55131	2004-06-22T21:50:49Z
59.99181904	-139.551272	2004-06-22T21:50:54Z
59.991899	-139.551234	2004-06-22T21:50:59Z
59.99197997	-139.551196	2004-06-22T21:51:04Z
59.99206102	-139.551158	2004-06-22T21:51:09Z
59.99214199	-139.55112	2004-06-22T21:51:14Z
59.99222296	-139.551082	2004-06-22T21:51:19Z
59.99230402	-139.551044	2004-06-22T21:51:24Z
59.99238096	-139.551007	2004-06-22T21:51:29Z
59.992459	-139.55097	2004-06-22T21:51:34Z
59.99253603	-139.550933	2004-06-22T21:51:39Z
59.99261297	-139.550896	2004-06-22T21:51:44Z
59.99269101	-139.550859	2004-06-22T21:51:49Z
59.99276804	-139.550822	2004-06-22T21:51:54Z
59.99284599	-139.550785	2004-06-22T21:51:59Z
59.99292302	-139.550748	2004-06-22T21:52:04Z
59.99299997	-139.550711	2004-06-22T21:52:09Z
59.993078	-139.550674	2004-06-22T21:52:14Z
59.99315503	-139.550637	2004-06-22T21:52:19Z
59.99323298	-139.5506	2004-06-22T21:52:24Z
59.99324799	-139.550593	2004-06-22T21:52:25Z
59.99332803	-139.550547	2004-06-22T21:52:30Z
59.993409	-139.550502	2004-06-22T21:52:35Z
59.99348897	-139.550456	2004-06-22T21:52:40Z
59.99357002	-139.55041	2004-06-22T21:52:45Z
59.99364998	-139.550364	2004-06-22T21:52:50Z
59.99373103	-139.550319	2004-06-22T21:52:55Z
59.993811	-139.550273	2004-06-22T21:53:00Z
59.99389197	-139.550227	2004-06-22T21:53:05Z
59.99397201	-139.550181	2004-06-22T21:53:10Z
59.99405298	-139.550136	2004-06-22T21:53:15Z
59.99413303	-139.55009	2004-06-22T21:53:20Z
59.994214	-139.550044	2004-06-22T21:53:25Z
59.99423001	-139.550035	2004-06-22T21:53:26Z
59.99431601	-139.549959	2004-06-22T21:53:31Z
59.99440201	-139.549883	2004-06-22T21:53:36Z
59.994487	-139.549807	2004-06-22T21:53:41Z
59.994573	-139.549731	2004-06-22T21:53:46Z
59.994659	-139.549655	2004-06-22T21:53:51Z
59.99474399	-139.549579	2004-06-22T21:53:56Z
59.99482999	-139.549503	2004-06-22T21:54:01Z
59.99491598	-139.549426	2004-06-22T21:54:06Z
59.99500198	-139.54935	2004-06-22T21:54:11Z
59.99508698	-139.549274	2004-06-22T21:54:16Z
59.99517297	-139.549198	2004-06-22T21:54:21Z
59.99525897	-139.549122	2004-06-22T21:54:26Z
59.99527599	-139.549107	2004-06-22T21:54:27Z
59.99535402	-139.548996	2004-06-22T21:54:32Z
59.99543197	-139.548884	2004-06-22T21:54:37Z
59.99551102	-139.548773	2004-06-22T21:54:42Z
59.99558897	-139.548662	2004-06-22T21:54:47Z
59.995667	-139.54855	2004-06-22T21:54:52Z
59.99574596	-139.548439	2004-06-22T21:54:57Z
59.995824	-139.548328	2004-06-22T21:55:02Z
59.99590203	-139.548216	2004-06-22T21:55:07Z
59.99597998	-139.548105	2004-06-22T21:55:12Z
59.99605902	-139.547994	2004-06-22T21:55:17Z
59.99613698	-139.547882	2004-06-22T21:55:22Z
59.99621501	-139.547771	2004-06-22T21:55:27Z
59.99629104	-139.547653	2004-06-22T21:55:32Z
59.99636597	-139.547534	2004-06-22T21:55:37Z
59.99644099	-139.547416	2004-06-22T21:55:42Z
59.99651701	-139.547297	2004-06-22T21:55:47Z
59.99659304	-139.547179	2004-06-22T21:55:52Z
59.99666797	-139.547061	2004-06-22T21:55:57Z
59.99674299	-139.546942	2004-06-22T21:56:02Z
59.99681901	-139.546824	2004-06-22T21:56:07Z
59.99689504	-139.546705	2004-06-22T21:56:12Z
59.99696997	-139.546587	2004-06-22T21:56:17Z
59.99704499	-139.546468	2004-06-22T21:56:22Z
59.99712101	-139.54635	2004-06-22T21:56:27Z
59.99720902	-139.546267	2004-06-22T21:56:32Z
59.99729603	-139.546185	2004-06-22T21:56:37Z
59.99738404	-139.546102	2004-06-22T21:56:42Z
59.99747104	-139.546019	2004-06-22T21:56:47Z
59.99755897	-139.545937	2004-06-22T21:56:52Z
59.99764597	-139.545854	2004-06-22T21:56:57Z
59.99773398	-139.545771	2004-06-22T21:57:02Z
59.99782098	-139.545688	2004-06-22T21:57:07Z
59.99790899	-139.545606	2004-06-22T21:57:12Z
59.997996	-139.545523	2004-06-22T21:57:17Z
59.99808401	-139.54544	2004-06-22T21:57:22Z
59.99817202	-139.545358	2004-06-22T21:57:27Z
59.99818903	-139.545341	2004-06-22T21:57:28Z
59.99828802	-139.545258	2004-06-22T21:57:33Z
59.99838701	-139.545175	2004-06-22T21:57:38Z
59.998486	-139.545092	2004-06-22T21:57:43Z
59.998585	-139.545009	2004-06-22T21:57:48Z
59.99868399	-139.544925	2004-06-22T21:57:53Z
59.99878298	-139.544842	2004-06-22T21:57:58Z
59.99888197	-139.544759	2004-06-22T21:58:03Z
59.99898003	-139.544676	2004-06-22T21:58:08Z
59.99907902	-139.544593	2004-06-22T21:58:13Z
59.99917801	-139.54451	2004-06-22T21:58:18Z
59.999277	-139.544427	2004-06-22T21:58:23Z
59.999376	-139.544344	2004-06-22T21:58:28Z
59.99939603	-139.544327	2004-06-22T21:58:29Z
59.99950399	-139.544245	2004-06-22T21:58:34Z
59.99961102	-139.544163	2004-06-22T21:58:39Z
59.99971898	-139.54408	2004-06-22T21:58:44Z
59.99982703	-139.543998	2004-06-22T21:58:49Z
59.99993498	-139.543916	2004-06-22T21:58:54Z
60.00004202	-139.543834	2004-06-22T21:58:59Z
60.00014998	-139.543752	2004-06-22T21:59:04Z
60.00025802	-139.543669	2004-06-22T21:59:09Z
60.00036498	-139.543587	2004-06-22T21:59:14Z
60.00047302	-139.543505	2004-06-22T21:59:19Z
60.00058098	-139.543423	2004-06-22T21:59:24Z
60.00068801	-139.54334	2004-06-22T21:59:29Z
60.00070998	-139.543324	2004-06-22T21:59:30Z
60.00081802	-139.543234	2004-06-22T21:59:35Z
60.00092598	-139.543144	2004-06-22T21:59:40Z
60.00103503	-139.543054	2004-06-22T21:59:45Z
60.00114298	-139.542965	2004-06-22T21:59:50Z
60.00125103	-139.542875	2004-06-22T21:59:55Z
60.00135899	-139.542785	2004-06-22T22:00:00Z
60.00146703	-139.542695	2004-06-22T22:00:05Z
60.00157499	-139.542605	2004-06-22T22:00:10Z
60.00168404	-139.542516	2004-06-22T22:00:15Z
60.001792	-139.542426	2004-06-22T22:00:20Z
60.00190004	-139.542336	2004-06-22T22:00:25Z
60.002008	-139.542246	2004-06-22T22:00:30Z
60.00211604	-139.542178	2004-06-22T22:00:35Z
60.002224	-139.542111	2004-06-22T22:00:40Z
60.00233296	-139.542043	2004-06-22T22:00:45Z
60.00244101	-139.541975	2004-06-22T22:00:50Z
60.00254896	-139.541907	2004-06-22T22:00:55Z
60.00265701	-139.54184	2004-06-22T22:01:00Z
60.00276497	-139.541772	2004-06-22T22:01:05Z
60.00287401	-139.541704	2004-06-22T22:01:10Z
60.00298197	-139.541637	2004-06-22T22:01:15Z
60.00309002	-139.541569	2004-06-22T22:01:20Z
60.00319798	-139.541501	2004-06-22T22:01:25Z
60.00330602	-139.541434	2004-06-22T22:01:30Z
60.00332798	-139.54142	2004-06-22T22:01:31Z
60.00342404	-139.541359	2004-06-22T22:01:36Z
60.00352001	-139.541298	2004-06-22T22:01:41Z
60.00361598	-139.541236	2004-06-22T22:01:46Z
60.00371204	-139.541175	2004-06-22T22:01:51Z
60.00380801	-139.541114	2004-06-22T22:01:56Z
60.00390398	-139.541053	2004-06-22T22:02:01Z
60.00400096	-139.540991	2004-06-22T22:02:06Z
60.00409702	-139.54093	2004-06-22T22:02:11Z
60.00419299	-139.540869	2004-06-22T22:02:16Z
60.00428896	-139.540808	2004-06-22T22:02:21Z
60.00438502	-139.540746	2004-06-22T22:02:26Z
60.00448099	-139.540685	2004-06-22T22:02:31Z
60.00457303	-139.540623	2004-06-22T22:02:36Z
60.00466498	-139.540562	2004-06-22T22:02:41Z
60.00475701	-139.5405	2004-06-22T22:02:46Z
60.00484896	-139.540438	2004-06-22T22:02:51Z
60.00494099	-139.540377	2004-06-22T22:02:56Z
60.00503403	-139.540315	2004-06-22T22:03:01Z
60.00512598	-139.540253	2004-06-22T22:03:06Z
60.00521801	-139.540192	2004-06-22T22:03:11Z
60.00530996	-139.54013	2004-06-22T22:03:16Z
60.005402	-139.540068	2004-06-22T22:03:21Z
60.00549403	-139.540007	2004-06-22T22:03:26Z
60.00558598	-139.539945	2004-06-22T22:03:31Z
60.00567701	-139.539887	2004-06-22T22:03:36Z
60.00576803	-139.53983	2004-06-22T22:03:41Z
60.00585797	-139.539772	2004-06-22T22:03:46Z
60.005949	-139.539714	2004-06-22T22:03:51Z
60.00604003	-139.539657	2004-06-22T22:03:56Z
60.00612997	-139.539599	2004-06-22T22:04:01Z
60.00622099	-139.539541	2004-06-22T22:04:06Z
60.00631202	-139.539484	2004-06-22T22:04:11Z
60.00640296	-139.539426	2004-06-22T22:04:16Z
60.00649299	-139.539368	2004-06-22T22:04:21Z
60.00658401	-139.539311	2004-06-22T22:04:26Z
60.00667504	-139.539253	2004-06-22T22:04:31Z
60.00675299	-139.539191	2004-06-22T22:04:36Z
60.00683203	-139.539129	2004-06-22T22:04:41Z
60.00690999	-139.539067	2004-06-22T22:04:46Z
60.00698802	-139.539005	2004-06-22T22:04:51Z
60.00706597	-139.538943	2004-06-22T22:04:56Z
60.00714501	-139.538881	2004-06-22T22:05:01Z
60.00722297	-139.538819	2004-06-22T22:05:06Z
60.007301	-139.538757	2004-06-22T22:05:11Z
60.00737996	-139.538695	2004-06-22T22:05:16Z
60.00745799	-139.538633	2004-06-22T22:05:21Z
60.00753603	-139.53857	2004-06-22T22:05:26Z
60.00761398	-139.538508	2004-06-22T22:05:31Z
60.00762999	-139.538496	2004-06-22T22:05:32Z
60.00770803	-139.53842	2004-06-22T22:05:37Z
60.00778598	-139.538344	2004-06-22T22:05:42Z
60.00786502	-139.538268	2004-06-22T22:05:47Z
60.00794297	-139.538192	2004-06-22T22:05:52Z
60.00802101	-139.538116	2004-06-22T22:05:57Z
60.00809904	-139.53804	2004-06-22T22:06:02Z
60.008178	-139.537964	2004-06-22T22:06:07Z
60.00825603	-139.537888	2004-06-22T22:06:12Z
60.00833399	-139.537812	2004-06-22T22:06:17Z
60.00841303	-139.537736	2004-06-22T22:06:22Z
60.00849098	-139.53766	2004-06-22T22:06:27Z
60.00856902	-139.537584	2004-06-22T22:06:32Z
60.00864001	-139.537518	2004-06-22T22:06:37Z
60.00871	-139.537452	2004-06-22T22:06:42Z
60.00878099	-139.537386	2004-06-22T22:06:47Z
60.00885098	-139.537319	2004-06-22T22:06:52Z
60.00892198	-139.537253	2004-06-22T22:06:57Z
60.00899197	-139.537187	2004-06-22T22:07:02Z
60.00906296	-139.537121	2004-06-22T22:07:07Z
60.00913404	-139.537055	2004-06-22T22:07:12Z
60.00920403	-139.536988	2004-06-22T22:07:17Z
60.00927502	-139.536922	2004-06-22T22:07:22Z
60.00934501	-139.536856	2004-06-22T22:07:27Z
60.00941601	-139.53679	2004-06-22T22:07:32Z
60.00948901	-139.536738	2004-06-22T22:07:37Z
60.00956202	-139.536685	2004-06-22T22:07:42Z
60.00963503	-139.536633	2004-06-22T22:07:47Z
60.00970803	-139.536581	2004-06-22T22:07:52Z
60.00978104	-139.536529	2004-06-22T22:07:57Z
60.00985396	-139.536476	2004-06-22T22:08:02Z
60.00992697	-139.536424	2004-06-22T22:08:07Z
60.00999997	-139.536372	2004-06-22T22:08:12Z
60.01007298	-139.536319	2004-06-22T22:08:17Z
60.01014599	-139.536267	2004-06-22T22:08:22Z
60.01021899	-139.536215	2004-06-22T22:08:27Z
60.010292	-139.536162	2004-06-22T22:08:32Z
60.010307	-139.536152	2004-06-22T22:08:33Z
60.01037104	-139.5361	2004-06-22T22:08:38Z
60.01043499	-139.536047	2004-06-22T22:08:43Z
60.01049903	-139.535995	2004-06-22T22:08:48Z
60.01056299	-139.535943	2004-06-22T22:08:53Z
60.01062702	-139.53589	2004-06-22T22:08:58Z
60.01068997	-139.535838	2004-06-22T22:09:03Z
60.01075401	-139.535786	2004-06-22T22:09:08Z
60.01081796	-139.535733	2004-06-22T22:09:13Z
60.010882	-139.535681	2004-06-22T22:09:18Z
60.01094604	-139.535629	2004-06-22T22:09:23Z
60.01100999	-139.535576	2004-06-22T22:09:28Z
60.01107403	-139.535524	2004-06-22T22:09:33Z
60.01114503	-139.535491	2004-06-22T22:09:38Z
60.01121602	-139.535459	2004-06-22T22:09:43Z
60.01128802	-139.535426	2004-06-22T22:09:48Z
60.01135902	-139.535394	2004-06-22T22:09:53Z
60.01143001	-139.535361	2004-06-22T22:09:58Z
60.011501	-139.535329	2004-06-22T22:10:03Z
60.01157301	-139.535296	2004-06-22T22:10:08Z
60.011644	-139.535264	2004-06-22T22:10:13Z
60.01171499	-139.535231	2004-06-22T22:10:18Z
60.01178599	-139.535199	2004-06-22T22:10:23Z
60.01185698	-139.535166	2004-06-22T22:10:28Z
60.01192898	-139.535133	2004-06-22T22:10:33Z
60.01194298	-139.535127	2004-06-22T22:10:34Z
60.01199302	-139.535093	2004-06-22T22:10:39Z
60.01204298	-139.535059	2004-06-22T22:10:44Z
60.01209402	-139.535025	2004-06-22T22:10:49Z
60.01214398	-139.534992	2004-06-22T22:10:54Z
60.01219402	-139.534958	2004-06-22T22:10:59Z
60.01224398	-139.534924	2004-06-22T22:11:04Z
60.01229402	-139.53489	2004-06-22T22:11:09Z
60.01234397	-139.534856	2004-06-22T22:11:14Z
60.01239502	-139.534822	2004-06-22T22:11:19Z
60.01244497	-139.534788	2004-06-22T22:11:24Z
60.01249501	-139.534755	2004-06-22T22:11:29Z
60.01254497	-139.534721	2004-06-22T22:11:34Z
60.01255503	-139.534714	2004-06-22T22:11:35Z
60.01260004	-139.534685	2004-06-22T22:11:40Z
60.01264396	-139.534656	2004-06-22T22:11:45Z
60.01268897	-139.534627	2004-06-22T22:11:50Z
60.01273398	-139.534598	2004-06-22T22:11:55Z
60.01277799	-139.534569	2004-06-22T22:12:00Z
60.012823	-139.53454	2004-06-22T22:12:05Z
60.01286801	-139.534511	2004-06-22T22:12:10Z
60.01291201	-139.534482	2004-06-22T22:12:15Z
60.01295703	-139.534453	2004-06-22T22:12:20Z
60.01300204	-139.534424	2004-06-22T22:12:25Z
60.01304604	-139.534395	2004-06-22T22:12:30Z
60.01309097	-139.534366	2004-06-22T22:12:35Z
60.01312098	-139.53431	2004-06-22T22:12:40Z
60.01315098	-139.534253	2004-06-22T22:12:45Z
60.013182	-139.534197	2004-06-22T22:12:50Z
60.013212	-139.534141	2004-06-22T22:12:55Z
60.01324201	-139.534085	2004-06-22T22:13:00Z
60.01327202	-139.534028	2004-06-22T22:13:05Z
60.01330303	-139.533972	2004-06-22T22:13:10Z
60.01333304	-139.533916	2004-06-22T22:13:15Z
60.01336296	-139.533859	2004-06-22T22:13:20Z
60.01339297	-139.533803	2004-06-22T22:13:25Z
60.01342398	-139.533747	2004-06-22T22:13:30Z
60.01345399	-139.533691	2004-06-22T22:13:35Z
60.01346597	-139.533668	2004-06-22T22:13:37Z
60.013485	-139.533615	2004-06-22T22:13:42Z
60.01350403	-139.533562	2004-06-22T22:13:47Z
60.01352197	-139.533508	2004-06-22T22:13:52Z
60.01354099	-139.533455	2004-06-22T22:13:57Z
60.01356002	-139.533402	2004-06-22T22:14:02Z
60.01357896	-139.533349	2004-06-22T22:14:07Z
60.01359799	-139.533296	2004-06-22T22:14:12Z
60.01361702	-139.533243	2004-06-22T22:14:17Z
60.01363596	-139.533189	2004-06-22T22:14:22Z
60.01365398	-139.533136	2004-06-22T22:14:27Z
60.01367301	-139.533083	2004-06-22T22:14:32Z
60.01369203	-139.53303	2004-06-22T22:14:37Z
60.013701	-139.532956	2004-06-22T22:14:42Z
60.01371098	-139.532882	2004-06-22T22:14:47Z
60.01372003	-139.532807	2004-06-22T22:14:52Z
60.013729	-139.532733	2004-06-22T22:14:57Z
60.01373897	-139.532659	2004-06-22T22:15:02Z
60.01374803	-139.532584	2004-06-22T22:15:07Z
60.01375699	-139.53251	2004-06-22T22:15:12Z
60.01376697	-139.532436	2004-06-22T22:15:17Z
60.01377602	-139.532362	2004-06-22T22:15:22Z
60.01378499	-139.532287	2004-06-22T22:15:27Z
60.01379496	-139.532213	2004-06-22T22:15:32Z
60.01380402	-139.532139	2004-06-22T22:15:37Z
60.01380402	-139.532071	2004-06-22T22:15:42Z
60.01380301	-139.532003	2004-06-22T22:15:47Z
60.01380301	-139.531935	2004-06-22T22:15:52Z
60.013802	-139.531867	2004-06-22T22:15:57Z
60.013802	-139.531798	2004-06-22T22:16:02Z
60.013802	-139.53173	2004-06-22T22:16:07Z
60.013801	-139.531662	2004-06-22T22:16:12Z
60.013801	-139.531594	2004-06-22T22:16:17Z
60.01379999	-139.531526	2004-06-22T22:16:22Z
60.01379999	-139.531458	2004-06-22T22:16:27Z
60.01379899	-139.53139	2004-06-22T22:16:32Z
60.01379899	-139.531322	2004-06-22T22:16:37Z
60.01379899	-139.531308	2004-06-22T22:16:38Z
60.01379496	-139.531249	2004-06-22T22:16:43Z
60.01379203	-139.531191	2004-06-22T22:16:48Z
60.01378801	-139.531132	2004-06-22T22:16:53Z
60.01378499	-139.531074	2004-06-22T22:16:58Z
60.01378097	-139.531015	2004-06-22T22:17:03Z
60.01377803	-139.530957	2004-06-22T22:17:08Z
60.01377401	-139.530898	2004-06-22T22:17:13Z
60.01376999	-139.530839	2004-06-22T22:17:18Z
60.01376697	-139.530781	2004-06-22T22:17:23Z
60.01376303	-139.530722	2004-06-22T22:17:28Z
60.01376001	-139.530664	2004-06-22T22:17:33Z
60.01375599	-139.530605	2004-06-22T22:17:38Z
60.01374803	-139.530552	2004-06-22T22:17:43Z
60.01373897	-139.530499	2004-06-22T22:17:48Z
60.01373101	-139.530445	2004-06-22T22:17:53Z
60.01372296	-139.530392	2004-06-22T22:17:58Z
60.01371399	-139.530339	2004-06-22T22:18:03Z
60.01370603	-139.530286	2004-06-22T22:18:08Z
60.01369698	-139.530233	2004-06-22T22:18:13Z
60.01368902	-139.530179	2004-06-22T22:18:18Z
60.01368097	-139.530126	2004-06-22T22:18:23Z
60.013672	-139.530073	2004-06-22T22:18:28Z
60.01366404	-139.53002	2004-06-22T22:18:33Z
60.01365599	-139.529967	2004-06-22T22:18:38Z
60.01365398	-139.529956	2004-06-22T22:18:39Z
60.013643	-139.529923	2004-06-22T22:18:44Z
60.01363202	-139.52989	2004-06-22T22:18:49Z
60.01362104	-139.529857	2004-06-22T22:18:54Z
60.01360897	-139.529824	2004-06-22T22:18:59Z
60.01359799	-139.529791	2004-06-22T22:19:04Z
60.01358701	-139.529757	2004-06-22T22:19:09Z
60.01357603	-139.529724	2004-06-22T22:19:14Z
60.01356496	-139.529691	2004-06-22T22:19:19Z
60.01355298	-139.529658	2004-06-22T22:19:24Z
60.013542	-139.529625	2004-06-22T22:19:29Z
60.01353102	-139.529592	2004-06-22T22:19:34Z
60.01352004	-139.529559	2004-06-22T22:19:39Z
60.01350503	-139.529522	2004-06-22T22:19:44Z
60.01349104	-139.529485	2004-06-22T22:19:49Z
60.01347603	-139.529448	2004-06-22T22:19:54Z
60.01346203	-139.529411	2004-06-22T22:19:59Z
60.01344703	-139.529374	2004-06-22T22:20:04Z
60.01343303	-139.529337	2004-06-22T22:20:09Z
60.01341803	-139.5293	2004-06-22T22:20:14Z
60.01340403	-139.529263	2004-06-22T22:20:19Z
60.01338903	-139.529226	2004-06-22T22:20:24Z
60.01337503	-139.529189	2004-06-22T22:20:29Z
60.01336003	-139.529152	2004-06-22T22:20:34Z
60.01334603	-139.529115	2004-06-22T22:20:39Z
60.01334301	-139.529108	2004-06-22T22:20:40Z
60.01333597	-139.529057	2004-06-22T22:20:45Z
60.01332801	-139.529005	2004-06-22T22:20:50Z
60.01332097	-139.528954	2004-06-22T22:20:55Z
60.013313	-139.528902	2004-06-22T22:21:00Z
60.01330596	-139.528851	2004-06-22T22:21:05Z
60.013298	-139.5288	2004-06-22T22:21:10Z
60.01329096	-139.528748	2004-06-22T22:21:15Z
60.013283	-139.528697	2004-06-22T22:21:20Z
60.01327604	-139.528645	2004-06-22T22:21:25Z
60.01326799	-139.528594	2004-06-22T22:21:30Z
60.01326104	-139.528543	2004-06-22T22:21:35Z
60.01325299	-139.528491	2004-06-22T22:21:40Z
60.01325198	-139.528481	2004-06-22T22:21:41Z
60.01325701	-139.528459	2004-06-22T22:21:46Z
60.01326196	-139.528438	2004-06-22T22:21:51Z
60.01326699	-139.528416	2004-06-22T22:21:56Z
60.01327202	-139.528395	2004-06-22T22:22:01Z
60.01327696	-139.528373	2004-06-22T22:22:06Z
60.01328099	-139.528352	2004-06-22T22:22:11Z
60.01328602	-139.52833	2004-06-22T22:22:16Z
60.01329096	-139.528309	2004-06-22T22:22:21Z
60.01329599	-139.528287	2004-06-22T22:22:26Z
60.01330102	-139.528266	2004-06-22T22:22:31Z
60.01330596	-139.528244	2004-06-22T22:22:36Z
60.01331099	-139.528223	2004-06-22T22:22:41Z
60.01329901	-139.528219	2004-06-22T22:22:46Z
60.01328702	-139.528215	2004-06-22T22:22:51Z
60.01327503	-139.528211	2004-06-22T22:22:56Z
60.01326296	-139.528207	2004-06-22T22:23:01Z
60.01325198	-139.528203	2004-06-22T22:23:06Z
60.01324	-139.528199	2004-06-22T22:23:11Z
60.01322801	-139.528195	2004-06-22T22:23:16Z
60.01321603	-139.528192	2004-06-22T22:23:21Z
60.01320404	-139.528188	2004-06-22T22:23:26Z
60.01319197	-139.528184	2004-06-22T22:23:31Z
60.01317998	-139.52818	2004-06-22T22:23:36Z
60.013168	-139.528176	2004-06-22T22:23:41Z
60.01316599	-139.528175	2004-06-22T22:23:42Z
60.01315501	-139.528173	2004-06-22T22:23:47Z
60.01314302	-139.528172	2004-06-22T22:23:52Z
60.01313204	-139.52817	2004-06-22T22:23:57Z
60.01311997	-139.528168	2004-06-22T22:24:02Z
60.01310899	-139.528166	2004-06-22T22:24:07Z
60.01309801	-139.528165	2004-06-22T22:24:12Z
60.01308602	-139.528163	2004-06-22T22:24:17Z
60.01307496	-139.528161	2004-06-22T22:24:22Z
60.01306297	-139.528159	2004-06-22T22:24:27Z
60.01305199	-139.528158	2004-06-22T22:24:32Z
60.01304101	-139.528156	2004-06-22T22:24:37Z
60.01302903	-139.528154	2004-06-22T22:24:42Z
60.01302701	-139.528154	2004-06-22T22:24:43Z
60.01301897	-139.528169	2004-06-22T22:24:48Z
60.013011	-139.528183	2004-06-22T22:24:53Z
60.01300296	-139.528198	2004-06-22T22:24:58Z
60.012995	-139.528213	2004-06-22T22:25:03Z
60.01298703	-139.528228	2004-06-22T22:25:08Z
60.01297798	-139.528242	2004-06-22T22:25:13Z
60.01297002	-139.528257	2004-06-22T22:25:18Z
60.01296197	-139.528272	2004-06-22T22:25:23Z
60.01295401	-139.528287	2004-06-22T22:25:28Z
60.01294596	-139.528301	2004-06-22T22:25:33Z
60.012938	-139.528316	2004-06-22T22:25:38Z
60.01293004	-139.528331	2004-06-22T22:25:43Z
60.01291201	-139.528354	2004-06-22T22:25:48Z
60.01289399	-139.528376	2004-06-22T22:25:53Z
60.01287698	-139.528399	2004-06-22T22:25:58Z
60.01285904	-139.528421	2004-06-22T22:26:03Z
60.01284102	-139.528443	2004-06-22T22:26:08Z
60.012824	-139.528466	2004-06-22T22:26:13Z
60.01280598	-139.528488	2004-06-22T22:26:18Z
60.01278796	-139.528511	2004-06-22T22:26:23Z
60.01277003	-139.528533	2004-06-22T22:26:28Z
60.01275301	-139.528556	2004-06-22T22:26:33Z
60.01273499	-139.528579	2004-06-22T22:26:38Z
60.01271697	-139.528601	2004-06-22T22:26:43Z
60.01271001	-139.52861	2004-06-22T22:26:45Z
60.01268998	-139.528635	2004-06-22T22:26:50Z
60.01267003	-139.52866	2004-06-22T22:26:55Z
60.01265	-139.528685	2004-06-22T22:27:00Z
60.01262996	-139.52871	2004-06-22T22:27:05Z
60.01261001	-139.528735	2004-06-22T22:27:10Z
60.01258898	-139.52876	2004-06-22T22:27:15Z
60.01256903	-139.528785	2004-06-22T22:27:20Z
60.01254899	-139.52881	2004-06-22T22:27:25Z
60.01252896	-139.528835	2004-06-22T22:27:30Z
60.01250901	-139.52886	2004-06-22T22:27:35Z
60.01248898	-139.528885	2004-06-22T22:27:40Z
60.01246903	-139.52891	2004-06-22T22:27:45Z
60.01243902	-139.528929	2004-06-22T22:27:50Z
60.01240902	-139.528949	2004-06-22T22:27:55Z
60.01237901	-139.528968	2004-06-22T22:28:00Z
60.012349	-139.528987	2004-06-22T22:28:05Z
60.01231899	-139.529007	2004-06-22T22:28:10Z
60.01228899	-139.529026	2004-06-22T22:28:15Z
60.01225999	-139.529045	2004-06-22T22:28:20Z
60.01222998	-139.529065	2004-06-22T22:28:25Z
60.01219997	-139.529084	2004-06-22T22:28:30Z
60.01216996	-139.529103	2004-06-22T22:28:35Z
60.01214004	-139.529123	2004-06-22T22:28:40Z
60.01211003	-139.529142	2004-06-22T22:28:45Z
60.012104	-139.529146	2004-06-22T22:28:46Z
60.01207198	-139.529136	2004-06-22T22:28:51Z
60.01203996	-139.529125	2004-06-22T22:28:56Z
60.01200803	-139.529115	2004-06-22T22:29:01Z
60.01197601	-139.529104	2004-06-22T22:29:06Z
60.01194399	-139.529094	2004-06-22T22:29:11Z
60.01191096	-139.529084	2004-06-22T22:29:16Z
60.01187903	-139.529073	2004-06-22T22:29:21Z
60.01187299	-139.529071	2004-06-22T22:29:22Z
60.011859	-139.529063	2004-06-22T22:29:27Z
60.01184399	-139.529055	2004-06-22T22:29:32Z
60.01182999	-139.529047	2004-06-22T22:29:37Z
60.011816	-139.529039	2004-06-22T22:29:42Z
60.011802	-139.529031	2004-06-22T22:29:47Z
60.011787	-139.529022	2004-06-22T22:29:52Z
60.011773	-139.529014	2004-06-22T22:29:57Z
60.011759	-139.529006	2004-06-22T22:30:02Z
60.011745	-139.528998	2004-06-22T22:30:07Z
60.011731	-139.52899	2004-06-22T22:30:12Z
60.011716	-139.528982	2004-06-22T22:30:17Z
60.011702	-139.528974	2004-06-22T22:30:22Z
60.01169303	-139.528955	2004-06-22T22:30:27Z
60.01168298	-139.528935	2004-06-22T22:30:32Z
60.01167401	-139.528916	2004-06-22T22:30:37Z
60.01166504	-139.528897	2004-06-22T22:30:42Z
60.01165599	-139.528877	2004-06-22T22:30:47Z
60.01164601	-139.528858	2004-06-22T22:30:52Z
60.01163696	-139.528839	2004-06-22T22:30:57Z
60.01162799	-139.528819	2004-06-22T22:31:02Z
60.01161902	-139.5288	2004-06-22T22:31:07Z
60.01160896	-139.528781	2004-06-22T22:31:12Z
60.0116	-139.528761	2004-06-22T22:31:17Z
60.01159103	-139.528742	2004-06-22T22:31:22Z
60.01158901	-139.528738	2004-06-22T22:31:23Z
60.01158901	-139.528722	2004-06-22T22:31:28Z
60.01158901	-139.528706	2004-06-22T22:31:33Z
60.01158901	-139.528691	2004-06-22T22:31:38Z
60.01158901	-139.528675	2004-06-22T22:31:43Z
60.01158901	-139.528659	2004-06-22T22:31:48Z
60.01158901	-139.528643	2004-06-22T22:31:53Z
60.01158901	-139.528627	2004-06-22T22:31:58Z
60.01158901	-139.528611	2004-06-22T22:32:03Z
60.01158901	-139.528596	2004-06-22T22:32:08Z
60.01158901	-139.52858	2004-06-22T22:32:13Z
60.01158901	-139.528564	2004-06-22T22:32:18Z
60.01158901	-139.528548	2004-06-22T22:32:23Z
60.01158901	-139.528545	2004-06-22T22:32:24Z
60.011587	-139.528523	2004-06-22T22:32:29Z
60.01158499	-139.528501	2004-06-22T22:32:34Z
60.01158197	-139.528479	2004-06-22T22:32:39Z
60.01157996	-139.528457	2004-06-22T22:32:44Z
60.01157803	-139.528435	2004-06-22T22:32:49Z
60.01157602	-139.528413	2004-06-22T22:32:54Z
60.01157401	-139.528391	2004-06-22T22:32:59Z
60.01157099	-139.528369	2004-06-22T22:33:04Z
60.01156898	-139.528347	2004-06-22T22:33:09Z
60.01156697	-139.528325	2004-06-22T22:33:14Z
60.01156496	-139.528303	2004-06-22T22:33:19Z
60.01156203	-139.528281	2004-06-22T22:33:24Z
60.01156203	-139.528277	2004-06-22T22:33:25Z
60.01156203	-139.52824	2004-06-22T22:33:30Z
60.01156303	-139.528203	2004-06-22T22:33:35Z
60.01156303	-139.528165	2004-06-22T22:33:40Z
60.01156404	-139.528128	2004-06-22T22:33:45Z
60.01156404	-139.528091	2004-06-22T22:33:50Z
60.01156404	-139.528054	2004-06-22T22:33:55Z
60.01156496	-139.528017	2004-06-22T22:34:00Z
60.01156496	-139.52798	2004-06-22T22:34:05Z
60.01156596	-139.527942	2004-06-22T22:34:10Z
60.01156596	-139.527905	2004-06-22T22:34:15Z
60.01156596	-139.527868	2004-06-22T22:34:20Z
60.01156697	-139.527831	2004-06-22T22:34:25Z
60.01156697	-139.527816	2004-06-22T22:34:27Z
60.01154702	-139.527767	2004-06-22T22:34:32Z
60.01152699	-139.527718	2004-06-22T22:34:37Z
60.01150704	-139.527668	2004-06-22T22:34:42Z
60.01148801	-139.527619	2004-06-22T22:34:47Z
60.01146798	-139.52757	2004-06-22T22:34:52Z
60.01144803	-139.527521	2004-06-22T22:34:57Z
60.011428	-139.527471	2004-06-22T22:35:02Z
60.01140797	-139.527422	2004-06-22T22:35:07Z
60.01138802	-139.527373	2004-06-22T22:35:12Z
60.01136798	-139.527324	2004-06-22T22:35:17Z
60.01134904	-139.527274	2004-06-22T22:35:22Z
60.01132901	-139.527225	2004-06-22T22:35:27Z
60.01130898	-139.527176	2004-06-22T22:35:32Z
60.01128903	-139.527127	2004-06-22T22:35:37Z
60.01126899	-139.527077	2004-06-22T22:35:42Z
60.01124896	-139.527028	2004-06-22T22:35:47Z
60.01123002	-139.526979	2004-06-22T22:35:52Z
60.01120999	-139.52693	2004-06-22T22:35:57Z
60.01119004	-139.52688	2004-06-22T22:36:02Z
60.01117	-139.526831	2004-06-22T22:36:07Z
60.01114997	-139.526782	2004-06-22T22:36:12Z
60.01113002	-139.526733	2004-06-22T22:36:17Z
60.01110999	-139.526684	2004-06-22T22:36:22Z
60.01109096	-139.526634	2004-06-22T22:36:27Z
60.01107101	-139.526585	2004-06-22T22:36:32Z
60.01105098	-139.526536	2004-06-22T22:36:37Z
60.01103103	-139.526487	2004-06-22T22:36:42Z
60.011011	-139.526437	2004-06-22T22:36:47Z
60.01099097	-139.526388	2004-06-22T22:36:52Z
60.01097102	-139.526339	2004-06-22T22:36:57Z
60.01095199	-139.52629	2004-06-22T22:37:02Z
60.01093204	-139.52624	2004-06-22T22:37:07Z
60.01091201	-139.526191	2004-06-22T22:37:12Z
60.01089198	-139.526142	2004-06-22T22:37:17Z
60.01086297	-139.526097	2004-06-22T22:37:22Z
60.01083498	-139.526053	2004-06-22T22:37:27Z
60.01080598	-139.526008	2004-06-22T22:37:32Z
60.01077698	-139.525963	2004-06-22T22:37:37Z
60.01074898	-139.525919	2004-06-22T22:37:42Z
60.01071998	-139.525874	2004-06-22T22:37:47Z
60.01069098	-139.525829	2004-06-22T22:37:52Z
60.01066298	-139.525785	2004-06-22T22:37:57Z
60.01063398	-139.52574	2004-06-22T22:38:02Z
60.01060498	-139.525695	2004-06-22T22:38:07Z
60.01057698	-139.525651	2004-06-22T22:38:12Z
60.01054798	-139.525606	2004-06-22T22:38:17Z
60.01052703	-139.525591	2004-06-22T22:38:22Z
60.010507	-139.525577	2004-06-22T22:38:27Z
60.01048604	-139.525562	2004-06-22T22:38:32Z
60.010465	-139.525547	2004-06-22T22:38:37Z
60.01044497	-139.525533	2004-06-22T22:38:42Z
60.01042401	-139.525518	2004-06-22T22:38:47Z
60.01040298	-139.525503	2004-06-22T22:38:52Z
60.01038303	-139.525489	2004-06-22T22:38:57Z
60.01036601	-139.525477	2004-06-22T22:39:01Z
60.01035101	-139.525455	2004-06-22T22:39:06Z
60.010336	-139.525434	2004-06-22T22:39:11Z
60.01031999	-139.525412	2004-06-22T22:39:16Z
60.01030499	-139.525391	2004-06-22T22:39:21Z
60.01028999	-139.525369	2004-06-22T22:39:26Z
60.01027498	-139.525347	2004-06-22T22:39:31Z
60.01025998	-139.525326	2004-06-22T22:39:36Z
60.01024498	-139.525304	2004-06-22T22:39:41Z
60.01022997	-139.525282	2004-06-22T22:39:46Z
60.01021396	-139.525261	2004-06-22T22:39:51Z
60.01019896	-139.525239	2004-06-22T22:39:56Z
60.01018404	-139.525218	2004-06-22T22:40:01Z
60.01017801	-139.525209	2004-06-22T22:40:03Z
60.01015102	-139.525203	2004-06-22T22:40:08Z
60.01012403	-139.525197	2004-06-22T22:40:13Z
60.01009704	-139.525191	2004-06-22T22:40:18Z
60.01006996	-139.525185	2004-06-22T22:40:23Z
60.01004297	-139.52518	2004-06-22T22:40:28Z
60.01001598	-139.525174	2004-06-22T22:40:33Z
60.00998899	-139.525168	2004-06-22T22:40:38Z
60.009962	-139.525162	2004-06-22T22:40:43Z
60.00993501	-139.525156	2004-06-22T22:40:48Z
60.00990802	-139.52515	2004-06-22T22:40:53Z
60.00988103	-139.525144	2004-06-22T22:40:58Z
60.00985396	-139.525138	2004-06-22T22:41:03Z
60.00982697	-139.525132	2004-06-22T22:41:08Z
60.00979998	-139.525126	2004-06-22T22:41:13Z
60.00977199	-139.525121	2004-06-22T22:41:18Z
60.009745	-139.525115	2004-06-22T22:41:23Z
60.00971801	-139.525109	2004-06-22T22:41:28Z
60.00969102	-139.525103	2004-06-22T22:41:33Z
60.00966403	-139.525097	2004-06-22T22:41:38Z
60.00963704	-139.525091	2004-06-22T22:41:43Z
60.00960996	-139.525085	2004-06-22T22:41:48Z
60.00958297	-139.525079	2004-06-22T22:41:53Z
60.00955598	-139.525073	2004-06-22T22:41:58Z
60.00952899	-139.525068	2004-06-22T22:42:03Z
60.00951299	-139.525064	2004-06-22T22:42:06Z
60.00947996	-139.525103	2004-06-22T22:42:11Z
60.00944601	-139.525142	2004-06-22T22:42:16Z
60.00941299	-139.525181	2004-06-22T22:42:21Z
60.00937996	-139.52522	2004-06-22T22:42:26Z
60.00934702	-139.52526	2004-06-22T22:42:31Z
60.00931299	-139.525299	2004-06-22T22:42:36Z
60.00927997	-139.525338	2004-06-22T22:42:41Z
60.00924703	-139.525377	2004-06-22T22:42:46Z
60.009213	-139.525416	2004-06-22T22:42:51Z
60.00917997	-139.525455	2004-06-22T22:42:56Z
60.00914401	-139.525565	2004-06-22T22:43:01Z
60.00910898	-139.525675	2004-06-22T22:43:06Z
60.00907302	-139.525785	2004-06-22T22:43:11Z
60.00903798	-139.525895	2004-06-22T22:43:16Z
60.00900202	-139.526005	2004-06-22T22:43:21Z
60.00896699	-139.526114	2004-06-22T22:43:26Z
60.00893103	-139.526224	2004-06-22T22:43:31Z
60.00889499	-139.526334	2004-06-22T22:43:36Z
60.00886003	-139.526444	2004-06-22T22:43:41Z
60.00882399	-139.526554	2004-06-22T22:43:46Z
60.00878904	-139.526664	2004-06-22T22:43:51Z
60.008753	-139.526774	2004-06-22T22:43:56Z
60.00874604	-139.526796	2004-06-22T22:43:57Z
60.00868804	-139.526952	2004-06-22T22:44:02Z
60.00863104	-139.527107	2004-06-22T22:44:07Z
60.00857304	-139.527263	2004-06-22T22:44:12Z
60.00851504	-139.527419	2004-06-22T22:44:17Z
60.00845703	-139.527574	2004-06-22T22:44:22Z
60.00840004	-139.52773	2004-06-22T22:44:27Z
60.00834203	-139.527885	2004-06-22T22:44:32Z
60.00828403	-139.528041	2004-06-22T22:44:37Z
60.00822603	-139.528197	2004-06-22T22:44:42Z
60.00816903	-139.528352	2004-06-22T22:44:47Z
60.00811103	-139.528508	2004-06-22T22:44:52Z
60.00805303	-139.528664	2004-06-22T22:44:57Z
60.00799502	-139.528819	2004-06-22T22:45:02Z
60.00793803	-139.528975	2004-06-22T22:45:07Z
60.00788002	-139.529131	2004-06-22T22:45:12Z
60.00782202	-139.529286	2004-06-22T22:45:17Z
60.00776502	-139.529442	2004-06-22T22:45:22Z
60.00775304	-139.529473	2004-06-22T22:45:23Z
60.00767299	-139.529655	2004-06-22T22:45:28Z
60.00759202	-139.529838	2004-06-22T22:45:33Z
60.00751197	-139.53002	2004-06-22T22:45:38Z
60.007431	-139.530203	2004-06-22T22:45:43Z
60.00735104	-139.530385	2004-06-22T22:45:48Z
60.00726999	-139.530568	2004-06-22T22:45:53Z
60.00719002	-139.53075	2004-06-22T22:45:58Z
60.00710998	-139.530932	2004-06-22T22:46:03Z
60.00702901	-139.531115	2004-06-22T22:46:08Z
60.00694896	-139.531297	2004-06-22T22:46:13Z
60.00686799	-139.53148	2004-06-22T22:46:18Z
60.00678803	-139.531662	2004-06-22T22:46:23Z
60.00667999	-139.531832	2004-06-22T22:46:28Z
60.00657303	-139.532002	2004-06-22T22:46:33Z
60.00646499	-139.532171	2004-06-22T22:46:38Z
60.00635703	-139.532341	2004-06-22T22:46:43Z
60.00624899	-139.532511	2004-06-22T22:46:48Z
60.00614204	-139.532681	2004-06-22T22:46:53Z
60.00603399	-139.532851	2004-06-22T22:46:58Z
60.00592603	-139.533021	2004-06-22T22:47:03Z
60.00581799	-139.53319	2004-06-22T22:47:08Z
60.00571104	-139.53336	2004-06-22T22:47:13Z
60.00560299	-139.53353	2004-06-22T22:47:18Z
60.00549504	-139.5337	2004-06-22T22:47:23Z
60.005373	-139.53386	2004-06-22T22:47:28Z
60.00525104	-139.534019	2004-06-22T22:47:33Z
60.00513	-139.534179	2004-06-22T22:47:38Z
60.00500796	-139.534339	2004-06-22T22:47:43Z
60.00488601	-139.534498	2004-06-22T22:47:48Z
60.00476397	-139.534658	2004-06-22T22:47:53Z
60.00464201	-139.534818	2004-06-22T22:47:58Z
60.00452098	-139.534977	2004-06-22T22:48:03Z
60.00439902	-139.535137	2004-06-22T22:48:08Z
60.00427698	-139.535297	2004-06-22T22:48:13Z
60.00415502	-139.535456	2004-06-22T22:48:18Z
60.00403298	-139.535616	2004-06-22T22:48:23Z
60.00400901	-139.535648	2004-06-22T22:48:24Z
60.00387096	-139.535806	2004-06-22T22:48:29Z
60.00373299	-139.535965	2004-06-22T22:48:34Z
60.00359503	-139.536123	2004-06-22T22:48:39Z
60.00345698	-139.536281	2004-06-22T22:48:44Z
60.00331901	-139.536439	2004-06-22T22:48:49Z
60.00318096	-139.536598	2004-06-22T22:48:54Z
60.00304299	-139.536756	2004-06-22T22:48:59Z
60.00290503	-139.536914	2004-06-22T22:49:04Z
60.00276698	-139.537073	2004-06-22T22:49:09Z
60.00262901	-139.537231	2004-06-22T22:49:14Z
60.00249096	-139.537389	2004-06-22T22:49:19Z
60.002353	-139.537547	2004-06-22T22:49:24Z
60.002325	-139.537579	2004-06-22T22:49:25Z
60.00219399	-139.537711	2004-06-22T22:49:30Z
60.00206399	-139.537844	2004-06-22T22:49:35Z
60.00193298	-139.537976	2004-06-22T22:49:40Z
60.00180298	-139.538108	2004-06-22T22:49:45Z
60.00167197	-139.538241	2004-06-22T22:49:50Z
60.00154196	-139.538373	2004-06-22T22:49:55Z
60.00141104	-139.538505	2004-06-22T22:50:00Z
60.00128003	-139.538638	2004-06-22T22:50:05Z
60.00115003	-139.53877	2004-06-22T22:50:10Z
60.00101902	-139.538902	2004-06-22T22:50:15Z
60.00088901	-139.539035	2004-06-22T22:50:20Z
60.000758	-139.539167	2004-06-22T22:50:25Z
60.00063596	-139.539267	2004-06-22T22:50:30Z
60.00051401	-139.539367	2004-06-22T22:50:35Z
60.00039096	-139.539466	2004-06-22T22:50:40Z
60.000269	-139.539566	2004-06-22T22:50:45Z
60.00014696	-139.539666	2004-06-22T22:50:50Z
60.00002501	-139.539766	2004-06-22T22:50:55Z
59.99990297	-139.539865	2004-06-22T22:51:00Z
59.99978	-139.539965	2004-06-22T22:51:05Z
59.99965796	-139.540065	2004-06-22T22:51:10Z
59.99953601	-139.540165	2004-06-22T22:51:15Z
59.99941397	-139.540264	2004-06-22T22:51:20Z
59.999291	-139.540364	2004-06-22T22:51:25Z
59.99926703	-139.540384	2004-06-22T22:51:26Z
59.99913502	-139.54055	2004-06-22T22:51:31Z
59.999003	-139.540716	2004-06-22T22:51:36Z
59.99887099	-139.540882	2004-06-22T22:51:41Z
59.99873796	-139.541048	2004-06-22T22:51:46Z
59.99860603	-139.541214	2004-06-22T22:51:51Z
59.99847402	-139.54138	2004-06-22T22:51:56Z
59.998342	-139.541545	2004-06-22T22:52:01Z
59.99820999	-139.541711	2004-06-22T22:52:06Z
59.99807797	-139.541877	2004-06-22T22:52:11Z
59.99794596	-139.542043	2004-06-22T22:52:16Z
59.99784001	-139.542176	2004-06-22T22:52:20Z
59.99771596	-139.542305	2004-06-22T22:52:25Z
59.99759099	-139.542435	2004-06-22T22:52:30Z
59.99746702	-139.542564	2004-06-22T22:52:35Z
59.99734196	-139.542693	2004-06-22T22:52:40Z
59.99721799	-139.542822	2004-06-22T22:52:45Z
59.99709302	-139.542952	2004-06-22T22:52:50Z
59.99696896	-139.543081	2004-06-22T22:52:55Z
59.996845	-139.54321	2004-06-22T22:53:00Z
59.99672002	-139.543339	2004-06-22T22:53:05Z
59.99659597	-139.543469	2004-06-22T22:53:10Z
59.996471	-139.543598	2004-06-22T22:53:15Z
59.99634703	-139.543727	2004-06-22T22:53:20Z
59.99632197	-139.543753	2004-06-22T22:53:21Z
59.99621602	-139.543892	2004-06-22T22:53:26Z
59.99610898	-139.544031	2004-06-22T22:53:31Z
59.99600303	-139.54417	2004-06-22T22:53:36Z
59.995896	-139.544309	2004-06-22T22:53:41Z
59.99578997	-139.544448	2004-06-22T22:53:46Z
59.99568402	-139.544588	2004-06-22T22:53:51Z
59.99557698	-139.544727	2004-06-22T22:53:56Z
59.99547103	-139.544866	2004-06-22T22:54:01Z
59.995364	-139.545005	2004-06-22T22:54:06Z
59.99525797	-139.545144	2004-06-22T22:54:11Z
59.99515101	-139.545283	2004-06-22T22:54:16Z
59.99504498	-139.545422	2004-06-22T22:54:21Z
59.994919	-139.545519	2004-06-22T22:54:26Z
59.99479302	-139.545617	2004-06-22T22:54:31Z
59.99466696	-139.545714	2004-06-22T22:54:36Z
59.99454098	-139.545812	2004-06-22T22:54:41Z
59.994415	-139.545909	2004-06-22T22:54:46Z
59.99428902	-139.546006	2004-06-22T22:54:51Z
59.99416203	-139.546104	2004-06-22T22:54:56Z
59.99403597	-139.546201	2004-06-22T22:55:01Z
59.99390999	-139.546299	2004-06-22T22:55:06Z
59.99378401	-139.546396	2004-06-22T22:55:11Z
59.99365803	-139.546494	2004-06-22T22:55:16Z
59.99353196	-139.546591	2004-06-22T22:55:21Z
59.993423	-139.546741	2004-06-22T22:55:26Z
59.99331504	-139.546891	2004-06-22T22:55:31Z
59.99320599	-139.547041	2004-06-22T22:55:36Z
59.99309803	-139.547191	2004-06-22T22:55:41Z
59.99298899	-139.547341	2004-06-22T22:55:46Z
59.99288002	-139.547491	2004-06-22T22:55:51Z
59.99277198	-139.54764	2004-06-22T22:55:56Z
59.99266301	-139.54779	2004-06-22T22:56:01Z
59.99255497	-139.54794	2004-06-22T22:56:06Z
59.99244601	-139.54809	2004-06-22T22:56:11Z
59.99233704	-139.54824	2004-06-22T22:56:16Z
59.992229	-139.54839	2004-06-22T22:56:21Z
59.99220704	-139.54842	2004-06-22T22:56:22Z
59.99211098	-139.548583	2004-06-22T22:56:27Z
59.992014	-139.548745	2004-06-22T22:56:32Z
59.99191803	-139.548908	2004-06-22T22:56:37Z
59.99182197	-139.549071	2004-06-22T22:56:42Z
59.99172499	-139.549234	2004-06-22T22:56:47Z
59.99162902	-139.549396	2004-06-22T22:56:52Z
59.99153296	-139.549559	2004-06-22T22:56:57Z
59.99143599	-139.549722	2004-06-22T22:57:02Z
59.99134001	-139.549884	2004-06-22T22:57:07Z
59.99124404	-139.550047	2004-06-22T22:57:12Z
59.99114798	-139.55021	2004-06-22T22:57:17Z
59.99105101	-139.550372	2004-06-22T22:57:22Z
59.99103198	-139.550405	2004-06-22T22:57:23Z
59.99094699	-139.550586	2004-06-22T22:57:28Z
59.99086099	-139.550768	2004-06-22T22:57:33Z
59.99077599	-139.550949	2004-06-22T22:57:38Z
59.990691	-139.55113	2004-06-22T22:57:43Z
59.99060601	-139.551311	2004-06-22T22:57:48Z
59.99052001	-139.551493	2004-06-22T22:57:53Z
59.99043502	-139.551674	2004-06-22T22:57:58Z
59.99035003	-139.551855	2004-06-22T22:58:03Z
59.99026403	-139.552037	2004-06-22T22:58:08Z
59.99017904	-139.552218	2004-06-22T22:58:13Z
59.99009396	-139.552399	2004-06-22T22:58:18Z
59.99000796	-139.552581	2004-06-22T22:58:23Z
59.98992297	-139.552762	2004-06-22T22:58:28Z
59.98990604	-139.552798	2004-06-22T22:58:29Z
59.98980101	-139.552921	2004-06-22T22:58:34Z
59.98969599	-139.553044	2004-06-22T22:58:39Z
59.98959096	-139.553166	2004-06-22T22:58:44Z
59.98948602	-139.553289	2004-06-22T22:58:49Z
59.98938099	-139.553412	2004-06-22T22:58:54Z
59.98927597	-139.553534	2004-06-22T22:58:59Z
59.98917203	-139.553657	2004-06-22T22:59:04Z
59.98906701	-139.55378	2004-06-22T22:59:09Z
59.98896198	-139.553903	2004-06-22T22:59:14Z
59.98885696	-139.554025	2004-06-22T22:59:19Z
59.98875202	-139.554148	2004-06-22T22:59:24Z
59.98864699	-139.554271	2004-06-22T22:59:29Z
59.98854197	-139.554394	2004-06-22T22:59:34Z
59.98843702	-139.554516	2004-06-22T22:59:39Z
59.988332	-139.554639	2004-06-22T22:59:44Z
59.98822697	-139.554762	2004-06-22T22:59:49Z
59.98812203	-139.554885	2004-06-22T22:59:54Z
59.98801701	-139.555007	2004-06-22T22:59:59Z
59.98791198	-139.55513	2004-06-22T23:00:04Z
59.98780704	-139.555253	2004-06-22T23:00:09Z
59.98770302	-139.555375	2004-06-22T23:00:14Z
59.987598	-139.555498	2004-06-22T23:00:19Z
59.98749297	-139.555621	2004-06-22T23:00:24Z
59.98738803	-139.555744	2004-06-22T23:00:29Z
59.987283	-139.555866	2004-06-22T23:00:34Z
59.98717798	-139.555989	2004-06-22T23:00:39Z
59.98707304	-139.556112	2004-06-22T23:00:44Z
59.98696801	-139.556234	2004-06-22T23:00:49Z
59.98686299	-139.556357	2004-06-22T23:00:54Z
59.98675796	-139.55648	2004-06-22T23:00:59Z
59.98665302	-139.556603	2004-06-22T23:01:04Z
59.986548	-139.556725	2004-06-22T23:01:09Z
59.98644297	-139.556848	2004-06-22T23:01:14Z
59.98633803	-139.556971	2004-06-22T23:01:19Z
59.98623401	-139.557093	2004-06-22T23:01:24Z
59.98612898	-139.557216	2004-06-22T23:01:29Z
59.98602396	-139.557339	2004-06-22T23:01:34Z
59.98591902	-139.557462	2004-06-22T23:01:39Z
59.98581399	-139.557584	2004-06-22T23:01:44Z
59.98570897	-139.557707	2004-06-22T23:01:49Z
59.98560403	-139.55783	2004-06-22T23:01:54Z
59.985499	-139.557952	2004-06-22T23:01:59Z
59.98539397	-139.558075	2004-06-22T23:02:04Z
59.98528903	-139.558198	2004-06-22T23:02:09Z
59.98518401	-139.558321	2004-06-22T23:02:14Z
59.98507898	-139.558443	2004-06-22T23:02:19Z
59.98497404	-139.558566	2004-06-22T23:02:24Z
59.98486902	-139.558689	2004-06-22T23:02:29Z
59.98476399	-139.558811	2004-06-22T23:02:34Z
59.98465997	-139.558934	2004-06-22T23:02:39Z
59.98455503	-139.559057	2004-06-22T23:02:44Z
59.98445	-139.559179	2004-06-22T23:02:49Z
59.98434498	-139.559302	2004-06-22T23:02:54Z
59.98424004	-139.559425	2004-06-22T23:02:59Z
59.98413501	-139.559548	2004-06-22T23:03:04Z
59.98402999	-139.55967	2004-06-22T23:03:09Z
59.98392496	-139.559793	2004-06-22T23:03:14Z
59.98379496	-139.55991	2004-06-22T23:03:19Z
59.98366504	-139.560027	2004-06-22T23:03:24Z
59.98353504	-139.560144	2004-06-22T23:03:29Z
59.98340403	-139.560261	2004-06-22T23:03:34Z
59.98327402	-139.560377	2004-06-22T23:03:39Z
59.98314402	-139.560494	2004-06-22T23:03:44Z
59.98301402	-139.560611	2004-06-22T23:03:49Z
59.98288401	-139.560728	2004-06-22T23:03:54Z
59.98275401	-139.560845	2004-06-22T23:03:59Z
59.98262401	-139.560962	2004-06-22T23:04:04Z
59.982493	-139.561079	2004-06-22T23:04:09Z
59.98236299	-139.561195	2004-06-22T23:04:14Z
59.98223299	-139.561312	2004-06-22T23:04:19Z
59.98218102	-139.561359	2004-06-22T23:04:21Z
59.98205697	-139.561476	2004-06-22T23:04:26Z
59.981932	-139.561593	2004-06-22T23:04:31Z
59.98180803	-139.56171	2004-06-22T23:04:36Z
59.98168297	-139.561827	2004-06-22T23:04:41Z
59.981559	-139.561944	2004-06-22T23:04:46Z
59.98143403	-139.562061	2004-06-22T23:04:51Z
59.98130998	-139.562178	2004-06-22T23:04:56Z
59.98118601	-139.562295	2004-06-22T23:05:01Z
59.98106103	-139.562412	2004-06-22T23:05:06Z
59.98093698	-139.562529	2004-06-22T23:05:11Z
59.98081201	-139.562646	2004-06-22T23:05:16Z
59.98068804	-139.562763	2004-06-22T23:05:21Z
59.98066298	-139.562786	2004-06-22T23:05:22Z
59.98053197	-139.56291	2004-06-22T23:05:27Z
59.98040096	-139.563034	2004-06-22T23:05:32Z
59.98027104	-139.563158	2004-06-22T23:05:37Z
59.98014003	-139.563281	2004-06-22T23:05:42Z
59.98000902	-139.563405	2004-06-22T23:05:47Z
59.97987801	-139.563529	2004-06-22T23:05:52Z
59.97974801	-139.563653	2004-06-22T23:05:57Z
59.979617	-139.563777	2004-06-22T23:06:02Z
59.97948599	-139.563901	2004-06-22T23:06:07Z
59.97935498	-139.564024	2004-06-22T23:06:12Z
59.97922498	-139.564148	2004-06-22T23:06:17Z
59.97909397	-139.564272	2004-06-22T23:06:22Z
59.97896296	-139.564396	2004-06-22T23:06:27Z
59.97885299	-139.564588	2004-06-22T23:06:32Z
59.97874201	-139.56478	2004-06-22T23:06:37Z
59.97863196	-139.564972	2004-06-22T23:06:42Z
59.97852199	-139.565164	2004-06-22T23:06:47Z
59.97841101	-139.565356	2004-06-22T23:06:52Z
59.97830104	-139.565548	2004-06-22T23:06:57Z
59.97819099	-139.56574	2004-06-22T23:07:02Z
59.97808001	-139.565932	2004-06-22T23:07:07Z
59.97797004	-139.566124	2004-06-22T23:07:12Z
59.97785999	-139.566316	2004-06-22T23:07:17Z
59.97774901	-139.566508	2004-06-22T23:07:22Z
59.97763904	-139.5667	2004-06-22T23:07:27Z
59.97759503	-139.566777	2004-06-22T23:07:29Z
59.97745296	-139.566908	2004-06-22T23:07:34Z
59.97730996	-139.567039	2004-06-22T23:07:39Z
59.97716798	-139.56717	2004-06-22T23:07:44Z
59.97702498	-139.567301	2004-06-22T23:07:49Z
59.97688299	-139.567432	2004-06-22T23:07:54Z
59.97674	-139.567563	2004-06-22T23:07:59Z
59.97659801	-139.567694	2004-06-22T23:08:04Z
59.97645501	-139.567826	2004-06-22T23:08:09Z
59.97631302	-139.567957	2004-06-22T23:08:14Z
59.97617003	-139.568088	2004-06-22T23:08:19Z
59.97602804	-139.568219	2004-06-22T23:08:24Z
59.97588504	-139.56835	2004-06-22T23:08:29Z
59.97585696	-139.568376	2004-06-22T23:08:30Z
59.97575202	-139.568565	2004-06-22T23:08:35Z
59.975648	-139.568754	2004-06-22T23:08:40Z
59.97554298	-139.568943	2004-06-22T23:08:45Z
59.97543803	-139.569132	2004-06-22T23:08:50Z
59.97533401	-139.569321	2004-06-22T23:08:55Z
59.97522899	-139.569511	2004-06-22T23:09:00Z
59.97512396	-139.5697	2004-06-22T23:09:05Z
59.97502003	-139.569889	2004-06-22T23:09:10Z
59.974915	-139.570078	2004-06-22T23:09:15Z
59.97480998	-139.570267	2004-06-22T23:09:20Z
59.97470596	-139.570456	2004-06-22T23:09:25Z
59.97460102	-139.570645	2004-06-22T23:09:30Z
59.97447697	-139.570745	2004-06-22T23:09:35Z
59.974354	-139.570844	2004-06-22T23:09:40Z
59.97423003	-139.570944	2004-06-22T23:09:45Z
59.97410598	-139.571044	2004-06-22T23:09:50Z
59.97398302	-139.571143	2004-06-22T23:09:55Z
59.97385897	-139.571243	2004-06-22T23:10:00Z
59.973735	-139.571343	2004-06-22T23:10:05Z
59.97361204	-139.571442	2004-06-22T23:10:10Z
59.97348798	-139.571542	2004-06-22T23:10:15Z
59.97336502	-139.571641	2004-06-22T23:10:20Z
59.97324097	-139.571741	2004-06-22T23:10:25Z
59.973117	-139.571841	2004-06-22T23:10:30Z
59.97299404	-139.57194	2004-06-22T23:10:35Z
59.97286999	-139.57204	2004-06-22T23:10:40Z
59.97274602	-139.57214	2004-06-22T23:10:45Z
59.97262297	-139.572239	2004-06-22T23:10:50Z
59.972499	-139.572339	2004-06-22T23:10:55Z
59.97237504	-139.572439	2004-06-22T23:11:00Z
59.97225199	-139.572538	2004-06-22T23:11:05Z
59.97212802	-139.572638	2004-06-22T23:11:10Z
59.97200397	-139.572738	2004-06-22T23:11:15Z
59.97188101	-139.572837	2004-06-22T23:11:20Z
59.97175704	-139.572937	2004-06-22T23:11:25Z
59.97163299	-139.573036	2004-06-22T23:11:30Z
59.97151002	-139.573136	2004-06-22T23:11:35Z
59.97148496	-139.573156	2004-06-22T23:11:36Z
59.97137197	-139.573206	2004-06-22T23:11:41Z
59.97125798	-139.573255	2004-06-22T23:11:46Z
59.97114499	-139.573305	2004-06-22T23:11:51Z
59.971032	-139.573354	2004-06-22T23:11:56Z
59.97091901	-139.573404	2004-06-22T23:12:01Z
59.97080502	-139.573454	2004-06-22T23:12:06Z
59.97069203	-139.573503	2004-06-22T23:12:11Z
59.97057896	-139.573553	2004-06-22T23:12:16Z
59.97046497	-139.573603	2004-06-22T23:12:21Z
59.97035198	-139.573652	2004-06-22T23:12:26Z
59.97023899	-139.573702	2004-06-22T23:12:31Z
59.970125	-139.573751	2004-06-22T23:12:36Z
59.97001201	-139.573801	2004-06-22T23:12:41Z
59.96989902	-139.573851	2004-06-22T23:12:46Z
59.96978603	-139.5739	2004-06-22T23:12:51Z
59.96967204	-139.57395	2004-06-22T23:12:56Z
59.96955897	-139.574	2004-06-22T23:13:01Z
59.96944598	-139.574049	2004-06-22T23:13:06Z
59.96933199	-139.574099	2004-06-22T23:13:11Z
59.969219	-139.574148	2004-06-22T23:13:16Z
59.96910601	-139.574198	2004-06-22T23:13:21Z
59.96899302	-139.574248	2004-06-22T23:13:26Z
59.96887903	-139.574297	2004-06-22T23:13:31Z
59.96876604	-139.574347	2004-06-22T23:13:36Z
59.96865297	-139.574396	2004-06-22T23:13:41Z
59.96853897	-139.574446	2004-06-22T23:13:46Z
59.96842599	-139.574496	2004-06-22T23:13:51Z
59.968313	-139.574545	2004-06-22T23:13:56Z
59.968199	-139.574595	2004-06-22T23:14:01Z
59.96808602	-139.574645	2004-06-22T23:14:06Z
59.96797303	-139.574694	2004-06-22T23:14:11Z
59.96786004	-139.574744	2004-06-22T23:14:16Z
59.96774596	-139.574793	2004-06-22T23:14:21Z
59.96763297	-139.574843	2004-06-22T23:14:26Z
59.96751999	-139.574893	2004-06-22T23:14:31Z
59.96740599	-139.574942	2004-06-22T23:14:36Z
59.967293	-139.574992	2004-06-22T23:14:41Z
59.96718002	-139.575041	2004-06-22T23:14:46Z
59.96706602	-139.575091	2004-06-22T23:14:51Z
59.96695303	-139.575141	2004-06-22T23:14:56Z
59.96683996	-139.57519	2004-06-22T23:15:01Z
59.96672697	-139.57524	2004-06-22T23:15:06Z
59.96661298	-139.575289	2004-06-22T23:15:11Z
59.96649999	-139.575339	2004-06-22T23:15:16Z
59.966387	-139.575389	2004-06-22T23:15:21Z
59.96627301	-139.575438	2004-06-22T23:15:26Z
59.96616002	-139.575488	2004-06-22T23:15:31Z
59.96604703	-139.575537	2004-06-22T23:15:36Z
59.96593304	-139.575587	2004-06-22T23:15:41Z
59.96581997	-139.575637	2004-06-22T23:15:46Z
59.96570698	-139.575686	2004-06-22T23:15:51Z
59.96559399	-139.575736	2004-06-22T23:15:56Z
59.96548	-139.575785	2004-06-22T23:16:01Z
59.96536701	-139.575835	2004-06-22T23:16:06Z
59.96525402	-139.575885	2004-06-22T23:16:11Z
59.96514003	-139.575934	2004-06-22T23:16:16Z
59.96502704	-139.575984	2004-06-22T23:16:21Z
59.96491397	-139.576033	2004-06-22T23:16:26Z
59.96479997	-139.576083	2004-06-22T23:16:31Z
59.96468699	-139.576133	2004-06-22T23:16:36Z
59.964574	-139.576182	2004-06-22T23:16:41Z
59.96446101	-139.576232	2004-06-22T23:16:46Z
59.96434702	-139.576281	2004-06-22T23:16:51Z
59.96423403	-139.576331	2004-06-22T23:16:56Z
59.96412104	-139.576381	2004-06-22T23:17:01Z
59.96400696	-139.57643	2004-06-22T23:17:06Z
59.96389397	-139.57648	2004-06-22T23:17:11Z
59.96378099	-139.576529	2004-06-22T23:17:16Z
59.96366699	-139.576579	2004-06-22T23:17:21Z
59.963554	-139.576629	2004-06-22T23:17:26Z
59.96344102	-139.576678	2004-06-22T23:17:31Z
59.96332803	-139.576728	2004-06-22T23:17:36Z
59.96321403	-139.576777	2004-06-22T23:17:41Z
59.96310096	-139.576827	2004-06-22T23:17:46Z
59.96298797	-139.576877	2004-06-22T23:17:51Z
59.96287398	-139.576926	2004-06-22T23:17:56Z
59.96276099	-139.576976	2004-06-22T23:18:01Z
59.962648	-139.577025	2004-06-22T23:18:06Z
59.96253502	-139.577075	2004-06-22T23:18:11Z
59.96242102	-139.577125	2004-06-22T23:18:16Z
59.96230803	-139.577174	2004-06-22T23:18:21Z
59.96219496	-139.577224	2004-06-22T23:18:26Z
59.96208097	-139.577273	2004-06-22T23:18:31Z
59.96196798	-139.577323	2004-06-22T23:18:36Z
59.96185499	-139.577373	2004-06-22T23:18:41Z
59.961742	-139.577422	2004-06-22T23:18:46Z
59.96162801	-139.577472	2004-06-22T23:18:51Z
59.96151502	-139.577521	2004-06-22T23:18:56Z
59.96140203	-139.577571	2004-06-22T23:19:01Z
59.96128804	-139.577621	2004-06-22T23:19:06Z
59.96117497	-139.57767	2004-06-22T23:19:11Z
59.96106198	-139.57772	2004-06-22T23:19:16Z
59.96094799	-139.577769	2004-06-22T23:19:21Z
59.960835	-139.577819	2004-06-22T23:19:26Z
59.96072201	-139.577868	2004-06-22T23:19:31Z
59.96060902	-139.577918	2004-06-22T23:19:36Z
59.96049503	-139.577968	2004-06-22T23:19:41Z
59.96038204	-139.578017	2004-06-22T23:19:46Z
59.96026897	-139.578067	2004-06-22T23:19:51Z
59.96015497	-139.578116	2004-06-22T23:19:56Z
59.96004199	-139.578166	2004-06-22T23:20:01Z
59.96003201	-139.578219	2004-06-22T23:20:06Z
59.96002204	-139.578272	2004-06-22T23:20:11Z
59.96001198	-139.578325	2004-06-22T23:20:16Z
59.96000201	-139.578377	2004-06-22T23:20:21Z
59.95999203	-139.57843	2004-06-22T23:20:26Z
59.95998197	-139.578483	2004-06-22T23:20:31Z
59.959973	-139.578536	2004-06-22T23:20:36Z
59.95996303	-139.578589	2004-06-22T23:20:41Z
59.95995297	-139.578641	2004-06-22T23:20:46Z
59.959943	-139.578694	2004-06-22T23:20:51Z
59.95993302	-139.578747	2004-06-22T23:20:56Z
59.95992296	-139.5788	2004-06-22T23:21:01Z
59.95991902	-139.578821	2004-06-22T23:21:03Z
59.95965298	-139.578999	2004-06-22T23:21:08Z
59.95938602	-139.579178	2004-06-22T23:21:13Z
59.95911998	-139.579356	2004-06-22T23:21:18Z
59.95885301	-139.579534	2004-06-22T23:21:23Z
59.95858697	-139.579713	2004-06-22T23:21:28Z
59.95832101	-139.579891	2004-06-22T23:21:33Z
59.95805397	-139.580069	2004-06-22T23:21:38Z
59.95778801	-139.580248	2004-06-22T23:21:43Z
59.95752096	-139.580426	2004-06-22T23:21:48Z
59.957255	-139.580604	2004-06-22T23:21:53Z
59.95698804	-139.580783	2004-06-22T23:21:58Z
59.956722	-139.580961	2004-06-22T23:22:03Z
59.95656903	-139.581079	2004-06-22T23:22:08Z
59.95641497	-139.581197	2004-06-22T23:22:13Z
59.956262	-139.581315	2004-06-22T23:22:18Z
59.95610903	-139.581433	2004-06-22T23:22:23Z
59.95595497	-139.581551	2004-06-22T23:22:28Z
59.955802	-139.581669	2004-06-22T23:22:33Z
59.95564903	-139.581787	2004-06-22T23:22:38Z
59.95549497	-139.581905	2004-06-22T23:22:43Z
59.955342	-139.582023	2004-06-22T23:22:48Z
59.95518903	-139.582141	2004-06-22T23:22:53Z
59.95503497	-139.582259	2004-06-22T23:22:58Z
59.954882	-139.582377	2004-06-22T23:23:03Z
59.954737	-139.58255	2004-06-22T23:23:08Z
59.95459199	-139.582723	2004-06-22T23:23:13Z
59.95444598	-139.582895	2004-06-22T23:23:18Z
59.95430097	-139.583068	2004-06-22T23:23:23Z
59.95415596	-139.583241	2004-06-22T23:23:28Z
59.95401104	-139.583414	2004-06-22T23:23:33Z
59.95386603	-139.583587	2004-06-22T23:23:38Z
59.95372103	-139.583759	2004-06-22T23:23:43Z
59.95357602	-139.583932	2004-06-22T23:23:48Z
59.95343001	-139.584105	2004-06-22T23:23:53Z
59.953285	-139.584278	2004-06-22T23:23:58Z
59.95313999	-139.58445	2004-06-22T23:24:03Z
59.95311099	-139.584485	2004-06-22T23:24:04Z
59.95295702	-139.584638	2004-06-22T23:24:09Z
59.95280304	-139.58479	2004-06-22T23:24:14Z
59.95264797	-139.584943	2004-06-22T23:24:19Z
59.952494	-139.585095	2004-06-22T23:24:24Z
59.95234002	-139.585248	2004-06-22T23:24:29Z
59.95218596	-139.5854	2004-06-22T23:24:34Z
59.95203199	-139.585553	2004-06-22T23:24:39Z
59.95187801	-139.585705	2004-06-22T23:24:44Z
59.95172404	-139.585857	2004-06-22T23:24:49Z
59.95156897	-139.58601	2004-06-22T23:24:54Z
59.951415	-139.586163	2004-06-22T23:24:59Z
59.95126102	-139.586315	2004-06-22T23:25:04Z
59.95110403	-139.586475	2004-06-22T23:25:09Z
59.95094603	-139.586636	2004-06-22T23:25:14Z
59.95078904	-139.586796	2004-06-22T23:25:19Z
59.95063104	-139.586957	2004-06-22T23:25:24Z
59.95047396	-139.587117	2004-06-22T23:25:29Z
59.95031596	-139.587278	2004-06-22T23:25:34Z
59.95015897	-139.587438	2004-06-22T23:25:39Z
59.95000198	-139.587598	2004-06-22T23:25:44Z
59.94984398	-139.587759	2004-06-22T23:25:49Z
59.94968698	-139.587919	2004-06-22T23:25:54Z
59.94952898	-139.58808	2004-06-22T23:25:59Z
59.94937199	-139.58824	2004-06-22T23:26:04Z
59.94923101	-139.588403	2004-06-22T23:26:09Z
59.94909002	-139.588566	2004-06-22T23:26:14Z
59.94894804	-139.58873	2004-06-22T23:26:19Z
59.94880697	-139.588893	2004-06-22T23:26:24Z
59.94866598	-139.589056	2004-06-22T23:26:29Z
59.94852399	-139.589219	2004-06-22T23:26:34Z
59.94838301	-139.589382	2004-06-22T23:26:39Z
59.94824203	-139.589545	2004-06-22T23:26:44Z
59.94810096	-139.589709	2004-06-22T23:26:49Z
59.94795897	-139.589872	2004-06-22T23:26:54Z
59.94781799	-139.590035	2004-06-22T23:26:59Z
59.947677	-139.590198	2004-06-22T23:27:04Z
59.94753703	-139.590355	2004-06-22T23:27:09Z
59.94739696	-139.590513	2004-06-22T23:27:14Z
59.94725699	-139.59067	2004-06-22T23:27:19Z
59.94711801	-139.590828	2004-06-22T23:27:24Z
[truncated: 440 more rows]
