# Supplementary material for: Spatially Estimating Disturbance of Harbor Seals (Phoca vitulina)
Source: PLoS One. 2015 Jul 1;10(7):e0129798. doi: 10.1371/journal.pone.0129798 (PMC4488586; doi:10.1371/journal.pone.0129798)
Supplement: S3 Dataset — (ZIP) [file pone.0129798.s003.zip › 20050531_ship_track.csv]

lat	lon	ns1:time2
59.8680902	-139.6674211	2005-05-31T20:28:07Z
59.8709009	-139.6668594	2005-05-31T20:28:38Z
59.8737236	-139.665992	2005-05-31T20:29:08Z
59.8763204	-139.6656892	2005-05-31T20:29:38Z
59.8789641	-139.665251	2005-05-31T20:30:08Z
59.8816319	-139.6647604	2005-05-31T20:30:38Z
59.8843267	-139.6641948	2005-05-31T20:31:08Z
59.8870175	-139.6634825	2005-05-31T20:31:38Z
59.8896681	-139.6625111	2005-05-31T20:32:08Z
59.8923045	-139.6612766	2005-05-31T20:32:38Z
59.89489	-139.659796	2005-05-31T20:33:08Z
59.8973695	-139.657956	2005-05-31T20:33:38Z
59.8996943	-139.6557203	2005-05-31T20:34:08Z
59.9018371	-139.6531675	2005-05-31T20:34:38Z
59.9038066	-139.6503412	2005-05-31T20:35:08Z
59.9055807	-139.6473393	2005-05-31T20:35:38Z
59.9072355	-139.6442423	2005-05-31T20:36:08Z
59.9087382	-139.6410596	2005-05-31T20:36:38Z
59.9101296	-139.6379282	2005-05-31T20:37:08Z
59.911371	-139.6349481	2005-05-31T20:37:38Z
59.912522	-139.6321887	2005-05-31T20:38:08Z
59.9135781	-139.6296609	2005-05-31T20:38:38Z
59.9145256	-139.6273105	2005-05-31T20:39:08Z
59.9154178	-139.6251263	2005-05-31T20:39:38Z
59.916241	-139.6230512	2005-05-31T20:40:08Z
59.917077	-139.6210308	2005-05-31T20:40:38Z
59.9178984	-139.6189648	2005-05-31T20:41:08Z
59.9187423	-139.6168808	2005-05-31T20:41:38Z
59.9195559	-139.6147437	2005-05-31T20:42:08Z
59.9204268	-139.6126699	2005-05-31T20:42:38Z
59.9213662	-139.6107295	2005-05-31T20:43:08Z
59.9223769	-139.6088359	2005-05-31T20:43:38Z
59.9234227	-139.606948	2005-05-31T20:44:08Z
59.9244997	-139.605079	2005-05-31T20:44:38Z
59.9255642	-139.6031703	2005-05-31T20:45:08Z
59.9266436	-139.6012557	2005-05-31T20:45:38Z
59.9277484	-139.5993479	2005-05-31T20:46:08Z
59.9288489	-139.5974119	2005-05-31T20:46:38Z
59.9299654	-139.5955188	2005-05-31T20:47:08Z
59.9311439	-139.5937373	2005-05-31T20:47:38Z
59.9323239	-139.5919918	2005-05-31T20:48:08Z
59.9335018	-139.5902551	2005-05-31T20:48:38Z
59.9347147	-139.5886073	2005-05-31T20:49:08Z
59.9359516	-139.5870242	2005-05-31T20:49:38Z
59.9371685	-139.585505	2005-05-31T20:50:08Z
59.9383134	-139.5840439	2005-05-31T20:50:38Z
59.9393898	-139.5827533	2005-05-31T20:51:08Z
59.9404249	-139.5817261	2005-05-31T20:51:38Z
59.9414971	-139.5811162	2005-05-31T20:52:08Z
59.9425481	-139.580609	2005-05-31T20:52:38Z
59.9436477	-139.5801502	2005-05-31T20:53:08Z
59.944779	-139.5796546	2005-05-31T20:53:38Z
59.9459328	-139.5789554	2005-05-31T20:54:08Z
59.9470988	-139.5780793	2005-05-31T20:54:38Z
59.9482176	-139.5769688	2005-05-31T20:55:08Z
59.9492804	-139.5756533	2005-05-31T20:55:38Z
59.9503689	-139.5742471	2005-05-31T20:56:08Z
59.9514395	-139.5727488	2005-05-31T20:56:38Z
59.9525325	-139.5712011	2005-05-31T20:57:08Z
59.9536246	-139.5696414	2005-05-31T20:57:38Z
59.9547253	-139.5680622	2005-05-31T20:58:08Z
59.9558017	-139.5665281	2005-05-31T20:58:38Z
59.956816	-139.5650578	2005-05-31T20:59:08Z
59.9577899	-139.5636693	2005-05-31T20:59:38Z
59.9586979	-139.5623333	2005-05-31T21:00:08Z
59.9595887	-139.5611173	2005-05-31T21:00:38Z
59.9604578	-139.5600375	2005-05-31T21:01:08Z
59.9613205	-139.5590675	2005-05-31T21:01:38Z
59.9621469	-139.5581946	2005-05-31T21:02:08Z
59.9629585	-139.5574224	2005-05-31T21:02:38Z
59.9637178	-139.5567652	2005-05-31T21:03:08Z
59.9644369	-139.5562243	2005-05-31T21:03:38Z
59.9651679	-139.5558537	2005-05-31T21:04:08Z
59.9658867	-139.5555321	2005-05-31T21:04:38Z
59.9665847	-139.5552842	2005-05-31T21:05:08Z
59.9672807	-139.5551246	2005-05-31T21:05:38Z
59.9679686	-139.5549469	2005-05-31T21:06:08Z
59.9686821	-139.5548151	2005-05-31T21:06:38Z
59.9693907	-139.554703	2005-05-31T21:07:08Z
59.9700854	-139.5545767	2005-05-31T21:07:38Z
59.9708099	-139.5542866	2005-05-31T21:08:08Z
59.97157	-139.5540271	2005-05-31T21:08:38Z
59.972428	-139.5537429	2005-05-31T21:09:08Z
59.973353	-139.5532901	2005-05-31T21:09:38Z
59.9743527	-139.5527561	2005-05-31T21:10:08Z
59.9754232	-139.5521932	2005-05-31T21:10:38Z
59.9765144	-139.5515074	2005-05-31T21:11:08Z
59.9775921	-139.5507584	2005-05-31T21:11:38Z
59.9786561	-139.5500251	2005-05-31T21:12:08Z
59.9797087	-139.5492726	2005-05-31T21:12:38Z
59.9807174	-139.5485266	2005-05-31T21:13:08Z
59.9817437	-139.547882	2005-05-31T21:13:38Z
59.9827719	-139.5472838	2005-05-31T21:14:08Z
59.9837984	-139.5466965	2005-05-31T21:14:38Z
59.9848284	-139.5461433	2005-05-31T21:15:08Z
59.9858399	-139.5456054	2005-05-31T21:15:38Z
59.9868274	-139.5450984	2005-05-31T21:16:08Z
59.9877684	-139.544528	2005-05-31T21:16:38Z
59.9886525	-139.5439119	2005-05-31T21:17:08Z
59.9894636	-139.5431965	2005-05-31T21:17:38Z
59.9902036	-139.5423817	2005-05-31T21:18:08Z
59.990874	-139.5414815	2005-05-31T21:18:38Z
59.9914535	-139.540487	2005-05-31T21:19:08Z
59.9919588	-139.5394751	2005-05-31T21:19:38Z
59.9924023	-139.538458	2005-05-31T21:20:08Z
59.9928225	-139.537434	2005-05-31T21:20:38Z
59.9932455	-139.5364798	2005-05-31T21:21:08Z
59.993646	-139.5355012	2005-05-31T21:21:38Z
59.9940305	-139.5345469	2005-05-31T21:22:08Z
59.9943911	-139.5336532	2005-05-31T21:22:38Z
59.9947102	-139.5328118	2005-05-31T21:23:08Z
59.9950105	-139.5320592	2005-05-31T21:23:38Z
59.9952732	-139.5313673	2005-05-31T21:24:08Z
59.9954881	-139.5307052	2005-05-31T21:24:38Z
59.9956524	-139.530077	2005-05-31T21:25:08Z
59.9957917	-139.5295445	2005-05-31T21:25:38Z
59.9958936	-139.5291849	2005-05-31T21:26:08Z
59.996008	-139.5288778	2005-05-31T21:26:38Z
59.9961082	-139.528625	2005-05-31T21:27:08Z
59.9962333	-139.5283938	2005-05-31T21:27:38Z
59.9963448	-139.5281793	2005-05-31T21:28:08Z
59.9964256	-139.5279485	2005-05-31T21:28:38Z
59.9964719	-139.5277525	2005-05-31T21:29:08Z
59.9964801	-139.5275822	2005-05-31T21:29:38Z
59.9964806	-139.5273955	2005-05-31T21:30:08Z
59.9965055	-139.5271986	2005-05-31T21:30:38Z
59.9965458	-139.5270086	2005-05-31T21:31:08Z
59.9966285	-139.5267775	2005-05-31T21:31:38Z
59.9966966	-139.5265637	2005-05-31T21:32:08Z
59.9967551	-139.5263848	2005-05-31T21:32:38Z
59.9968126	-139.5262551	2005-05-31T21:33:08Z
59.996854	-139.5261528	2005-05-31T21:33:38Z
59.9968909	-139.5260231	2005-05-31T21:34:08Z
59.996893	-139.5259525	2005-05-31T21:34:38Z
59.9969038	-139.525856	2005-05-31T21:35:08Z
59.9969261	-139.5257505	2005-05-31T21:35:38Z
59.9969514	-139.5257195	2005-05-31T21:36:08Z
59.9969523	-139.5257217	2005-05-31T21:36:38Z
59.9969446	-139.5257405	2005-05-31T21:37:08Z
59.9969385	-139.5257393	2005-05-31T21:37:38Z
59.9969295	-139.5257447	2005-05-31T21:38:08Z
59.9969226	-139.5257565	2005-05-31T21:38:38Z
59.9969188	-139.5257463	2005-05-31T21:39:08Z
59.9968981	-139.5257213	2005-05-31T21:39:38Z
59.9968951	-139.5257171	2005-05-31T21:40:08Z
59.996895	-139.5257363	2005-05-31T21:40:38Z
59.9968748	-139.5257452	2005-05-31T21:41:08Z
59.9968758	-139.5257334	2005-05-31T21:41:38Z
59.9968893	-139.5257379	2005-05-31T21:42:08Z
59.9968931	-139.525737	2005-05-31T21:42:38Z
59.996886	-139.5257249	2005-05-31T21:43:08Z
59.9968958	-139.5257052	2005-05-31T21:43:38Z
59.9969084	-139.5257253	2005-05-31T21:44:08Z
59.9969122	-139.5257462	2005-05-31T21:44:38Z
59.9969225	-139.5257552	2005-05-31T21:45:08Z
59.9969283	-139.5257644	2005-05-31T21:45:38Z
59.9969452	-139.5257532	2005-05-31T21:46:08Z
59.9969539	-139.5257617	2005-05-31T21:46:38Z
59.9969519	-139.5257714	2005-05-31T21:47:08Z
59.9969516	-139.5257813	2005-05-31T21:47:38Z
59.9969504	-139.5258012	2005-05-31T21:48:08Z
59.9969599	-139.5258065	2005-05-31T21:48:38Z
59.9969507	-139.5258241	2005-05-31T21:49:08Z
59.9969519	-139.5258297	2005-05-31T21:49:38Z
59.9969516	-139.5258364	2005-05-31T21:50:08Z
59.9969592	-139.5258699	2005-05-31T21:50:38Z
59.996953	-139.5258841	2005-05-31T21:51:08Z
59.9969495	-139.5259017	2005-05-31T21:51:38Z
59.9969431	-139.5258983	2005-05-31T21:52:08Z
59.9969525	-139.5258851	2005-05-31T21:52:38Z
59.9969566	-139.5258262	2005-05-31T21:53:08Z
59.9969741	-139.5257085	2005-05-31T21:53:38Z
59.9969923	-139.5255544	2005-05-31T21:54:08Z
59.9970077	-139.5253495	2005-05-31T21:54:38Z
59.9970151	-139.5251587	2005-05-31T21:55:08Z
59.9970362	-139.5250014	2005-05-31T21:55:38Z
59.9970625	-139.5248512	2005-05-31T21:56:08Z
59.9970809	-139.5247249	2005-05-31T21:56:38Z
59.9971169	-139.5246221	2005-05-31T21:57:08Z
59.9971308	-139.5245497	2005-05-31T21:57:38Z
59.9971487	-139.5244706	2005-05-31T21:58:08Z
59.997176	-139.5243991	2005-05-31T21:58:38Z
59.9972288	-139.5244014	2005-05-31T21:59:08Z
59.9972847	-139.5244509	2005-05-31T21:59:38Z
59.997344	-139.5245222	2005-05-31T22:00:08Z
59.9973896	-139.5246028	2005-05-31T22:00:38Z
59.9973999	-139.5246476	2005-05-31T22:01:08Z
59.9973592	-139.5247533	2005-05-31T22:01:38Z
59.9973358	-139.5248045	2005-05-31T22:02:08Z
59.997315	-139.5248356	2005-05-31T22:02:38Z
59.9972951	-139.5248167	2005-05-31T22:03:08Z
59.9973105	-139.5247294	2005-05-31T22:03:38Z
59.9973302	-139.5247699	2005-05-31T22:04:08Z
59.9973769	-139.5247773	2005-05-31T22:04:38Z
59.9974064	-139.5245813	2005-05-31T22:05:08Z
59.9974165	-139.5245876	2005-05-31T22:05:38Z
59.9974418	-139.5246966	2005-05-31T22:06:08Z
59.9974371	-139.5248067	2005-05-31T22:06:38Z
59.9974226	-139.5247754	2005-05-31T22:07:08Z
59.9973933	-139.5247676	2005-05-31T22:07:38Z
59.997335	-139.5248072	2005-05-31T22:08:08Z
59.9972685	-139.5248626	2005-05-31T22:08:38Z
59.9971905	-139.5249321	2005-05-31T22:09:08Z
59.9971167	-139.5249963	2005-05-31T22:09:38Z
59.9970664	-139.5250399	2005-05-31T22:10:08Z
59.9970515	-139.5250747	2005-05-31T22:10:38Z
59.9970835	-139.5250689	2005-05-31T22:11:08Z
59.9970591	-139.5250991	2005-05-31T22:11:38Z
59.9970511	-139.5250957	2005-05-31T22:12:08Z
59.997047	-139.5251115	2005-05-31T22:12:38Z
59.9970343	-139.5251393	2005-05-31T22:13:08Z
59.997044	-139.5251733	2005-05-31T22:13:38Z
59.9970418	-139.5251807	2005-05-31T22:14:08Z
59.9970371	-139.5251841	2005-05-31T22:14:38Z
59.9970471	-139.5251636	2005-05-31T22:15:08Z
59.9970434	-139.525178	2005-05-31T22:15:38Z
59.9970532	-139.5251915	2005-05-31T22:16:08Z
59.9970531	-139.5251796	2005-05-31T22:16:38Z
59.9970488	-139.5251646	2005-05-31T22:17:08Z
59.9970354	-139.5251816	2005-05-31T22:17:38Z
59.9970326	-139.5251416	2005-05-31T22:18:08Z
59.9970436	-139.5251585	2005-05-31T22:18:38Z
59.9970435	-139.5251853	2005-05-31T22:19:08Z
59.997026	-139.5251594	2005-05-31T22:19:38Z
59.997025	-139.5251804	2005-05-31T22:20:08Z
59.9970369	-139.5251867	2005-05-31T22:20:38Z
59.9970543	-139.5251832	2005-05-31T22:21:08Z
59.9970379	-139.525169	2005-05-31T22:21:38Z
59.9970186	-139.5251769	2005-05-31T22:22:08Z
59.996998	-139.5251677	2005-05-31T22:22:38Z
59.9970123	-139.5251554	2005-05-31T22:23:08Z
59.9970224	-139.5251454	2005-05-31T22:23:38Z
59.9970281	-139.5251552	2005-05-31T22:24:08Z
59.9970349	-139.5251727	2005-05-31T22:24:38Z
59.9969877	-139.525129	2005-05-31T22:25:08Z
59.9969581	-139.5250811	2005-05-31T22:25:38Z
59.9969995	-139.5250929	2005-05-31T22:26:08Z
59.9970498	-139.5251378	2005-05-31T22:26:38Z
59.9970611	-139.5252414	2005-05-31T22:27:08Z
59.9970368	-139.5252055	2005-05-31T22:27:38Z
59.9970292	-139.5251916	2005-05-31T22:28:08Z
59.997019	-139.5251716	2005-05-31T22:28:38Z
59.9970212	-139.5251666	2005-05-31T22:29:08Z
59.9970219	-139.5251507	2005-05-31T22:29:38Z
59.9970326	-139.5250924	2005-05-31T22:30:08Z
59.9970249	-139.5251375	2005-05-31T22:30:38Z
59.9970047	-139.5251973	2005-05-31T22:31:08Z
59.9969874	-139.5252437	2005-05-31T22:31:38Z
59.9970565	-139.5252319	2005-05-31T22:32:08Z
59.9970792	-139.525296	2005-05-31T22:32:38Z
59.9970271	-139.5254236	2005-05-31T22:33:08Z
59.9970299	-139.5255699	2005-05-31T22:33:38Z
59.9970151	-139.525737	2005-05-31T22:34:08Z
59.9970097	-139.5258699	2005-05-31T22:34:38Z
59.9969983	-139.5260588	2005-05-31T22:35:08Z
59.9969832	-139.5262943	2005-05-31T22:35:38Z
59.9969347	-139.5265615	2005-05-31T22:36:08Z
59.9968732	-139.5268218	2005-05-31T22:36:38Z
59.9967624	-139.5271655	2005-05-31T22:37:08Z
59.9966209	-139.5276062	2005-05-31T22:37:38Z
59.9964132	-139.5281131	2005-05-31T22:38:08Z
59.9961536	-139.5287019	2005-05-31T22:38:38Z
59.9958377	-139.5293412	2005-05-31T22:39:08Z
59.9954835	-139.5299659	2005-05-31T22:39:38Z
59.9951007	-139.5305488	2005-05-31T22:40:08Z
59.9946789	-139.5310726	2005-05-31T22:40:38Z
59.9942124	-139.5315319	2005-05-31T22:41:08Z
59.9937144	-139.5319649	2005-05-31T22:41:38Z
59.9932334	-139.5324047	2005-05-31T22:42:08Z
59.9927441	-139.5328156	2005-05-31T22:42:38Z
59.9922463	-139.5331969	2005-05-31T22:43:08Z
59.9917132	-139.5334851	2005-05-31T22:43:38Z
59.9911939	-139.5337632	2005-05-31T22:44:08Z
59.9906921	-139.5341023	2005-05-31T22:44:38Z
59.9902538	-139.5345411	2005-05-31T22:45:08Z
59.9898164	-139.5350125	2005-05-31T22:45:38Z
59.989391	-139.5354955	2005-05-31T22:46:08Z
59.989027	-139.5360313	2005-05-31T22:46:38Z
59.9886291	-139.5365582	2005-05-31T22:47:08Z
59.9883043	-139.5370754	2005-05-31T22:47:38Z
59.9879857	-139.5375844	2005-05-31T22:48:08Z
59.9875902	-139.5380953	2005-05-31T22:48:38Z
59.9871281	-139.5385319	2005-05-31T22:49:08Z
59.9865871	-139.5389606	2005-05-31T22:49:38Z
59.9859795	-139.5394302	2005-05-31T22:50:08Z
59.9853194	-139.5399184	2005-05-31T22:50:38Z
59.9846505	-139.5405052	2005-05-31T22:51:08Z
59.9839176	-139.5410907	2005-05-31T22:51:38Z
59.9832039	-139.5418063	2005-05-31T22:52:08Z
59.9825471	-139.5426391	2005-05-31T22:52:38Z
59.9818631	-139.5434866	2005-05-31T22:53:08Z
59.9812182	-139.5443593	2005-05-31T22:53:38Z
59.9805655	-139.545254	2005-05-31T22:54:08Z
59.9799541	-139.5461825	2005-05-31T22:54:38Z
59.9793664	-139.5471009	2005-05-31T22:55:08Z
59.9787361	-139.5479357	2005-05-31T22:55:38Z
59.9780907	-139.5486931	2005-05-31T22:56:08Z
59.9774406	-139.5494144	2005-05-31T22:56:38Z
59.9767635	-139.5501088	2005-05-31T22:57:08Z
59.9761293	-139.5508012	2005-05-31T22:57:38Z
59.9754408	-139.5514097	2005-05-31T22:58:08Z
59.974741	-139.5519068	2005-05-31T22:58:38Z
59.9738821	-139.5523586	2005-05-31T22:59:08Z
59.9729417	-139.5526715	2005-05-31T22:59:38Z
59.9719475	-139.552991	2005-05-31T23:00:08Z
59.9708773	-139.5533371	2005-05-31T23:00:38Z
59.9697818	-139.5536277	2005-05-31T23:01:08Z
59.9686292	-139.5538002	2005-05-31T23:01:38Z
59.9674385	-139.5537851	2005-05-31T23:02:08Z
59.9662079	-139.5536864	2005-05-31T23:02:38Z
59.9649417	-139.5535115	2005-05-31T23:03:08Z
59.9636729	-139.553308	2005-05-31T23:03:38Z
59.9623994	-139.5531288	2005-05-31T23:04:08Z
59.9610917	-139.5528074	2005-05-31T23:04:38Z
59.9597776	-139.5523862	2005-05-31T23:05:08Z
59.9584302	-139.5518706	2005-05-31T23:05:38Z
59.957036	-139.5512759	2005-05-31T23:06:08Z
59.9555913	-139.5507431	2005-05-31T23:06:38Z
59.9541546	-139.550504	2005-05-31T23:07:08Z
59.9527432	-139.5507	2005-05-31T23:07:38Z
59.9513675	-139.5513502	2005-05-31T23:08:08Z
59.9500321	-139.5522923	2005-05-31T23:08:38Z
59.9487265	-139.5534387	2005-05-31T23:09:08Z
59.9474852	-139.5548819	2005-05-31T23:09:38Z
59.9463556	-139.5565896	2005-05-31T23:10:08Z
59.9453084	-139.5585314	2005-05-31T23:10:38Z
59.9443469	-139.5606256	2005-05-31T23:11:08Z
59.9434106	-139.5628205	2005-05-31T23:11:38Z
59.9424542	-139.5650646	2005-05-31T23:12:08Z
59.9415259	-139.5673483	2005-05-31T23:12:38Z
59.94059	-139.5696804	2005-05-31T23:13:08Z
59.939649	-139.5720278	2005-05-31T23:13:38Z
59.9386832	-139.5743905	2005-05-31T23:14:08Z
59.9376937	-139.5767333	2005-05-31T23:14:38Z
59.9367776	-139.5789965	2005-05-31T23:15:08Z
59.9358057	-139.5815352	2005-05-31T23:15:38Z
59.9348404	-139.5839996	2005-05-31T23:16:08Z
59.9338817	-139.5863755	2005-05-31T23:16:38Z
59.9328479	-139.5886303	2005-05-31T23:17:08Z
59.9317622	-139.5908234	2005-05-31T23:17:38Z
59.9306695	-139.5929699	2005-05-31T23:18:08Z
59.9295369	-139.5951	2005-05-31T23:18:38Z
59.9284144	-139.597204	2005-05-31T23:19:08Z
59.927266	-139.5992888	2005-05-31T23:19:38Z
59.9261322	-139.6013838	2005-05-31T23:20:08Z
59.9249557	-139.6034913	2005-05-31T23:20:38Z
59.9237427	-139.605622	2005-05-31T23:21:08Z
59.9225822	-139.6078795	2005-05-31T23:21:38Z
59.9214722	-139.6102813	2005-05-31T23:22:08Z
59.9203723	-139.6128144	2005-05-31T23:22:38Z
59.9192642	-139.615404	2005-05-31T23:23:08Z
59.9181542	-139.6180733	2005-05-31T23:23:38Z
59.9169656	-139.6206891	2005-05-31T23:24:08Z
59.9157224	-139.6232462	2005-05-31T23:24:38Z
59.91447	-139.6258174	2005-05-31T23:25:08Z
59.9131961	-139.628378	2005-05-31T23:25:38Z
59.9119038	-139.6308769	2005-05-31T23:26:08Z
59.9105486	-139.6332937	2005-05-31T23:26:38Z
59.9091712	-139.6355798	2005-05-31T23:27:08Z
59.9079132	-139.6374639	2005-05-31T23:27:34Z
