# Supplementary material for: Spatially Estimating Disturbance of Harbor Seals (Phoca vitulina)
Source: PLoS One. 2015 Jul 1;10(7):e0129798. doi: 10.1371/journal.pone.0129798 (PMC4488586; doi:10.1371/journal.pone.0129798)
Supplement: S3 Dataset — (ZIP) [file pone.0129798.s003.zip › 20050825_ship_track.csv]

lat	lon	time
59.914576	-139.645131	2005-08-25T20:46:12Z
59.915677	-139.643405	2005-08-25T20:46:42Z
59.915677	-139.643405	2005-08-25T20:46:44Z
59.916305	-139.640802	2005-08-25T20:46:54Z
59.917303	-139.638702	2005-08-25T20:47:24Z
59.918351	-139.636944	2005-08-25T20:47:54Z
59.919318	-139.635412	2005-08-25T20:48:24Z
59.920216	-139.633615	2005-08-25T20:48:54Z
59.921103	-139.631488	2005-08-25T20:49:24Z
59.921879	-139.629893	2005-08-25T20:49:54Z
59.922633	-139.628927	2005-08-25T20:50:24Z
59.923292	-139.627155	2005-08-25T20:50:54Z
59.923966	-139.62567	2005-08-25T20:51:24Z
59.92464	-139.624596	2005-08-25T20:51:54Z
59.92515	-139.622835	2005-08-25T20:52:24Z
59.925628	-139.621024	2005-08-25T20:52:54Z
59.926079	-139.61996	2005-08-25T20:53:20Z
59.926079	-139.61996	2005-08-25T20:53:50Z
59.926079	-139.61996	2005-08-25T20:54:20Z
59.926854	-139.616649	2005-08-25T20:54:22Z
59.927611	-139.616097	2005-08-25T20:54:52Z
59.928046	-139.614789	2005-08-25T20:55:22Z
59.928509	-139.613426	2005-08-25T20:55:52Z
59.928979	-139.61188	2005-08-25T20:56:22Z
59.929555	-139.61022	2005-08-25T20:56:52Z
59.930236	-139.608453	2005-08-25T20:57:22Z
59.93079	-139.606609	2005-08-25T20:57:52Z
59.931415	-139.604646	2005-08-25T20:58:22Z
59.932044	-139.602621	2005-08-25T20:58:52Z
59.932719	-139.600534	2005-08-25T20:59:22Z
59.933296	-139.598352	2005-08-25T20:59:52Z
59.933968	-139.59618	2005-08-25T21:00:22Z
59.934753	-139.594339	2005-08-25T21:00:52Z
59.93567	-139.592957	2005-08-25T21:01:22Z
59.936668	-139.591951	2005-08-25T21:01:52Z
59.93769	-139.590794	2005-08-25T21:02:22Z
59.938767	-139.589996	2005-08-25T21:02:52Z
59.939927	-139.588942	2005-08-25T21:03:22Z
59.941209	-139.585961	2005-08-25T21:03:52Z
59.94249	-139.584247	2005-08-25T21:04:22Z
59.943865	-139.582557	2005-08-25T21:04:52Z
59.94533	-139.581158	2005-08-25T21:05:22Z
59.946805	-139.579435	2005-08-25T21:05:52Z
59.948324	-139.578064	2005-08-25T21:06:22Z
59.949833	-139.576837	2005-08-25T21:06:52Z
59.951292	-139.575351	2005-08-25T21:07:22Z
59.952702	-139.573698	2005-08-25T21:07:52Z
59.954061	-139.572409	2005-08-25T21:08:22Z
59.955397	-139.571187	2005-08-25T21:08:52Z
59.956715	-139.570163	2005-08-25T21:09:22Z
59.957987	-139.569159	2005-08-25T21:09:52Z
59.959186	-139.568514	2005-08-25T21:10:22Z
59.960261	-139.567837	2005-08-25T21:10:52Z
59.961307	-139.567493	2005-08-25T21:11:22Z
59.962323	-139.566992	2005-08-25T21:11:52Z
59.96239	-139.566957	2005-08-25T21:11:55Z
59.96239	-139.566957	2005-08-25T21:12:25Z
59.96239	-139.566957	2005-08-25T21:12:55Z
59.964062	-139.567035	2005-08-25T21:13:06Z
59.964879	-139.565259	2005-08-25T21:13:36Z
59.965643	-139.564637	2005-08-25T21:14:06Z
59.966159	-139.564409	2005-08-25T21:14:36Z
59.966687	-139.564023	2005-08-25T21:15:06Z
59.967177	-139.563523	2005-08-25T21:15:36Z
59.967585	-139.563117	2005-08-25T21:16:06Z
59.967997	-139.562844	2005-08-25T21:16:36Z
59.968011	-139.562835	2005-08-25T21:16:38Z
59.96774	-139.562824	2005-08-25T21:16:58Z
59.967963	-139.562442	2005-08-25T21:17:28Z
59.968045	-139.562295	2005-08-25T21:17:41Z
59.968045	-139.562295	2005-08-25T21:18:11Z
59.968045	-139.562295	2005-08-25T21:18:41Z
59.968175	-139.561513	2005-08-25T21:19:06Z
59.968272	-139.561329	2005-08-25T21:19:36Z
59.968272	-139.561173	2005-08-25T21:20:01Z
59.968099	-139.561167	2005-08-25T21:20:30Z
59.968089	-139.560502	2005-08-25T21:21:00Z
59.968027	-139.560544	2005-08-25T21:21:30Z
59.967947	-139.560521	2005-08-25T21:22:00Z
59.967894	-139.560639	2005-08-25T21:22:30Z
59.967855	-139.560544	2005-08-25T21:23:00Z
59.967872	-139.560465	2005-08-25T21:23:30Z
59.967906	-139.560436	2005-08-25T21:24:00Z
59.967964	-139.560475	2005-08-25T21:24:30Z
59.968006	-139.560376	2005-08-25T21:25:00Z
59.967783	-139.56019	2005-08-25T21:25:30Z
59.967817	-139.560065	2005-08-25T21:26:00Z
59.967971	-139.559892	2005-08-25T21:26:30Z
59.967976	-139.559736	2005-08-25T21:27:00Z
59.968001	-139.55957	2005-08-25T21:27:30Z
59.968244	-139.559436	2005-08-25T21:28:00Z
59.968278	-139.559296	2005-08-25T21:28:30Z
59.96832	-139.55917	2005-08-25T21:29:00Z
59.968326	-139.559053	2005-08-25T21:29:30Z
59.9684	-139.55894	2005-08-25T21:30:00Z
59.968411	-139.558743	2005-08-25T21:30:30Z
59.968402	-139.558495	2005-08-25T21:31:00Z
59.96838	-139.558262	2005-08-25T21:31:30Z
59.968344	-139.558123	2005-08-25T21:32:00Z
59.968291	-139.558024	2005-08-25T21:32:30Z
59.968207	-139.557891	2005-08-25T21:33:00Z
59.96812	-139.557831	2005-08-25T21:33:30Z
59.967982	-139.557851	2005-08-25T21:34:00Z
59.967852	-139.557807	2005-08-25T21:34:29Z
59.967806	-139.557866	2005-08-25T21:34:44Z
59.967748	-139.558044	2005-08-25T21:35:14Z
59.967703	-139.558174	2005-08-25T21:35:31Z
59.96778	-139.558433	2005-08-25T21:35:47Z
59.967736	-139.558552	2005-08-25T21:36:17Z
59.967726	-139.55868	2005-08-25T21:36:47Z
59.96773	-139.558758	2005-08-25T21:37:15Z
59.967587	-139.559167	2005-08-25T21:37:23Z
59.967564	-139.558878	2005-08-25T21:37:53Z
59.967496	-139.558801	2005-08-25T21:38:23Z
59.967387	-139.558705	2005-08-25T21:38:53Z
59.967234	-139.558736	2005-08-25T21:39:23Z
59.967061	-139.558745	2005-08-25T21:39:53Z
59.966854	-139.558985	2005-08-25T21:40:23Z
59.966667	-139.559385	2005-08-25T21:40:53Z
59.966503	-139.559817	2005-08-25T21:41:23Z
59.966474	-139.560272	2005-08-25T21:41:53Z
59.96642	-139.560871	2005-08-25T21:42:23Z
59.966484	-139.561447	2005-08-25T21:42:53Z
59.966536	-139.561912	2005-08-25T21:43:23Z
59.966569	-139.562199	2005-08-25T21:43:53Z
59.96657	-139.562266	2005-08-25T21:44:23Z
59.966518	-139.562128	2005-08-25T21:44:53Z
59.966463	-139.561839	2005-08-25T21:45:23Z
59.966403	-139.561514	2005-08-25T21:45:53Z
59.966349	-139.56122	2005-08-25T21:46:23Z
59.966298	-139.560931	2005-08-25T21:46:53Z
59.966199	-139.560538	2005-08-25T21:47:23Z
59.966126	-139.560128	2005-08-25T21:47:53Z
59.966062	-139.559752	2005-08-25T21:48:23Z
59.965939	-139.559449	2005-08-25T21:48:53Z
59.965826	-139.559158	2005-08-25T21:49:23Z
59.965768	-139.55883	2005-08-25T21:49:53Z
59.965699	-139.55851	2005-08-25T21:50:23Z
59.965657	-139.558263	2005-08-25T21:50:53Z
59.965593	-139.558166	2005-08-25T21:51:23Z
59.96557	-139.558097	2005-08-25T21:51:53Z
59.965572	-139.558138	2005-08-25T21:52:23Z
59.965649	-139.558206	2005-08-25T21:52:53Z
59.96581	-139.558381	2005-08-25T21:53:23Z
59.966016	-139.558416	2005-08-25T21:53:53Z
59.966065	-139.558416	2005-08-25T21:54:01Z
59.966065	-139.558416	2005-08-25T21:54:31Z
59.96665	-139.558975	2005-08-25T21:54:44Z
59.967034	-139.558864	2005-08-25T21:55:14Z
59.967517	-139.558899	2005-08-25T21:55:44Z
59.968006	-139.558997	2005-08-25T21:56:14Z
59.968533	-139.559006	2005-08-25T21:56:44Z
59.968874	-139.559025	2005-08-25T21:57:04Z
59.968874	-139.559025	2005-08-25T21:57:34Z
59.970107	-139.559264	2005-08-25T21:58:02Z
59.970745	-139.559197	2005-08-25T21:58:32Z
59.971461	-139.559425	2005-08-25T21:59:02Z
59.972147	-139.559611	2005-08-25T21:59:32Z
59.972864	-139.559517	2005-08-25T22:00:02Z
59.973564	-139.559259	2005-08-25T22:00:32Z
59.974156	-139.558948	2005-08-25T22:01:02Z
59.974677	-139.558429	2005-08-25T22:01:32Z
59.9752	-139.557915	2005-08-25T22:02:02Z
59.975672	-139.557513	2005-08-25T22:02:32Z
59.976026	-139.557281	2005-08-25T22:03:02Z
59.976526	-139.556438	2005-08-25T22:03:32Z
59.977095	-139.555807	2005-08-25T22:04:02Z
59.977465	-139.55572	2005-08-25T22:04:32Z
59.978212	-139.554734	2005-08-25T22:05:02Z
59.978798	-139.553574	2005-08-25T22:05:32Z
59.979495	-139.552632	2005-08-25T22:06:02Z
59.980123	-139.551606	2005-08-25T22:06:32Z
59.980707	-139.55057	2005-08-25T22:07:02Z
59.981372	-139.549584	2005-08-25T22:07:32Z
59.982071	-139.548572	2005-08-25T22:08:02Z
59.982789	-139.547547	2005-08-25T22:08:32Z
59.983491	-139.546556	2005-08-25T22:09:02Z
59.984185	-139.545626	2005-08-25T22:09:32Z
59.984833	-139.544515	2005-08-25T22:10:02Z
59.985422	-139.543378	2005-08-25T22:10:32Z
59.985936	-139.542226	2005-08-25T22:11:02Z
59.986394	-139.541158	2005-08-25T22:11:32Z
59.986714	-139.539982	2005-08-25T22:12:02Z
59.987027	-139.539015	2005-08-25T22:12:32Z
59.987343	-139.538092	2005-08-25T22:13:02Z
59.987681	-139.537335	2005-08-25T22:13:32Z
59.987956	-139.536406	2005-08-25T22:14:02Z
59.98826	-139.535684	2005-08-25T22:14:32Z
59.988505	-139.534873	2005-08-25T22:15:02Z
59.988794	-139.534164	2005-08-25T22:15:32Z
59.989015	-139.533478	2005-08-25T22:16:02Z
59.989248	-139.532761	2005-08-25T22:16:32Z
59.989456	-139.532215	2005-08-25T22:17:02Z
59.989685	-139.531612	2005-08-25T22:17:32Z
59.989891	-139.531023	2005-08-25T22:18:02Z
59.990078	-139.530471	2005-08-25T22:18:32Z
59.990236	-139.529896	2005-08-25T22:19:02Z
59.990398	-139.529486	2005-08-25T22:19:32Z
59.990438	-139.52877	2005-08-25T22:20:02Z
59.990466	-139.528153	2005-08-25T22:20:32Z
59.990482	-139.527578	2005-08-25T22:21:02Z
59.990527	-139.527081	2005-08-25T22:21:32Z
59.990514	-139.526612	2005-08-25T22:22:02Z
59.990465	-139.526277	2005-08-25T22:22:32Z
59.990311	-139.52608	2005-08-25T22:23:02Z
59.990231	-139.526002	2005-08-25T22:23:20Z
59.990229	-139.526001	2005-08-25T22:23:57Z
59.989739	-139.525418	2005-08-25T22:24:26Z
59.989756	-139.525044	2005-08-25T22:24:56Z
59.989558	-139.524626	2005-08-25T22:25:26Z
59.989356	-139.524234	2005-08-25T22:25:56Z
59.989158	-139.523826	2005-08-25T22:26:26Z
59.98892	-139.523494	2005-08-25T22:26:56Z
59.988686	-139.523212	2005-08-25T22:27:26Z
59.988431	-139.522928	2005-08-25T22:27:56Z
59.988134	-139.5227	2005-08-25T22:28:26Z
59.987797	-139.522363	2005-08-25T22:28:56Z
59.987446	-139.522068	2005-08-25T22:29:26Z
59.987011	-139.521593	2005-08-25T22:29:56Z
59.986479	-139.521074	2005-08-25T22:30:26Z
59.985896	-139.520487	2005-08-25T22:30:56Z
59.98526	-139.519976	2005-08-25T22:31:26Z
59.984578	-139.519698	2005-08-25T22:31:56Z
59.983856	-139.519487	2005-08-25T22:32:26Z
59.983086	-139.519213	2005-08-25T22:32:56Z
59.982301	-139.519167	2005-08-25T22:33:26Z
59.981501	-139.519232	2005-08-25T22:33:56Z
59.980655	-139.519218	2005-08-25T22:34:26Z
59.979814	-139.519387	2005-08-25T22:34:56Z
59.978902	-139.519509	2005-08-25T22:35:26Z
59.977968	-139.519582	2005-08-25T22:35:56Z
59.977086	-139.519922	2005-08-25T22:36:26Z
59.976205	-139.520403	2005-08-25T22:36:56Z
59.975299	-139.52103	2005-08-25T22:37:26Z
59.974378	-139.521648	2005-08-25T22:37:56Z
59.973445	-139.521888	2005-08-25T22:38:26Z
59.972543	-139.522504	2005-08-25T22:38:56Z
59.97159	-139.523032	2005-08-25T22:39:26Z
59.970658	-139.523594	2005-08-25T22:39:56Z
59.96969	-139.524168	2005-08-25T22:40:26Z
59.968712	-139.52472	2005-08-25T22:40:56Z
59.967739	-139.525191	2005-08-25T22:41:26Z
59.966777	-139.525822	2005-08-25T22:41:56Z
59.965822	-139.526354	2005-08-25T22:42:26Z
59.964866	-139.526849	2005-08-25T22:42:56Z
59.963939	-139.527299	2005-08-25T22:43:26Z
59.962995	-139.527694	2005-08-25T22:43:56Z
59.962118	-139.528333	2005-08-25T22:44:26Z
59.961158	-139.528735	2005-08-25T22:44:56Z
59.960191	-139.529253	2005-08-25T22:45:26Z
59.959154	-139.529801	2005-08-25T22:45:56Z
59.958066	-139.53033	2005-08-25T22:46:26Z
59.956982	-139.530921	2005-08-25T22:46:56Z
59.955882	-139.53158	2005-08-25T22:47:26Z
59.95483	-139.532467	2005-08-25T22:47:56Z
59.953829	-139.53355	2005-08-25T22:48:26Z
59.952823	-139.534533	2005-08-25T22:48:56Z
59.951769	-139.535509	2005-08-25T22:49:26Z
59.950719	-139.536601	2005-08-25T22:49:56Z
59.949645	-139.537592	2005-08-25T22:50:26Z
59.948513	-139.538638	2005-08-25T22:50:56Z
59.947379	-139.539785	2005-08-25T22:51:26Z
59.946131	-139.540858	2005-08-25T22:51:56Z
59.94483	-139.541834	2005-08-25T22:52:25Z
59.943501	-139.543048	2005-08-25T22:52:55Z
59.942109	-139.544336	2005-08-25T22:53:26Z
59.940747	-139.545514	2005-08-25T22:53:56Z
59.939459	-139.547018	2005-08-25T22:54:26Z
59.938228	-139.548767	2005-08-25T22:54:56Z
59.937066	-139.550651	2005-08-25T22:55:26Z
59.93594	-139.552501	2005-08-25T22:55:55Z
59.934781	-139.554464	2005-08-25T22:56:25Z
59.933633	-139.556566	2005-08-25T22:56:55Z
59.932462	-139.55896	2005-08-25T22:57:26Z
59.931389	-139.561512	2005-08-25T22:57:56Z
59.93035	-139.56418	2005-08-25T22:58:26Z
59.929373	-139.567094	2005-08-25T22:58:56Z
59.928401	-139.570072	2005-08-25T22:59:26Z
59.927495	-139.57324	2005-08-25T22:59:56Z
59.926612	-139.576478	2005-08-25T23:00:26Z
59.925712	-139.579666	2005-08-25T23:00:56Z
59.924746	-139.582724	2005-08-25T23:01:26Z
59.923791	-139.585939	2005-08-25T23:01:56Z
59.922853	-139.589049	2005-08-25T23:02:26Z
59.921949	-139.592197	2005-08-25T23:02:56Z
59.921037	-139.595527	2005-08-25T23:03:26Z
59.92013	-139.598809	2005-08-25T23:03:56Z
59.91923	-139.601914	2005-08-25T23:04:26Z
59.918308	-139.604953	2005-08-25T23:04:56Z
59.917423	-139.608122	2005-08-25T23:05:26Z
59.916596	-139.611469	2005-08-25T23:05:56Z
59.915806	-139.614855	2005-08-25T23:06:26Z
59.915061	-139.618199	2005-08-25T23:06:56Z
59.914313	-139.621617	2005-08-25T23:07:26Z
59.913517	-139.625024	2005-08-25T23:07:56Z
59.912691	-139.628284	2005-08-25T23:08:26Z
59.912634	-139.628502	2005-08-25T23:08:28Z
59.912603	-139.628622	2005-08-25T23:24:47Z
59.912603	-139.628622	2005-08-25T23:24:56Z
59.912603	-139.628622	2005-08-26T03:25:39Z
59.912603	-139.628622	2005-08-26T03:26:09Z
